# Supplementary material for: Efficacy and safety of patient-controlled epidural analgesia versus patient-controlled intravenous analgesia following open hepatectomy: A single-center retrospective study
Source: Heliyon. 2023 Dec 14;10(1):e23548. doi: 10.1016/j.heliyon.2023.e23548 (PMC10767150; doi:10.1016/j.heliyon.2023.e23548)
Supplement: Multimedia component 1 [file mmc1.xlsx]

## Sheet: psm_dudu
group	num	NO	aa	age	gender	kg	cm	BMI	a1	a2	a3	a4	a5	a6	a7	a8	a9	a10	a11	b1	b2	b3	b4	b5	b6	c1	c2	c3	c4	c5	d1	d2	d3	d4	d5	d6	d7	e1	e2	e3	e4	e5	e6	e7	f1	f2	g1	g2	g3
1	E2018-859	2143	5478	20	1	90	180	27.78	0	0	0	0	0	0	0	0	0	0	0	0	0	0	0	0	0	1	1		0	216	0	0	0	0	0	0	0	24	42	0	1	3	3	20	9	0	800	100	2500
0	I2018-301	4894	100	61	1	68	165	24.98	0	0	0	0	0	0	0	0	0	0	0	0	0	0	0	0	0	1	1	1	0	101	0	0	0	0	0	0	0	16	26	0	1	1	0	0	18	0	150	150	1700
1	E2018-987	2285	4753	80	1	62	165	22.77	1	0	0	0	0	0	0	0	0	0	0	1	0	0	0	1	0	2	1	1	0	170	0	0	0	0	0	0	0	3	24	0	1	1	1	35	6	0	200	200	1500
0	I2018-370	4969	2934	35	1	73.5	179	22.94	0	0	0	0	0	0	0	0	0	1	0	0	0	0	0	0	0	2	1	1	0	62	0	0	0	0	0	0	0	12	32	0	1	1	1	10	6	0	50	100	500
0	I2019-445	5587	2477	66	1	78	165	28.65	1	1	0	1	0	0	0	0	0	0	0	0	0	0	0	0	0	2	1	2	0	105	0	0	0	0	0	0	0	21	26	0	3	1	0	0	8	0	20	100	1200
1	E2019-1145	2462	5268	66	1	80	171	27.36	1	1	0	0	0	0	0	0	0	0	0	0	1	0	0	0	0	2	1		0	153	0	0	0	0	0	0	0	4	26	0	1	1	1	40	7	0	20	150	700
0	I2018-241	4829	3090	71	2	75	162	28.58	0	0	0	0	0	0	0	0	0	0	0	0	0	0	0	0	0	1	1	1	0	158	0	0	0	0	0	0	0	23	8	0	1	1	1	20	8	0	200	100	1000
1	E2018-1394	440	5556	42	1	81	170	28.03	1	0	0	0	0	0	0	0	0	1	0	0	0	0	0	0	0	2	1	1	0	173	0	0	0	0	0	0	0	4	36	0	1	1	1	31	9	0	200	100	1500
1	E2018-213	1258	5699	47	1	80	175	26.12	0	0	0	0	0	0	0	0	0	0	0	0	0	0	0	0	0	1	1		1	125	0	0	0	0	0	0	0	26	27	0	1	1	1	28	7	0	300	200	1700
1	E2018-401	1636	5594	40	1	75	170	25.95	0	0	0	0	0	0	0	0	0	0	0	0	0	0	0	0	0	1	1	1	1	116	0	0	0	0	0	0	0	15	36	0	1	1	1	0	5	0	100	500	1000
1	E2018-281	1502	5488	58	1	80	176	25.83	1	0	0	0	0	0	0	0	0	1	0	0	1	0	0	0	0	2	1	1	1	160	0	0	0	0	0	0	0	13	28	0	1	1	1	0	9	0	300	1400	1600
1	E2019-1937	3341	5419	62	1	70	168	24.8	1	0	0	0	0	0	0	0	0	1	0	1	0	0	0	0	0	2	1	1	0	150	0	0	0	0	0	0	0	24	8	0	1	3	3	16	8	0	500	75	1600
0	I2018-516	5130	4203	60	1	67	165	24.61	1	0	1	0	0	0	0	0	0	0	0	0	0	0	0	0	0	2	1	1	0	164	0	0	0	0	0	0	5	16	19	0	1	2	2	30		1	350	200	2000
1	E2018-1996	1108	4709	89	2	56	152	24.24	0	0	0	0	0	0	0	0	0	0	0	0	0	0	0	0	0	1	1	1	0	160	0	0	0	0	0	0	0	9	36	1	1	1	1	28	9	0	750	300	1600
1	E2018-1021	27	5494	65	1	70	170	24.22	0	0	0	0	0	0	0	0	0	1	0	0	0	0	0	0	0	2	1		0	255	0	0	0	0	0	0	0	26	36	0	1	1	1	18	9	0	200	50	1700
1	E2018-303	1527	4928	59	1	62	160	24.22	0	0	0	0	0	0	0	0	0	1	0	0	0	0	0	0	0	2	1	1	0	110	0	0	0	0	0	0	0	26	1	0	1	1	1	0	8	0	100	200	700
0	I2019-241	5374	3003	56	2	58	156	23.83	0	0	0	0	0	0	0	0	0	0	0	0	0	0	0	0	0	2	1	1	0	73	0	0	0	0	0	0	0	9	26	0	1	1	1	12	6	0	50	100	1200
1	E2018-701	1969	5618	50	1	72	175	23.51	0	0	0	0	0	0	0	0	0	1	0	0	0	0	0	0	0	2	1		0	255	0	0	0	0	0	0	0	6	18	0	1	3	3	15	9	0	900	650	1600
1	E2018-1002	6	5100	57	2	60	160	23.44	0	0	0	0	0	0	0	0	0	0	0	0	0	0	0	0	0	1	1	1	0	207	0	0	0	0	0	0	0	24	41	0	1	3	3	14	7	0	300	100	1500
1	E2018-1268	300	5581	51	1	56	155	23.31	0	0	0	0	0	0	0	0	0	1	0	0	0	0	0	0	0	2	1	1	0	57	0	0	0	0	0	0	0	13	26	0	1	1	1	15	5	0	200	200	1500
0	I2019-444	5586	4065	53	2	57	158	22.83	0	0	0	0	0	0	0	0	0	0	0	0	0	0	0	0	0	1	1	1	0	260	0	0	0	0	0	0	0	17	33	0	1	3	0	0	9	0	200	100	1000
0	I2019-111	5238	4434	44	1	72	178	22.72	0	0	0	0	0	0	0	0	0	0	0	0	0	0	0	0	0	2	1	1	1	192	0	0	0	0	0	0	0	26	19	0	1	1	0	0	6	0	50	50	600
1	E2018-1619	690	4784	37	1	60	164	22.31	0	0	0	0	0	0	0	0	0	1	0	0	0	0	0	0	0	2	1	1	0	115	0	0	0	0	0	0	0	21	29	0	1	2	2	0	7	0	600	40	1200
0	I2018-298	4889	75	63	1	62	167	22.23	0	0	0	1	0	0	0	0	0	0	0	0	0	0	0	0	1	2	1	2	0	150	0	0	0	0	1	0	3	10	26	0	1	1	0	0	14	0	100	100	1100
1	E2018-681	1946	5226	53	1	53	157	21.5	0	0	0	0	0	0	0	0	0	0	0	0	0	0	0	0	0	1	1	1	0	158	0	0	0	0	0	0	0	26	24	0	1	1	1	25	8	0	400	400	1500
0	I2018-365	4963	2357	68	1	60	170	20.76	0	0	0	0	0	0	0	0	0	0	0	0	0	0	0	0	0	1	1	1	0	213	0	0	0	0	0	0	0	24	11	0	1	1	1	12	9	0	100	300	1000
1	E2018-1192	216	5027	47	1	53	169	18.56	0	0	0	0	0	0	0	0	0	1	0	0	0	0	0	0	0	2	2	2	0	415	0	0	0	0	0	0	0	6	24	1	1	2	2	35	4	0	500	1500	3200
0	I2019-426	5568	2198	68	2	40	152	17.31	0	0	0	0	0	0	0	0	0	0	0	0	0	0	0	0	0	1	1		0	321	0	0	0	0	0	0	0	7	26	0	1	3	0	0	17	0	5200	200	4375
0	I2019-497	5639	1165	75	1	72	159	28.48	1	1	0	0	0	0	0	0	0	0	0	0	0	0	0	0	0	2	1	1	0	92	0	0	0	0	0	0	0	24	36	0	1	2	1	10	7	0	100	100	1000
1	E2019-202	3434	5632	40	1	79	180	24.38	0	0	0	0	0	0	0	0	0	1	0	0	0	0	0	0	0	2	1	1	1	234	0	0	0	0	0	0	0	26	33	0	1	1	1	15	8	0	200	700	1600
0	I2018-488	5098	975	56	1	70	160	27.34	0	0	0	0	0	0	0	0	0	0	0	0	0	0	0	0	0	1	1	1	1	75	0	0	0	0	0	0	0	4	19	0	1	2	1	16	6	0	200	400	1500
0	I2018-248	4836	2778	63	2	39	140	19.9	0	0	0	0	0	0	0	0	0	1	0	0	0	0	0	0	0	2	1	1	0	78	0	0	0	0	0	0	0	9	28	0	1	1	1	15	7	0	100	100	1000
0	I2019-492	5634	3685	72	2	51	164	18.96	0	0	0	0	0	0	0	0	0	0	0	0	0	0	0	0	0	1	1	1	0	85	0	0	0	0	0	0	0	24	26	0	1	2	1	11	8	0	80	75	1300
1	E2019-1566	2929	4765	63	1	63	160	24.61	1	1	0	0	0	0	0	0	0	1	0	0	0	1	0	1	0	2	1	1	0	215	0	0	0	0	0	0	0	3	38	0	1	2	2	45	7	0	400	100	1000
1	E2019-2293	3737	4726	52	1	69	170	23.88	0	0	0	0	0	0	0	0	0	1	0	0	0	0	0	0	0	2	1		0	246	0	0	0	0	0	0	0	26	26	0	1	2	2	22	8	0	500	100	2500
0	I2018-515	5129	4387	49	2	57	160	22.27	0	0	0	0	0	0	0	0	0	0	0	0	0	0	0	0	0	1	1	1	0	154	0	0	0	0	0	0	0	13	26	0	1	2	2	30	6	0	150	200	1200
0	I2018-442	5048	950	70	1	69	177	22.02	1	0	0	0	0	0	0	0	0	0	0	0	1	0	0	0	0	2	1	1	1	180	0	0	0	0	0	0	0	4	24	0	1	2	1	17	15	0	100	100	1200
0	I2019-22	5352	1339	59	2	50	165	18.37	0	0	0	0	0	0	0	0	0	1	0	0	0	0	0	0	0	2	1	1	0	269	0	0	0	0	0	0	0	26	39	0	3	1	0	0	16	0	1000	150	2000
0	I2019-367	5505	1543	76	2	60	146	28.15	1	1	0	1	0	0	0	0	0	0	0	1	1	0	0	0	1	2	1	1	0	171	0	0	0	0	0	0	0	13	26	0	1	1	2	30	7	0	300	100	1000
0	I2018-331	4926	2363	65	1	73	172	24.68	0	0	0	0	0	0	0	0	0	0	0	0	0	0	0	0	0	1	1	2	0	381	0	0	0	0	0	0	0	7	44	0	3	1	0	0	20	0	200	300	1500
0	I2018-199	4783	2996	50	1	65	168	23.03	0	0	0	0	0	0	0	0	0	0	0	0	0	0	0	0	0	1	1		0	225	0	0	0	0	0	0	0	26	12	0	1	1	2	38	8	0	300	300	1500
1	E2018-590	1845	5329	80	1	63	167	22.59	0	0	0	0	0	0	0	0	0	0	0	0	0	0	0	0	0	1	1	1	0	92	0	0	0	0	0	0	0	21	36	0	3	1	1	0	7	0	200	1200	1000
1	E2019-1485	2839	5249	31	1	90	180	27.78	0	0	0	0	0	0	0	0	0	1	0	0	0	0	0	0	0	2	1	1	0	85	0	0	0	0	0	0	0	12	24	0	1	1	1	20	7	0	300	400	600
1	E2019-2333	3782	4895	46	1	85	175	27.76	0	0	0	0	0	0	0	0	0	1	0	0	0	0	0	0	0	2	1	1	0	62	0	0	0	0	0	0	0	26	26	0	1	1	1	0	7	0	50	100	500
1	E2019-1861	3257	5517	62	1	59	170	20.42	0	0	0	0	0	0	0	0	0	1	0	0	0	0	0	0	0	3	1	1	0	133	0	0	0	0	0	0	0	5	20	0	1	1	1	30	6	0	200	100	1500
0	I2019-114	5241	1970	61	1	70	175	22.86	0	0	0	0	0	0	0	0	0	1	0	0	0	0	0	0	0	1	1	1	1	290	0	0	0	0	0	0	0	26	12	3	4	1	0	0	4	0	5	40	600
1	E2018-1872	971	5629	53	1	50	162	19.05	1	0	0	0	0	0	0	0	0	0	0	0	0	0	0	0	0	2	1	1	0	60	0	0	0	0	0	0	0	21	10	0	1	1	1	0	9	0	100	200	600
0	I2019-71	5698	3531	65	1	53	165	19.47	0	1	1	0	0	0	0	0	0	1	0	0	0	0	0	0	0	2	1		0	259	0	0	0	0	0	0	0	26	26	0	1	1	0	0	8	0	200	100	1500
1	E2019-1289	2621	5267	62	2	52	156	21.37	1	0	0	0	0	0	0	0	0	0	0	1	0	0	0	0	0	2	1		0	148	0	0	0	0	0	0	0	26	36	1	1	1	1	10	8	0	200	700	1600
0	I2018-77	5199	16	76	1	63	172	21.3	0	0	0	0	0	0	0	0	0	0	0	0	0	0	0	0	0	1	1	1	0	238	0	0	0	0	0	0	0	5	11	0	4	1	0	0	9	0	400	600	2200
0	I2018-501	5114	206	80	2	46	153	19.65	0	0	0	0	0	0	0	0	0	0	0	0	0	0	0	0	0	1	1	2	0	210	0	0	0	0	0	0	0	26	26	0	1	1	1	4	7	0	50	200	1200
0	I2018-84	5207	2213	68	2	59	158	23.63	0	1	0	0	0	0	0	0	0	0	0	0	0	0	0	0	0	2	1	1	0	115	0	0	0	0	0	0	0	19	43	2	1	2	1	12	9	0	600	50	800
1	E2018-599	1854	5283	72	1	67	172	22.65	0	1	0	0	0	0	0	0	0	0	0	0	0	0	0	0	0	2	1	1	0	188	0	0	0	0	0	0	0	15	26	0	1	2	2	19	10	0	200	150	2000
0	I2018-148	4728	2167	71	2	65	150	28.89	1	0	0	0	0	0	0	0	0	0	0	0	0	0	0	0	0	2	1		0	87	0	0	0	0	0	0	0	15	38	0	1	1	0	0	11	0	100	200	600
0	I2019-163	5293	3806	51	2	74	164	27.51	0	0	0	0	0	0	0	0	0	0	0	0	0	0	0	0	0	2	1	2	0	117	0	0	0	0	0	0	0	18	10	0	1	1	1	12	12	0	300	400	700
0	I2018-50	5112	54	62	1	75	168	26.57	0	0	0	0	0	0	0	0	0	1	0	0	0	0	0	0	0	2	1	1	0	128	0	0	0	0	0	0	0	13	40	0	1	1	2	22	6	0	100	250	1000
0	I2018-449	5055	4406	67	1	70	165	25.71	0	0	0	0	0	0	0	0	0	1	0	0	0	0	0	0	0	2	1	1	0	154	0	0	0	0	0	0	0	24	26	0	1	1	0	0	11	0	200	600	1700
0	I2019-14	5269	3186	59	1	71	167	25.46	0	0	0	0	0	0	0	0	1	1	0	0	0	0	0	0	0	2	1	2	1	475	0	0	0	0	0	0	0	2	35	0	4	0	0	0	16	0	0	0	0
1	E2018-1668	744	5065	63	1	71	168	25.16	1	0	0	1	0	0	0	0	0	0	0	0	0	0	0	0	0	2	1	1	0	145	0	0	0	0	0	0	0	3	12	0	1	2	2	30	6	0	100	200	1100
0	I2018-253	4841	1499	66	1	70	168	24.8	1	0	0	0	0	0	0	0	0	1	0	0	0	0	0	0	0	2	1	1	0	330	0	0	0	0	0	0	0	5	15	0	1	1	2	30	8	0	200	500	2000
1	E2019-1881	3279	5148	77	1	65	162	24.77	1	0	0	0	0	0	0	0	0	0	0	0	1	0	0	0	0	2	1	2	1	220	0	0	0	0	0	0	0	5	2	0	1	1	1	20	14	0	250	100	2200
0	I2019-486	5628	1604	55	1	69	168	24.45	0	0	1	0	0	0	0	0	0	0	0	0	0	0	0	0	1	2	1		0	295	0	0	0	0	0	0	0	26	26	1	1	2	2	30	8	0	0	0	1500
0	I2019-357	5496	1786	57	1	58	160	22.66	0	0	0	0	0	0	0	0	0	1	0	0	0	0	0	0	0	2	1	1	0	101	0	0	0	0	0	0	0	21	24	0	1	1	1	15	7	0	200	200	1500
0	I2018-306	4899	4303	44	1	75	182	22.64	0	0	0	0	0	0	0	0	0	0	0	0	0	0	0	0	0	1	1	1	0	210	0	0	1	0	0	0	4	26	40	0	1	1	1	15	14	0	50	200	700
1	E2018-1374	418	5244	72	1	62.5	168	22.14	0	0	0	0	0	0	0	0	0	1	0	0	0	0	0	0	0	2	1	2	0	150	0	0	0	0	0	0	0	6	36	0	1	1	1	0	7	0	260	300	1500
0	I2019-100	5226	1946	57	2	59	164	21.94	0	0	0	0	0	0	0	0	0	1	0	0	0	0	0	0	0	2	1	1	0	249	0	0	0	0	0	0	0	7	26	0	1	2	0	0	8	0	100	200	1500
0	I2019-390	5528	1640	67	1	60	166	21.77	0	0	0	0	0	0	0	0	0	0	0	0	0	0	0	0	0	2	1	2	0	145	0	1	0	0	0	0	4	18	41	0	1	1	1	14	16	0	200	20	1600
0	I2018-93	5217	3871	67	2	67	176	21.63	0	0	0	0	0	0	0	0	0	0	1	0	0	0	0	0	0	2	1	2	0	195	0	0	0	0	0	0	0	16	43	0	1	2	1	15	11	0	200	450	600
0	I2019-246	5378	80	68	2	57	165	20.94	0	0	1	0	0	0	0	0	0	0	0	0	0	0	0	0	0	2	1		0	232	0	0	0	0	0	0	0	4	8	0	1	1	0	0	7	0	200	200	2000
0	I2018-133	4712	595	57	2	58	167	20.8	0	0	0	0	0	0	0	0	0	0	0	0	0	0	0	0	0	1	1	1	0	314	0	0	0	0	0	0	0	5	34	0	2	1	2	30	13	0	200	400	1500
0	I2018-99	5223	4080	45	1	45	150	20	0	0	0	0	0	0	0	0	0	0	0	0	0	0	0	0	0	1	1	2	1	222	0	0	0	0	0	0	0	18	14	0	4	0	0	0	17	0	150	300	1500
0	I2018-423	5027	216	63	2	50	160	19.53	0	0	0	0	0	0	0	0	0	0	0	0	0	0	0	0	0	1	1	1	0	111	0	0	0	0	0	0	0	4	1	0	1	1	0	0	14	0	400	10	1200
0	I2018-410	5013	3206	51	1	56	170	19.38	0	0	0	0	0	0	0	0	0	1	0	0	0	0	0	0	0	2	1	1	1	195	1	0	0	0	0	0	1	24	11	0	1	1	0	0	16	0	300	300	1000
1	E2018-1122	139	5193	70	1	52	165	19.1	0	0	0	0	0	0	0	0	0	0	0	0	0	0	0	0	0	1	1	1	0	89	0	0	0	0	0	0	0	24	11	0	1	1	1	0	6	0	100	300	1000
0	I2018-168	4749	1860	48	1	81	172	27.38	1	0	0	0	0	0	0	0	0	1	0	0	0	1	0	1	0	2	1		1	130	0	0	0	0	0	0	0	23	26	0	1	1	1	20	7	0	300	100	1200
1	E2019-1364	2705	5718	66	1	80	172	27.04	0	0	0	0	0	0	0	0	0	0	0	0	0	0	0	0	0	1	1	1	0	235	0	0	0	0	0	0	0	17	39	0	1	2	2	45	9	0	500	1600	2500
1	E2018-1301	338	5368	59	1	75	175	24.49	0	0	0	0	0	0	0	0	0	0	1	0	0	0	0	0	0	2	1	1	0	189	0	0	1	0	0	0	4	13	42	0	3	1	1	0	11	0	100	50	1600
0	I2019-18	5308	4279	57	1	67	167	24.02	0	0	0	0	0	0	0	0	0	1	0	0	0	0	0	0	0	2	1	1	0	85	0	0	0	0	0	0	0	12	38	0	1	1	1	8	6	0	100	100	1100
0	I2019-188	5317	1693	46	1	63	171	21.55	0	0	0	0	0	0	0	0	0	0	0	0	0	0	0	0	0	1	1	1	0	114	0	0	0	0	0	0	0	12	19	0	1	1	1	15	7	0	50	75	1200
0	I2018-295	4886	761	49	1	60	173	20.05	0	0	0	0	0	0	0	0	0	1	0	0	0	0	0	0	0	2	2	2	0	130	0	0	0	0	0	0	0	12	38	0	3	1	0	0	4	0	20	150	1500
1	E2019-854	4513	4689	29	1	60	180	18.52	0	0	0	0	0	0	0	0	0	0	0	0	0	0	0	0	0	1	1	1	0	118	0	0	0	0	0	0	0	24	29	0	1	2	2	12	6	0	200	200	1000
0	I2018-323	4918	2716	53	1	86	173	28.73	0	0	0	0	0	0	0	0	0	1	0	0	0	0	0	0	0	2	1	2	0	122	0	0	0	0	0	0	0	12	37	0	3	1	0	0	2	0	20	400	1000
1	E2018-1238	267	5335	69	2	65	153	27.77	1	1	0	0	0	0	0	0	0	0	0	1	0	0	0	0	0	2	1		0	150	1	0	1	0	0	0	4	26	26	0	1	2	2	35	12	0	200	150	1700
1	E2018-829	2110	5204	61	1	70	170	24.22	0	1	0	0	0	0	0	0	0	1	0	0	0	0	0	0	0	2	1	1	1	180	1	0	1	0	0	0	4	4	14	0	1	1	1	12	12	0	200	250	2000
0	I2019-530	5675	4342	57	1	90	180	27.78	1	0	0	0	0	0	0	0	0	0	0	0	0	0	0	0	0	2	1	1	0	109	0	0	0	0	0	0	0	24	25	0	1	2	1	18	8	0	100	100	1000
1	E2018-968	2264	5687	40	1	79	169	27.66	0	0	0	0	0	0	0	0	0	0	0	0	0	0	0	0	0	1	1	1	0	100	0	0	0	0	0	0	0	24	44	0	1	3	3	25	8	0	300	150	1000
1	E2018-1006	10	4819	64	1	77	170	26.64	0	0	0	0	0	0	0	0	0	1	0	0	0	0	0	0	0	2	1	1	0	220	0	0	0	0	0	0	0	6	26	0	1	1	1	26	5	0	400	100	2700
1	E2018-1201	227	5167	61	1	68	160	26.56	0	0	0	0	0	0	0	0	0	0	0	0	0	0	0	0	0	1	2	2	0	260	1	0	1	0	0	0	4	26	40	1	4	0	0	0	13	0	200	600	1000
1	E2018-1471	526	4690	47	1	85	180	26.23	0	0	0	0	0	0	0	0	0	0	0	0	0	0	0	0	0	1	1	1	0	300	0	0	1	1	0	0	4	18	36	0	1	2	2	28	18	0	1500	900	4000
1	E2018-1499	556	5649	51	1	75	170	25.95	0	0	0	0	0	0	0	0	0	1	0	0	0	0	0	0	0	2	1	1	0	83	0	0	0	0	0	0	0	26	15	1	1	1	1	0	8	0	50	1000	1500
0	I2018-159	4739	248	87	1	72	167	25.82	0	0	0	0	0	0	0	0	0	0	0	0	0	0	0	0	0	1	1	2	0	124	0	0	0	0	0	0	0	13	4	0	1	2	1	11	8	0	100	550	500
1	E2018-1846	942	5548	60	1	70	166	25.4	0	0	0	0	0	0	0	0	0	0	0	0	0	0	0	0	0	1	1	1	0	96	0	0	0	0	0	0	0	5	26	0	1	2	2	18	9	0	100	100	1500
1	E2018-283	1504	5511	77	1	72	170	24.91	1	0	1	0	0	0	0	0	0	1	0	1	0	0	0	0	0	2	1	1	1	128	0	0	0	0	0	0	0	4	22	0	1	1	1	0	29	0	500	400	1500
1	E2018-2128	1256	4795	34	1	70	168	24.8	0	0	0	0	0	0	0	0	0	1	0	0	0	0	0	0	0	2	1		0	122	0	0	0	0	0	0	0	26	26	0	1	1	1	0	7	0	150	300	1600
1	E2018-427	1664	5210	66	1	75	174	24.77	0	0	0	0	0	0	0	0	0	0	0	0	0	0	0	0	0	1	1	1	1	87	0	0	0	0	0	0	0	24	38	0	1	1	1	0	6	0	100	300	1100
0	I2019-190	5319	2662	62	2	65	162	24.77	1	0	0	0	0	0	0	0	0	0	0	0	0	0	0	0	0	2	2	3	0	239	1	0	0	0	0	0	1	13	26	0	1	1	3	45	24	0	900	800	2900
1	E2018-58	1833	4835	49	1	75	175	24.49	0	0	0	0	0	0	0	0	0	0	0	0	0	0	0	0	0	1	1	1	0	157	0	0	1	0	0	0	4	24	41	0	1	1	1	0	11	0	100	300	1000
0	I2019-20	5330	2924	50	1	75	175	24.49	0	0	0	0	0	0	0	0	0	1	0	0	0	0	0	0	0	2	1	1	1	137	0	0	0	0	0	0	0	21	26	0	1	1	0	0	8	0	100	150	1100
1	E2018-702	1970	5241	61	1	64	163	24.09	1	0	0	0	0	0	0	0	0	1	0	0	0	0	0	0	0	2	1	1	0	153	0	0	0	0	0	0	0	6	24	0	1	1	1	0	8	0	50	100	1600
0	I2019-142	5272	2395	46	2	64	163	24.09	0	0	0	0	0	0	0	0	0	0	0	0	0	0	0	0	0	1	1	1	0	141	0	0	0	0	0	0	0	8	7	0	1	1	1	20	8	0	100	50	1000
1	E2018-1700	781	5537	55	1	74	177	23.62	1	0	0	0	0	0	0	0	0	1	0	0	0	0	0	0	0	2	1		0	210	0	0	0	0	0	0	0	9	36	0	1	1	1	20	9	0	700	200	1500
0	I2019-178	5306	3355	59	1	63	165	23.14	1	0	0	0	0	0	0	0	0	0	0	0	0	0	0	0	0	2	1		0	280	0	0	0	0	0	0	0	26	14	0	1	1	1	6	14	0	100	200	1500
1	E2019-326	3927	5483	63	1	65	168	23.03	1	0	0	0	0	0	0	0	0	0	0	0	1	0	0	0	0	2	1	1	1	157	0	0	0	0	0	0	0	24	24	0	1	1	1	0	6	0	100	200	1000
0	I2018-29	4880	4610	72	1	71	178	22.41	0	0	0	0	0	0	0	0	0	0	0	0	0	0	0	0	0	1	1	1	1	113	0	0	0	0	0	0	0	4	22	0	1	1	1	16	9	0	300	400	1000
0	I2019-249	5380	4554	60	1	74	182	22.34	0	0	0	0	0	0	0	0	0	0	0	0	0	0	0	0	0	2	1	1	0	238	0	0	0	0	0	0	0	3	26	0	1	1	2	30	7	0	500	300	1500
0	I2018-53	5145	2142	48	1	70	180	21.6	0	0	0	0	0	0	0	0	0	0	0	0	0	0	0	0	0	1	1	1	1	97	0	0	0	0	0	0	0	24	26	0	1	1	0	0	7	0	400	1700	1700
1	E2018-2152	1283	5343	41	1	60	168	21.26	0	0	0	0	0	0	0	0	0	0	0	0	0	0	0	0	0	1	1	1	0	147	0	0	0	0	0	0	0	26	26	0	1	3	3	33	7	0	400	200	1700
1	E2018-839	2121	5146	66	1	64	174	21.14	1	0	0	1	0	0	0	0	0	0	0	1	0	0	0	0	1	2	1	1	0	145	0	0	0	0	0	0	0	18	43	0	1	2	2	0	9	0	200	400	1100
0	I2019-473	5617	4629	73	1	65	176	20.98	1	0	0	0	0	0	0	0	0	0	0	0	1	1	1	0	0	2	1		0	150	0	0	0	0	0	0	0	18	19	0	1	1	0	0	12	0	100	400	1200
1	E2018-1428	478	4967	61	1	61	172	20.62	0	0	0	0	0	0	0	0	0	1	0	0	0	0	0	0	0	2	1	1	0	205	0	0	0	0	0	0	0	2	41	0	1	2	2	20	7	0	300	400	1700
1	E2018-549	1799	5562	66	1	55	165	20.2	0	0	0	0	0	0	0	0	0	0	0	0	0	0	0	0	0	1	1	1	0	530	0	0	0	0	0	0	0	26	12	3	4	0	0	0	14	0	300	1300	4000
1	E2018-273	1493	5325	62	1	57	170	19.72	0	0	0	0	0	0	0	0	0	0	0	0	0	0	0	0	0	1	1	1	1	159	0	0	0	0	0	0	0	24	29	0	1	1	1	0	8	0	100	100	700
0	I2019-315	5453	4626	47	2	42	156	17.26	0	0	0	0	0	0	0	0	0	1	0	0	0	0	0	0	0	2	1	2	0	180	0	0	0	0	0	0	0	6	34	1	1	2	0	0	9	0	50	50	1100
0	I2019-185	5314	2188	30	1	74	176	23.89	0	0	0	0	0	0	0	0	0	1	0	0	0	0	0	0	0	2	1		0	185	0	0	0	0	0	0	0	26	14	0	1	3	1	15	9	0	200	550	2600
1	E2019-454	4069	5049	77	2	55	155	22.89	0	0	0	0	0	0	0	0	0	0	0	0	0	0	0	0	0	1	1	1	0	189	0	0	0	0	0	0	0	15	26	0	1	1	1	19	8	0	250	500	1600
1	E2018-1142	161	5041	69	2	52	151	22.81	1	1	0	0	0	0	0	0	0	0	0	0	1	0	0	0	0	2	1	1	0	143	0	0	0	0	0	0	0	26	42	0	1	2	2	12	9	0	200	500	1500
0	I2018-166	4747	1727	51	2	62	158	24.84	0	0	0	0	0	0	0	0	0	1	0	0	0	0	0	0	0	2	1	1	1	270	0	0	0	0	0	0	0	16	12	0	1	1	2	30	9	0	200	200	1500
1	E2018-55	1800	4996	68	1	74	172	25.01	1	1	1	0	0	0	0	0	0	1	0	1	0	0	0	0	0	3	1	1	1	178	0	0	0	0	0	0	0	26	1	0	1	1	1	20	6	0	400	100	1700
0	I2018-65	5186	2923	70	2	64	160	25	1	1	0	1	0	0	0	0	0	0	0	1	1	0	0	0	0	2	1	1	0	101	0	0	0	0	0	0	0	21	30	0	3	1	0	0	6	0	20	50	1000
1	E2018-979	2276	4696	69	1	68	167	24.38	1	1	0	1	0	0	0	0	0	0	0	0	1	0	0	0	1	2	1		1	214	0	0	0	0	0	0	0	9	42	0	1	1	1	10	7	0	300	300	2100
1	E2018-391	1624	5037	52	1	82	165	30.12	0	0	0	0	0	0	0	0	0	1	0	0	0	0	0	0	0	2	1	2	0	115	0	0	0	0	0	0	0	5	26	0	1	1	1	12	3	0	100	500	1100
0	I2018-512	5126	4394	65	2	74	158	29.64	1	0	0	0	0	0	0	0	0	0	0	0	1	0	0	0	0	2	1	1	1	131	0	0	0	0	0	0	0	5	26	0	1	1	2	30	13	0	100	300	1200
0	I2018-359	4956	1940	55	2	66	155	27.47	0	0	0	0	0	0	0	0	0	1	0	0	0	0	0	0	0	2	1	1	0	92	0	0	0	0	0	0	0	9	26	0	1	2	1	15	7	0	200	100	1700
0	I2019-493	5635	3308	55	2	75	168	26.57	0	0	0	0	0	0	0	0	0	0	0	0	0	0	0	0	0	1	1	1	0	99	0	0	0	0	0	0	0	24	26	0	1	1	0	0	7	0	100	100	1600
1	E2018-828	2109	4732	46	2	62.5	155	26.01	0	0	0	0	0	0	0	0	0	0	0	0	0	0	0	0	0	1	1		0	120	0	0	0	0	0	0	0	18	43	0	1	3	3	15	5	0	200	100	1100
1	E2018-141	458	4773	66	2	64	158	25.64	0	0	0	0	0	0	0	0	0	1	0	0	0	0	0	0	0	2	1	2	0	128	0	0	0	0	0	0	0	15	24	0	1	1	1	0	3	0	100	450	500
1	E2019-1762	3147	5573	39	2	69	165	25.34	0	0	0	0	0	0	0	0	0	0	0	0	0	0	0	0	0	1	1	1	0	130	0	0	0	0	0	0	0	24	25	0	1	1	1	0	7	0	150	200	1100
1	E2019-979	4651	5686	50	1	68	165	24.98	0	0	0	0	0	0	0	0	0	1	0	0	0	0	0	0	0	2	2	2	0	190	0	0	0	0	0	0	0	9	26	0	2	3	3	20	9	0	200	500	2000
1	E2018-657	1919	5162	47	1	72	170	24.91	0	0	0	0	0	0	0	0	0	1	0	0	0	0	0	0	0	2	1	1	0	107	0	0	0	0	0	0	0	13	42	0	1	1	1	17	7	0	100	200	1000
0	I2019-452	5595	174	70	1	69	167	24.74	1	0	0	0	0	0	0	0	0	0	1	0	0	0	0	0	0	2	1	2	0	195	0	0	0	0	0	0	0	24	26	0	1	1	0	0	13	0	100	100	1000
1	E2019-321	3922	4935	64	1	72	172	24.34	0	0	0	0	0	0	0	0	0	1	0	0	0	0	0	0	0	2	1	1	0	170	0	0	0	0	0	0	0	24	26	0	1	1	1	10	7	0	200	300	1500
1	E2019-671	4310	4708	56	2	60	158	24.03	0	0	0	0	0	0	0	0	0	1	0	0	0	0	0	0	0	2	1	1	0	150	0	0	0	0	0	0	0	2	32	0	1	1	1	35	7	0	200	200	1000
1	E2019-930	4598	5356	53	2	60	158	24.03	0	0	0	0	0	0	0	0	0	0	0	0	0	0	0	0	0	1	1	1	0	186	0	0	0	0	0	0	0	15	26	0	1	1	1	18	11	0	1000	400	2700
1	E2018-1546	609	5625	64	1	75	177	23.94	0	0	0	0	0	0	0	0	0	1	0	0	0	0	0	0	0	2	1	1	1	155	0	0	0	0	0	0	0	3	24	0	1	2	2	20	7	0	100	300	1000
1	E2018-1025	31	5593	39	2	59	160	23.05	0	0	0	0	0	0	0	0	0	0	0	0	0	0	0	0	0	1	1		0	172	0	0	0	0	0	0	0	26	7	0	1	2	2	16	13	0	800	300	2000
1	E2019-1101	2414	4919	64	2	55	155	22.89	0	0	0	0	0	0	0	0	0	0	0	0	0	0	0	0	0	2	1		0	129	0	0	0	0	0	0	0	6	26	0	1	2	2	15	7	0	100	100	500
1	E2019-2144	3572	5151	63	2	55	155	22.89	0	0	0	0	0	0	0	0	0	0	0	0	0	0	0	0	0	1	1	1	0	38	0	0	0	0	0	0	0	12	39	0	1	2	2	8	5	0	50	200	500
1	E2018-1691	770	5666	39	1	55	155	22.89	0	0	0	0	0	0	0	0	0	0	0	0	0	0	0	0	0	1	1	1	0	132	0	0	0	0	0	0	0	9	18	0	1	0	0	15	6	0	100	400	1500
1	E2018-1733	817	5110	56	2	57	158	22.83	0	0	0	0	0	0	0	0	0	0	0	0	0	0	0	0	0	1	1	1	0	171	0	0	0	0	0	0	0	6	39	0	1	2	2	0	8	0	200	650	1500
1	E2018-1554	618	4700	50	2	60	163	22.58	0	0	0	0	0	0	0	0	0	0	0	0	0	0	0	0	0	1	1	1	0	120	0	0	0	0	0	0	0	24	31	0	4	0	0	0	7	0	50	900	1300
1	E2018-981	2279	5337	42	1	69	175	22.53	1	0	0	0	0	0	0	0	0	1	0	0	0	0	0	0	0	2	1	1	0	211	1	0	1	0	0	0	4	4	15	0	1	1	1	45	11	0	600	300	1500
0	I2018-157	4737	194	76	1	65	170	22.49	0	0	0	0	0	0	0	0	0	1	0	0	0	0	0	0	0	2	1	2	0	157	0	0	0	0	0	0	0	4	30	0	1	1	0	0	7	0	50	200	1200
0	I2018-78	5200	2735	65	2	57.5	160	22.46	0	0	0	0	0	0	0	0	0	1	0	0	0	0	0	0	0	2	1	2	1	162	0	0	0	0	0	0	0	9	26	0	3	1	0	0	8	0	400	900	1100
0	I2018-554	5170	2670	53	2	59	163	22.21	0	0	0	0	0	0	0	0	0	0	0	0	0	0	0	0	0	1	1		0	86	0	0	0	0	0	0	0	12	10	0	1	2	1	10	7	0	50	100	1500
1	E2019-1488	2842	5158	68	2	54	156	22.19	0	0	0	0	0	0	0	0	0	0	0	0	0	0	0	0	0	1	1	1	0	120	0	0	0	0	0	0	0	24	6	0	1	1	1	7	6	0	100	400	700
0	I2018-387	4987	1378	69	2	54	156	22.19	1	0	0	0	0	0	0	0	0	0	0	0	0	0	0	0	0	2	1		0	104	0	0	0	0	0	0	0	26	15	0	1	2	2	30	9	0	100	50	2000
1	E2018-498	1742	4971	35	2	57	161	21.99	0	0	0	0	0	0	0	0	0	1	0	0	0	0	0	0	0	2	1	1	0	208	0	0	0	0	0	0	0	5	41	0	1	3	3	30	12	0	400	1200	2100
1	E2018-615	1873	5529	58	2	48	148	21.91	0	0	0	0	0	0	0	0	0	1	0	0	0	0	0	0	0	2	1	1	0	156	0	0	0	0	0	0	0	26	32	0	1	1	1	15	7	0	50	300	1100
0	I2019-9	5716	4302	59	2	58	165	21.3	0	0	0	0	0	0	0	0	0	0	0	0	0	0	0	0	0	1	1	1	0	132	0	0	0	0	0	0	0	16	19	0	1	1	1	10	10	0	200	100	1125
0	I2019-35	5488	1502	66	2	53	158	21.23	0	0	0	0	0	0	0	0	0	0	0	0	0	0	0	0	0	2	1	1	1	149	0	1	0	0	0	0	4	24	12	0	1	1	0	0	13	0	100	100	600
1	E2018-603	1860	4749	65	2	46	150	20.44	0	0	0	0	0	0	0	0	0	0	0	0	0	0	0	0	0	1	1	1	0	215	1	0	0	0	0	0	1	6	26	0	1	2	2	22	22	0	300	200	1500
0	I2019-522	5667	1302	63	2	55	165	20.2	0	0	0	0	0	0	0	0	0	1	0	0	0	0	0	0	0	2	1	1	0	213	0	0	0	0	0	0	0	16	26	0	1	2	0	0	10	0	200	100	1000
0	I2018-135	4714	4064	62	2	49	160	19.14	0	0	0	0	0	0	0	0	0	0	0	0	0	0	0	0	0	1	1	1	0	151	0	0	0	1	0	0	2	4	28	0	1	1	0	0	20	0	100	100	600
1	E2018-1386	431	4840	69	1	54	168	19.13	0	0	0	0	0	0	0	0	0	1	0	0	0	0	0	0	0	2	1	1	0	188	0	0	0	0	0	0	0	15	37	0	1	2	2	20	6	0	500	100	1600
1	E2019-104	2345	5705	68	2	75	166	27.22	0	1	0	0	0	0	0	0	0	0	0	0	0	0	0	0	0	2	1	1	0	136	0	0	0	0	0	0	0	14	40	0	1	1	1	18	7	0	200	350	1000
0	I2018-351	4948	2772	65	1	76	169	26.61	1	1	0	0	0	0	0	0	0	0	0	0	0	0	0	0	0	2	1	1	0	175	0	0	0	0	0	0	5	26	30	0	1	2	2	30		1	400	300	1500
1	E2018-1159	179	5402	71	1	73	168	25.86	0	1	0	0	0	0	0	0	0	0	0	0	0	0	0	0	0	2	1	2	0	165	0	0	0	0	0	0	0	13	36	0	1	2	2	30	6	0	100	150	1500
0	I2018-432	5037	1624	79	2	55.5	153	23.71	1	1	0	1	0	0	0	0	0	0	0	1	0	0	0	0	0	2	1	1	0	132	0	0	0	0	0	0	0	13	35	0	1	1	0	0	6	0	50	50	600
0	I2018-37	4968	289	70	2	59	162	22.48	1	1	1	0	0	0	0	0	0	0	0	0	1	0	0	0	0	2	1	1	0	80	0	0	0	0	0	0	0	4	16	0	1	2	1	15	8	0	150	50	500
0	I2019-116	5243	1267	42	1	61	169	21.36	0	1	0	0	0	0	0	0	0	1	0	0	0	0	0	0	0	2	1		1	210	0	0	0	0	0	0	0	26	39	0	1	1	0	0	7	0	100	200	700
0	I2018-255	4843	3667	76	2	40	150	17.78	0	1	0	0	0	0	0	0	0	0	0	0	0	0	0	0	0	2	1	1	1	215	0	0	0	0	0	0	0	24	26	0	1	1	0	0	9	0	650	1000	1200
1	E2019-1028	2332	5490	75	1	87	165	31.96	1	0	0	0	0	0	0	0	0	0	1	0	0	0	0	0	0	2	1	2	0	201	0	0	1	0	0	0	4	3	8	0	1	1	1	45	11	0	100	100	1000
1	E2019-83	4486	5255	67	1	96	176	30.99	0	0	0	0	0	0	0	0	0	1	0	0	0	0	0	0	0	2	1		0	141	0	0	0	0	0	0	0	12	44	0	1	1	1	21	6	0	200	100	500
0	I2018-127	4705	284	64	1	85	170	29.41	1	0	0	0	0	0	0	0	0	0	0	1	0	0	0	0	0	2	1	2	0	161	0	0	0	0	0	0	0	24	29	0	1	3	1	15	11	0	400	200	1500
0	I2019-41	5550	1361	62	1	92	178	29.04	0	0	0	0	0	0	0	0	0	0	0	0	1	0	0	1	0	2	1	2	0	140	0	0	0	0	0	0	0	4	29	0	1	2	1	13	11	0	200	100	1100
1	E2019-648	4284	4801	45	2	75	165	27.55	0	0	0	0	0	0	0	0	0	1	0	0	0	0	0	0	0	2	1	1	0	150	0	0	0	0	0	0	0	24	26	0	1	2	2	12	6	0	200	400	1000
1	E2018-1065	75	4889	50	1	78	170	26.99	0	0	0	0	0	0	0	0	0	0	0	0	0	0	0	0	0	1	1	1	0	253	0	0	0	0	0	0	0	4	15	0	1	2	2	30	9	0	400	300	1000
1	E2018-1711	793	5111	64	1	65	156	26.71	1	0	0	0	0	0	0	0	0	0	0	0	0	0	0	0	0	2	1	1	0	100	0	0	0	0	0	0	0	13	40	0	1	1	1	15	5	0	100	100	600
1	E2018-103	36	5331	75	1	68	160	26.56	1	0	0	0	0	0	0	0	0	0	0	0	0	0	0	0	0	2	1	2	0	118	0	0	0	0	0	0	0	13	26	0	1	1	1	15	6	0	700	300	2200
0	I2018-237	4824	1123	61	2	65	158	26.04	1	0	0	1	0	0	0	0	0	0	0	1	0	0	0	0	1	2	1	1	0	95	0	0	0	0	0	0	0	13	23	0	1	1	2	20	5	0	100	200	500
1	E2018-1552	616	5413	67	1	72	170	24.91	0	0	0	0	0	0	0	0	0	1	0	0	0	0	0	0	0	2	1	2	0	158	1	0	1	0	0	0	4	8	43	0	1	1	1	27	17	0	800	100	1000
0	I2019-19	5318	3696	79	1	62	160	24.22	1	0	0	0	0	0	0	0	0	1	0	1	0	0	0	0	0	2	1	1	1	150	0	0	0	0	0	0	0	13	26	0	1	1	2	20	7	0	300	900	1200
0	I2018-208	4794	2776	42	1	68	168	24.09	0	0	0	0	0	0	0	0	0	0	0	0	0	0	0	0	0	1	1	1	1	245	0	0	0	0	0	0	0	24	40	0	1	1	2	20	7	0	300	200	2600
1	E2018-1765	852	5370	74	1	67	169	23.46	0	0	0	0	0	0	0	0	0	0	0	0	0	0	0	0	0	1	1	1	0	114	0	0	0	0	0	0	0	2	26	0	1	2	2	10	6	0	300	350	1000
0	I2018-354	4951	1900	65	2	60	160	23.44	1	0	0	0	0	0	0	0	0	1	0	0	1	0	0	0	0	2	1	1	0	318	0	0	0	0	0	0	0	16	4	0	1	3	1	15	19	0	600	320	2500
0	I2018-378	4977	4118	36	2	60	160	23.44	0	0	0	0	0	0	0	0	0	0	0	0	0	0	0	0	0	1	1	1	0	230	0	0	0	0	0	0	0	22	10	0	1	2	0	0	7	0	200	300	2000
0	I2018-269	4858	2572	43	2	66	168	23.38	0	0	0	0	0	0	0	0	0	0	0	0	0	0	0	0	0	1	1	1	0	209	0	0	0	0	0	0	0	21	38	0	1	2	1	19	9	0	600	200	2000
0	I2019-31	5447	1863	71	1	67	170	23.18	0	0	0	0	0	0	0	0	0	0	0	0	0	0	0	0	0	2	1	1	1	157	0	0	0	0	0	0	0	4	39	0	1	1	3	45	8	0	100	100	1000
0	I2019-133	5262	2204	75	2	57	157	23.12	0	0	0	0	0	0	0	0	0	0	0	0	0	0	0	0	0	1	1		0	0	0	0	0	0	0	0	0	22	14	0	1	0	1	8	6	0	200	100	1500
0	I2018-374	4973	661	49	2	52	150	23.11	1	0	0	0	0	0	0	0	0	1	0	0	0	0	1	0	0	2	1	2	0	89	0	0	0	0	0	0	0	9	4	0	1	1	0	0	8	0	100	300	1100
1	E2018-1253	284	4705	73	1	65	168	23.03	1	0	0	0	1	0	0	0	0	1	0	0	1	0	0	0	0	2	1	1	0	90	0	0	0	0	0	0	0	1	26	0	1	1	1	0	6	0	100	700	1500
0	I2018-436	5041	161	51	2	60	162	22.86	0	0	0	0	0	0	0	0	0	0	0	0	0	0	0	0	0	1	1	1	0	140	0	0	0	0	0	0	0	24	26	0	1	1	0	0	7	0	20	300	600
1	E2018-43	1667	5443	67	1	70	176	22.6	1	0	0	0	0	0	0	0	0	1	0	0	0	0	1	0	0	2	1	1	0	88	0	0	0	0	0	0	0	9	4	0	1	1	1	18	6	0	100	100	600
1	E2019-2258	3698	5527	58	1	71	178	22.41	0	0	0	0	1	0	0	0	0	0	0	0	0	0	0	0	0	2	1	1	0	125	1	0	1	0	0	0	4	24	42	0	1	1	1	18	24	0	100	300	1000
0	I2019-165	5295	1972	62	1	66	172	22.31	1	0	0	0	0	0	0	0	0	0	0	0	0	0	0	0	0	2	1	1	0	141	0	0	0	0	0	0	0	13	38	0	1	2	0	0	6	0	200	200	1500
0	I2018-70	5192	2298	75	2	50	150	22.22	0	0	0	0	0	0	0	0	0	1	0	0	0	0	0	0	0	2	1	1	0	155	0	0	0	0	0	0	0	4	40	0	1	1	0	0	11	0	100	450	1600
0	I2018-107	4683	4153	66	2	56	160	21.88	1	0	1	0	0	0	0	0	0	0	0	0	0	1	0	0	1	2	1	2	1	290	0	0	0	0	0	0	0	26	14	0	1	1	1	11	8	0	100	200	1000
0	I2018-333	4928	1527	68	1	63	170	21.8	0	0	0	0	0	0	0	0	0	1	0	0	0	0	0	0	0	2	1	1	0	257	0	0	0	0	0	0	0	7	27	0	1	3	0	0	23	0	450	250	1100
1	E2019-8	4452	4718	57	1	63	172	21.3	0	0	0	0	0	0	0	0	0	1	0	0	0	0	0	0	0	2	1		1	149	0	0	0	0	0	0	0	16	30	0	1	1	1	0	11	0	50	1200	500
1	E2019-510	4132	5083	70	1	55	163	20.7	0	0	0	0	0	0	0	0	0	0	0	0	0	0	0	0	0	1	1	2	0	346	0	0	0	0	0	0	0	13	17	0	1	2	2	30	8	0	150	600	2000
1	E2018-9	2188	5314	52	2	55	163	20.7	0	0	0	0	0	0	0	0	0	0	0	0	0	0	0	0	0	1	1	1	0	118	0	0	0	0	0	0	0	13	36	3	4	0	0	0	10	0	50	150	900
0	I2018-178	4760	3766	44	2	51	157	20.69	0	0	0	0	0	0	0	0	0	1	0	0	0	0	0	0	0	2	1	1	0	152	0	0	0	0	0	0	0	18	19	0	1	2	1	11	9	0	200	300	1700
0	I2018-296	4887	1122	71	2	51	158	20.43	1	0	0	0	0	0	0	0	0	0	0	0	1	0	0	0	0	2	1	1	0	0	0	0	0	0	0	0	0	16	40	0	1	2	1	15	15	0	200	1000	1250
1	E2019-215	3578	5258	37	2	52	160	20.31	0	0	0	0	0	0	0	0	0	0	0	0	0	0	0	0	0	1	1	1	0	133	0	0	0	0	0	0	0	13	4	0	4	0	0	0	1	0	20	200	600
1	E2018-1573	639	4792	61	1	55	165	20.2	0	0	0	0	0	0	0	0	0	0	0	0	0	0	0	0	0	1	1	1	0	213	1	0	1	0	0	0	4	8	15	0	1	1	1	12	14	0	600	200	1500
1	E2018-2236	1376	5333	61	2	53	165	19.47	0	0	0	0	0	0	0	0	0	0	0	0	0	0	0	0	0	1	1	1	0	134	0	0	0	0	0	0	0	2	10	1	1	3	3	0	8	0	100	200	1500
0	I2018-457	5064	4305	40	2	50	162	19.05	0	0	0	0	0	0	0	0	0	0	0	0	0	0	0	0	0	1	1	1	0	180	0	0	0	0	0	0	0	2	12	0	1	3	1	17	7	0	400	300	1000
0	I2018-430	5035	2212	48	2	51	164	18.96	0	0	0	0	0	0	0	0	0	1	0	0	0	0	0	0	0	2	1	1	0	250	0	0	0	0	0	0	0	4	12	0	1	2	2	31	8	0	300	1000	1700
0	I2018-179	4761	3137	61	1	50	168	17.72	0	0	0	0	0	0	0	0	0	1	0	0	0	0	0	0	0	2	1	1	0	164	0	0	0	0	0	0	0	15	26	0	1	2	1	17	19	0	500	100	2000
1	E2018-236	1452	5161	29	1	45	160	17.58	0	0	0	0	0	0	0	0	0	1	0	0	0	0	0	0	0	2	1	1	1	90	0	0	0	0	0	0	0	18	38	0	1	1	1	0	8	0	100	600	1100
1	E2018-779	2054	5070	75	1	81	164	30.12	0	0	0	0	0	0	0	0	0	1	0	1	0	0	0	0	0	2	1	1	0	95	0	0	0	0	0	1	1	13	13	0	1	2	2	32	10	0	200	500	500
1	E2018-1806	898	5051	65	2	60	163	22.58	1	0	0	0	0	0	0	0	0	0	0	0	1	0	1	0	0	2	1	1	0	231	0	0	0	0	0	0	0	18	40	0	1	1	1	14	11	0	500	1300	2600
1	E2018-711	1980	4816	69	2	77	160	30.08	1	1	0	0	0	0	0	0	0	0	0	0	0	0	0	0	0	2	2	2	0	409	1	0	1	0	0	0	4	3	26	1	1	1	1	30	38	0	300	500	2100
0	I2018-31	4903	4592	68	1	76	160	29.69	1	1	0	0	0	0	0	0	0	1	0	0	0	0	0	1	0	2	1	1	1	137	0	0	0	0	0	0	0	15	30	0	1	1	2	26	5	0	200	1000	1000
1	E2019-315	3915	5643	71	1	80	169	28.01	0	1	0	0	0	0	0	0	0	0	0	0	0	0	0	0	0	2	1		0	114	0	0	0	0	0	0	0	24	26	0	1	1	1	0	6	0	50	200	1100
1	E2019-53	4153	4683	61	1	80	170	27.68	1	1	0	0	0	0	0	0	0	1	0	0	0	0	0	0	0	2	1	1	0	180	0	0	0	0	0	0	0	4	8	0	1	1	1	0	7	0	50	200	500
0	I2018-555	5171	2898	78	1	74	166	26.85	0	1	0	0	0	0	0	0	0	0	0	0	0	0	0	0	0	2	1	2	0	114	0	0	0	0	0	0	0	24	44	0	1	1	1	12	8	0	100	200	600
1	E2019-1074	2383	5657	60	2	60	154	25.3	1	1	0	0	0	0	0	0	0	0	0	0	0	0	0	0	0	2	1	1	0	124	0	0	0	0	0	0	0	15	40	0	2	1	1	9	7	0	100	500	1200
0	I2018-138	4717	1630	52	1	72	170	24.91	0	1	0	0	0	0	0	0	0	1	0	0	0	0	0	0	0	2	1	2	1	198	0	0	0	0	0	0	0	13	41	0	1	1	2	30	10	0	400	50	2000
0	I2018-120	4698	4020	75	1	71	170	24.57	1	1	0	0	0	0	0	0	0	0	0	0	0	0	0	0	0	2	1	2	1	159	0	0	0	0	0	0	0	23	14	0	1	1	0	0	12	0	1000	200	1000
0	I2018-493	5104	3369	52	1	62	160	24.22	0	1	0	0	0	0	0	0	0	1	0	0	0	0	0	0	0	2	1	1	0	200	0	0	0	0	0	0	0	26	26	0	1	1	1	18	7	0	200	500	2000
1	E2018-1143	162	4682	48	1	60	158	24.03	0	1	0	0	0	0	0	0	0	1	0	0	0	0	0	0	0	2	1	1	0	155	0	0	0	0	0	0	0	10	18	0	1	1	1	24	8	0	200	200	1500
1	E2018-1431	482	4779	61	1	68	170	23.53	0	1	0	0	0	0	0	0	0	0	0	0	0	0	0	0	0	2	1	2	0	138	0	0	0	0	0	0	0	24	11	0	1	3	3	20	7	0	400	30	1500
0	I2018-345	4941	2244	64	1	66	170	22.84	1	1	1	1	0	0	0	0	0	1	0	1	1	0	0	0	1	2	1	1	0	127	0	0	0	0	0	0	0	24	24	0	1	1	1	15	6	0	200	300	1000
0	I2018-490	5101	3511	58	2	56	157	22.72	1	1	0	0	0	1	0	0	0	1	0	0	1	0	0	1	0	3	1	2	0	102	0	0	0	0	0	0	0	8	2	0	1	1	1	10	8	0	50	300	1600
0	I2018-263	4852	3101	66	1	65	170	22.49	0	1	0	0	0	0	0	0	0	1	0	0	0	0	0	0	0	2	1	2	0	255	0	0	0	0	0	0	0	15	31	0	1	2	1	15	7	0	250	300	1000
0	I2018-460	5068	1090	57	1	67	173	22.39	1	1	0	0	0	0	0	0	0	0	0	0	0	0	0	0	0	2	1	1	0	178	0	0	0	0	0	0	0	24	41	0	1	3	1	15	8	0	500	300	1500
0	I2018-339	4934	2994	52	1	65	173	21.72	0	1	0	0	0	0	0	0	0	1	0	0	0	0	0	0	0	2	1	2	0	156	0	0	0	0	0	0	0	15	8	0	1	1	1	30	11	0	200	400	1200
0	I2018-348	4944	2673	54	1	45	172	15.21	0	1	0	0	0	0	0	0	0	0	0	0	0	0	0	0	0	2	1		0	220	0	0	0	0	0	0	0	15	37	0	1	2	1	25	7	0	500	200	1500
1	E2019-871	4532	5372	49	2	87	162	33.15	0	0	0	0	0	0	0	0	0	0	0	0	0	0	0	0	0	1	2	3	1	160	0	0	0	0	0	0	0	2	7	0	1	1	1	20	6	0	200	200	500
0	I2019-151	5281	3739	36	1	90	170	31.14	0	0	0	0	0	0	0	0	0	0	0	0	0	0	0	0	0	2	1	1	0	220	0	0	0	0	0	0	0	26	30	0	1	2	1	15	14	0	500	400	1600
0	I2019-43	5572	1920	75	1	92.5	173	30.91	0	0	0	0	0	0	0	0	0	0	0	0	0	0	0	1	0	2	1	1	1	90	0	0	0	0	0	0	0	13	42	0	1	1	1	15	5	0	200	200	500
0	I2018-376	4975	1805	62	2	70	154	29.52	0	0	0	0	0	0	0	0	0	1	0	0	0	0	0	0	0	2	1	1	0	200	0	0	0	0	0	0	0	26	19	0	1	1	1	15	8	0	200	200	1000
0	I2018-184	4767	4585	53	1	85	170	29.41	0	0	0	0	0	0	0	0	0	0	0	0	0	0	0	0	0	1	1	1	0	180	0	0	0	0	0	0	0	26	19	0	3	1	0	0	14	0	50	500	1500
0	I2018-497	5108	1855	61	1	97	182	29.28	1	0	1	0	0	0	0	0	0	0	0	0	0	0	0	0	0	3	1		0	132	0	1	0	0	0	0	4	20	26	0	1	1	1	18	24	0	500	100	1700
0	I2019-461	5605	504	59	1	75	162	28.58	0	0	0	0	0	0	0	0	0	1	0	0	0	0	0	0	0	2	1	1	0	121	0	0	0	0	0	0	0	24	26	0	1	1	1	6	9	0	100	200	1000
1	E2018-276	1496	5174	48	1	87	175	28.41	1	0	0	0	0	0	0	0	0	0	0	1	1	0	0	0	0	2	1	1	0	225	0	0	0	0	0	0	0	20	24	0	1	1	1	0	6	0	300	200	1500
0	I2019-284	5418	1561	55	2	70	157	28.4	0	0	0	0	0	0	0	0	0	0	0	0	1	0	0	0	0	2	1		0	260	0	0	0	0	0	0	0	8	15	1	1	2	2	28	8	0	1000	100	2000
1	E2018-19	1001	5302	52	1	80	168	28.34	0	0	0	0	0	0	0	0	0	1	0	0	0	0	0	0	0	2	1	1	0	261	0	0	0	0	0	0	0	17	19	0	1	2	2	0	8	0	2600	300	3600
1	E2019-1962	3369	5104	64	1	75	163	28.23	1	0	0	0	0	0	0	0	0	1	0	0	1	0	0	0	0	2	1	1	0	222	0	0	0	0	0	0	0	26	26	0	1	1	1	12	9	0	150	800	2200
0	I2018-276	4866	811	64	2	63	150	28	1	0	1	0	0	0	0	0	0	0	0	1	1	0	0	0	0	2	1	1	0	158	0	0	0	0	0	0	0	15	41	0	1	1	1	18	6	0	200	700	1000
0	I2018-114	4691	1719	63	1	90	180	27.78	1	0	0	0	0	0	0	0	0	0	0	1	1	0	0	0	0	2	1	1	0	273	0	0	0	0	0	0	0	5	24	0	1	1	2	30	14	0	400	100	1600
0	I2018-177	4759	3896	65	1	85	175	27.76	0	0	0	0	0	0	0	0	0	1	0	0	0	0	0	0	0	3	1	1	1	119	0	0	0	0	0	0	0	13	26	0	1	1	1	12	6	0	200	200	1500
1	E2018-903	2193	4775	57	2	70	160	27.34	0	0	0	0	0	0	0	0	0	0	0	0	0	0	0	0	0	1	1	1	0	169	0	0	0	0	0	0	0	15	36	0	1	1	1	22	6	0	100	300	1500
0	I2018-522	5137	72	61	2	70	160	27.34	0	0	0	0	0	0	0	0	0	0	0	0	0	0	0	0	0	1	1	1	0	126	0	0	0	0	0	0	0	13	26	0	4	0	0	0	5	0	50	100	2200
1	E2019-1392	2736	5235	42	1	78	169	27.31	0	0	0	0	0	0	0	0	0	1	0	0	0	0	0	0	0	2	1	1	0	227	0	0	0	0	0	0	0	18	26	0	1	1	1	16	9	0	200	500	1700
0	I2018-426	5030	2136	50	1	78	169	27.31	0	0	0	0	0	0	0	0	0	1	0	0	0	0	0	0	0	2	1		0	122	0	0	0	0	0	0	0	2	11	0	1	2	1	17	7	0	100	100	1600
0	I2019-257	5389	3674	63	2	63	152	27.27	0	0	0	0	0	0	0	0	0	0	0	0	1	0	0	0	0	2	1	1	0	124	0	0	0	0	0	0	0	13	29	0	1	1	1	13	6	0	100	100	1200
0	I2018-274	4864	4031	56	1	75	166	27.22	1	0	0	0	0	0	0	0	0	1	0	0	0	0	0	0	0	3	1	1	0	136	0	0	0	0	0	0	0	26	28	0	1	1	1	20	8	0	100	100	600
0	I2019-106	5232	3073	30	1	88	180	27.16	0	0	0	0	0	0	0	0	0	1	0	0	0	0	0	0	0	2	1		1	206	0	0	0	0	0	0	0	18	26	0	1	1	0	0	9	0	50	500	2000
0	I2018-461	5069	1159	68	1	80	172	27.04	1	0	0	0	0	0	0	0	0	0	0	1	1	0	0	0	0	2	1	1	0	121	0	0	0	0	0	0	0	2	26	0	1	2	1	15	7	0	300	200	1700
0	I2019-278	5411	2338	49	1	75	167	26.89	0	0	0	0	0	0	0	0	0	0	0	0	0	0	0	0	0	2	1	1	0	205	0	0	0	0	0	0	0	6	16	1	1	2	3	45	8	0	300	0	1000
1	E2019-693	4334	5523	58	2	68.5	160	26.76	1	0	0	0	0	0	0	0	0	0	1	0	0	0	0	0	0	2	1	1	0	147	0	0	0	0	0	0	0	9	4	0	1	2	2	23	8	0	50	100	1000
0	I2018-377	4976	3017	52	2	60	150	26.67	0	0	0	0	0	0	0	0	0	1	0	0	0	0	0	0	0	2	1		0	176	0	0	0	0	0	0	0	26	14	0	1	1	1	12	9	0	100	100	1500
0	I2019-313	5451	4332	60	2	56	145	26.63	0	0	0	0	0	0	0	0	0	0	0	0	0	0	0	0	0	1	1	1	0	185	0	0	0	0	0	0	0	15	40	0	1	3	0	0	8	0	20	100	1100
0	I2018-126	4704	4294	69	1	75	168	26.57	0	0	0	0	0	0	0	0	0	0	0	0	0	0	0	0	0	1	1	2	0	150	0	0	0	0	0	0	0	17	6	0	4	1	0	0	15	0	200	200	500
0	I2018-130	4709	1108	49	2	74	167	26.53	0	0	0	0	0	0	0	0	0	0	0	0	0	0	0	0	0	2	1	1	0	121	0	0	0	0	0	0	0	15	26	0	1	1	0	0	7	0	300	200	1200
1	E2019-1550	2912	5322	66	2	64	156	26.3	1	0	0	0	0	0	0	0	0	1	0	0	1	0	0	0	0	2	1	1	0	123	0	0	0	0	0	0	0	5	15	0	1	1	1	30	7	0	50	100	1100
1	E2018-253	1471	5457	58	2	64	156	26.3	1	0	0	0	0	0	0	0	0	0	0	0	1	0	0	0	0	2	1	1	1	160	0	0	0	0	0	0	0	24	38	0	1	1	1	0	8	0	200	500	1000
1	E2018-1119	135	4909	56	1	74	168	26.22	0	0	0	0	0	0	0	0	0	0	0	0	0	0	0	0	0	1	1	1	0	144	0	0	0	0	0	0	0	15	38	0	1	1	1	16	7	0	100	300	1000
1	E2018-304	1528	5289	50	2	62	154	26.14	0	0	0	0	0	0	0	0	0	1	0	0	0	0	0	0	0	2	1	1	1	170	0	0	0	0	0	0	0	4	39	0	1	1	1	0	5	0	100	1000	1700
1	E2018-1303	340	5481	50	1	80	175	26.12	0	0	0	0	0	0	0	0	0	1	0	0	0	0	0	0	0	2	1	1	0	90	0	0	0	0	0	0	0	24	11	0	3	0	0	0	7	0	100	100	1000
0	I2018-220	4807	1107	61	1	61	153	26.06	0	0	0	0	0	0	0	0	0	1	0	0	0	0	0	0	0	2	1	1	0	80	0	0	0	0	0	0	0	13	26	0	1	1	1	10	12	0	20	30	500
0	I2018-500	5113	2743	45	1	76	171	25.99	0	0	0	0	0	0	0	0	0	1	0	0	0	0	0	0	0	2	1	2	0	160	0	0	0	0	0	0	0	7	38	0	1	1	0	0	11	0	100	100	1200
1	E2018-1737	821	5201	54	1	75	170	25.95	0	0	0	0	0	0	0	0	0	1	0	0	0	0	0	0	0	2	1	1	0	220	0	0	0	0	0	0	0	24	10	0	1	2	2	34	13	0	1500	400	1700
1	E2018-1855	952	5202	54	1	75	170	25.95	1	0	0	0	0	0	0	0	0	0	0	0	0	0	0	0	0	2	1	1	0	271	0	0	0	0	0	0	0	2	36	0	1	3	3	45	6	0	500	150	1000
1	E2019-2169	3599	5338	59	1	80	176	25.83	0	0	0	0	0	0	0	0	0	0	0	0	0	0	0	0	0	1	1	1	0	245	0	0	0	0	0	0	0	12	4	0	1	1	1	27	7	0	200	1200	1500
1	E2018-1866	964	5486	66	1	79	175	25.8	1	0	0	0	0	0	0	0	0	0	0	0	0	0	0	0	0	2	1	2	0	180	0	0	0	0	0	0	0	6	8	0	1	1	1	0	10	0	200	1700	1500
1	E2018-929	2221	5301	43	2	60	153	25.63	0	0	0	0	0	0	0	0	0	0	0	0	0	0	0	0	0	1	1	1	0	120	0	0	0	0	0	0	0	4	2	0	1	1	1	0	5	0	150	500	1000
0	I2018-441	5047	88	53	1	78	175	25.47	0	0	0	0	0	0	0	0	0	1	0	0	0	0	0	0	0	2	1	1	1	222	0	0	0	0	0	0	0	13	2	0	1	1	1	15	7	0	100	150	1600
0	I2018-472	5081	874	55	1	82.5	180	25.46	0	0	0	0	0	0	0	0	0	1	0	0	0	0	0	0	0	2	1	1	0	167	0	0	0	0	0	0	0	26	26	0	1	1	1	16	14	0	400	75	1000
0	I2018-149	4729	3408	58	2	65	160	25.39	0	0	0	0	0	0	0	0	0	1	0	0	0	0	0	0	0	2	1	1	0	122	0	0	0	0	0	0	0	8	41	0	1	2	1	12	6	0	200	300	1000
0	I2018-452	5059	866	67	2	61	155	25.39	0	0	0	0	0	0	0	0	0	0	0	0	0	0	0	0	0	1	1	1	0	110	0	0	0	0	0	0	0	2	26	0	1	1	0	0	8	0	100	100	1200
0	I2019-113	5240	2484	56	1	75	172	25.35	0	0	0	0	0	0	0	0	0	0	0	0	0	0	0	0	0	2	1	1	1	100	0	0	0	0	0	0	0	9	31	0	1	1	1	13	7	0	200	50	1200
1	E2018-654	1916	5222	50	1	74	171	25.31	0	0	0	0	0	0	0	0	0	1	0	0	0	0	0	0	0	2	1	1	0	100	0	0	0	0	0	0	0	15	30	0	1	1	1	9	8	0	100	100	500
1	E2018-496	1740	5668	65	1	75	173	25.06	0	0	0	0	0	0	0	0	0	1	0	0	0	0	0	0	0	2	1	1	0	265	0	0	0	0	0	0	0	26	2	0	1	1	1	15	9	0	100	300	1500
0	I2018-20	4785	4527	53	1	64	160	25	0	0	0	0	0	0	0	0	0	0	0	0	0	0	0	0	0	1	1	2	1	254	0	0	0	0	0	0	5	15	33	0	1	1	0	0		1	100	200	1000
1	E2018-264	1483	5685	50	1	68	165	24.98	0	0	0	0	0	0	0	0	0	0	0	0	0	0	0	0	0	1	1	1	1	110	0	0	0	0	0	0	0	9	18	0	1	1	1	20	6	0	400	300	1100
0	I2019-294	5429	623	62	1	73.5	172	24.84	1	0	0	0	0	0	0	0	0	1	0	1	0	0	0	0	0	2	1	1	0	180	0	0	0	0	0	0	0	18	2	1	1	2	1	15	10	0	1500	300	2000
1	E2018-1141	160	5424	64	1	62	158	24.84	0	0	0	0	0	0	0	0	0	1	0	0	0	0	0	0	0	2	1	1	0	202	0	0	0	0	0	0	0	10	18	0	1	1	1	30	7	0	200	800	1000
0	I2018-264	4853	28	40	2	62	158	24.84	0	0	0	0	0	0	0	0	0	1	0	0	0	0	0	0	0	2	1		0	108	0	0	0	0	0	0	0	3	36	0	1	3	1	17	7	0	300	100	1100
0	I2019-195	5324	2228	46	1	76	175	24.82	0	0	0	0	0	0	0	0	0	1	0	0	0	0	0	0	0	2	1	1	0	95	0	0	0	0	0	0	0	7	39	0	1	1	2	30	10	0	100	100	1000
1	E2018-2051	1171	4771	73	1	70	168	24.8	0	0	0	0	0	0	0	0	0	0	0	0	0	0	0	0	0	1	2	2	0	517	1	0	1	0	0	0	4	9	26	0	1	1	1	17	14	0	2000	800	3500
1	E2018-879	2165	5420	62	1	70	168	24.8	0	0	0	0	0	0	0	0	0	1	0	0	0	0	0	0	0	2	1	1	0	150	0	0	0	0	0	0	0	18	40	0	1	2	2	11	9	0	150	400	1500
0	I2018-83	5206	3513	45	2	65	162	24.77	0	0	0	0	0	0	0	0	0	0	0	0	0	0	0	0	0	1	1	1	1	281	0	0	0	0	0	0	0	4	39	0	1	1	2	27	7	0	300	300	1600
1	E2019-596	4226	5566	54	1	80	180	24.69	0	0	0	0	0	0	0	0	0	1	0	0	0	0	0	0	0	2	1	1	0	0	1	0	0	0	0	0	1	20	25	0	1	2	2	22	12	0	200	300	1200
1	E2019-124	2567	4772	57	1	68	166	24.68	0	0	0	0	0	0	0	0	0	1	0	0	0	0	0	0	0	2	1	2	0	195	1	0	0	0	0	0	1	26	26	1	1	1	1	0	13	0	300	500	2600
1	E2018-510	1757	4833	62	2	60	156	24.65	0	0	0	0	0	0	0	0	0	0	0	0	0	0	0	0	0	1	1	1	0	129	0	0	0	0	0	0	0	15	39	0	1	2	2	0	6	0	150	200	1100
0	I2018-427	5031	2092	77	2	61.5	158	24.64	1	0	0	0	0	0	0	0	0	0	0	0	1	0	0	0	0	2	1	1	0	151	0	0	0	0	0	0	0	9	18	0	1	3	1	25	8	0	400	100	1600
0	I2018-151	4731	3901	49	2	63	160	24.61	0	0	0	0	0	0	0	0	0	1	0	0	0	0	0	0	0	2	1	1	0	224	0	0	0	0	0	0	0	3	18	0	1	1	1	15	8	0	700	200	1500
1	E2018-1686	764	5190	70	1	71	170	24.57	0	0	1	0	0	0	0	0	0	0	0	0	0	0	0	0	0	2	2	2	0	584	1	0	1	0	0	1	4	4	8	2	1	1	1	45	77	0	1500	1500	5000
1	E2019-2319	3766	4760	56	1	71	170	24.57	0	0	0	0	0	0	0	0	0	1	0	0	0	0	0	0	0	2	1	2	0	155	0	0	0	0	0	0	0	12	42	0	1	1	1	33	7	0	200	100	700
1	E2018-392	1625	5450	56	1	70	169	24.51	1	0	0	0	0	0	0	0	0	1	0	0	0	1	0	0	0	2	1	1	0	122	0	0	0	0	0	0	0	3	26	0	1	1	1	15	7	0	100	300	600
1	E2019-1503	2860	4780	66	1	75	175	24.49	0	0	0	0	0	0	0	0	0	0	0	0	0	0	0	0	0	1	1		0	124	0	0	0	0	0	0	0	18	30	0	1	1	1	11	10	0	100	100	1500
1	E2019-1815	3206	5013	55	1	75	175	24.49	1	0	0	0	0	0	0	0	0	1	0	0	0	0	0	0	0	2	1	1	0	131	0	0	0	0	0	0	0	3	18	0	1	2	2	45	6	0	100	200	1600
0	I2018-421	5025	2312	35	2	65	163	24.46	0	0	0	0	0	0	0	0	0	0	0	0	0	0	0	0	0	1	1	1	0	85	0	0	0	0	0	0	0	21	26	0	1	2	1	21	6	0	200	300	1100
0	I2018-341	4937	3296	48	1	69	168	24.45	0	0	0	0	0	0	0	0	0	0	0	0	0	0	0	0	0	1	1	1	1	157	0	0	0	0	0	0	0	24	8	0	1	3	1	20	8	0	600	250	1100
0	I2018-381	4981	2765	53	1	74	174	24.44	0	0	0	0	0	0	0	0	0	1	0	0	0	0	0	0	0	2	1	1	0	194	0	0	0	0	0	0	0	18	37	0	1	1	2	30	14	0	800	200	2000
1	E2019-590	4220	4879	49	1	73	173	24.39	0	0	0	0	0	0	0	0	0	1	0	0	0	0	0	0	0	2	1	1	0	143	0	0	1	0	0	0	4	9	26	0	1	2	2	37	12	0	600	50	1000
1	E2018-1626	698	5630	56	1	64	162	24.39	1	0	0	0	0	0	0	0	0	1	0	1	0	0	0	0	0	2	1	1	0	163	0	0	0	0	0	0	0	11	24	0	1	2	2	29	10	0	2000	300	1800
1	E2018-373	1604	5628	67	1	70	170	24.22	1	0	0	0	0	0	0	0	0	0	0	0	0	0	0	0	0	2	1	1	1	246	0	0	0	0	0	0	0	2	26	0	1	1	1	27	7	0	500	200	1600
1	E2019-2091	3513	5206	61	1	70	170	24.22	0	0	0	0	0	0	0	0	0	1	0	0	0	0	0	0	0	2	1	1	0	189	0	0	0	0	0	0	0	2	29	0	1	3	3	55	7	0	100	900	1200
1	E2018-120	225	5022	59	1	70	170	24.22	1	0	0	0	0	0	0	0	0	1	0	0	0	0	0	0	0	2	1	1	0	225	0	0	0	0	0	0	0	4	10	0	1	2	2	31	7	0	300	400	1600
1	E2019-204	3456	4986	55	1	70	170	24.22	1	0	0	0	0	0	0	0	0	1	0	1	0	0	0	0	0	2	1	2	1	145	0	0	0	0	0	0	0	13	15	0	1	1	1	27	7	0	200	600	1000
1	E2018-539	1788	5409	52	1	70	170	24.22	0	0	0	0	0	0	0	0	0	0	0	0	0	0	0	0	0	1	1	1	0	92	0	0	0	0	0	0	0	12	8	0	1	3	3	8	9	0	100	200	800
1	E2018-1342	383	5153	53	1	62	160	24.22	0	0	0	0	0	0	0	0	0	1	0	0	0	0	0	0	0	2	1	1	0	90	0	0	0	0	0	0	0	4	42	0	1	1	1	20	6	0	100	100	500
1	E2018-331	1558	5468	46	1	68	168	24.09	0	0	0	0	0	0	0	0	0	1	0	0	0	0	0	0	0	2	1	1	0	249	0	0	0	0	0	0	0	26	36	0	1	1	1	40	9	0	100	350	1200
1	E2018-780	2056	5234	54	1	67	167	24.02	0	0	0	0	0	0	0	0	0	0	0	0	0	0	0	0	0	2	1	1	0	193	0	0	0	0	0	0	0	5	32	0	1	1	1	45	7	0	300	200	1500
0	I2018-190	4774	3800	61	2	59	157	23.94	1	0	0	0	0	0	0	0	0	0	0	1	0	0	0	1	0	2	1	1	0	127	0	0	0	0	0	0	0	24	22	0	1	3	1	35	7	0	400	600	2000
1	E2019-1761	3146	5296	36	1	61	160	23.83	0	0	0	0	0	0	0	0	0	1	0	0	0	0	0	0	0	2	1	1	0	93	0	0	0	0	0	0	0	24	42	0	1	2	2	12	8	0	150	600	1600
0	I2018-105	4681	1346	31	1	67	168	23.74	0	0	0	0	0	0	0	0	0	0	0	0	0	0	0	0	0	1	1	1	1	184	0	0	0	0	0	0	0	4	22	0	1	1	2	23	9	0	100	100	1000
1	E2019-1490	2845	5172	53	2	59	158	23.63	0	0	0	0	0	0	0	0	0	0	0	0	0	0	0	0	0	1	1	1	0	580	0	0	0	0	0	0	0	17	24	0	1	0	0	45	9	0	400	3000	4100
0	I2019-181	5310	2656	62	2	59	158	23.63	1	0	0	0	0	0	0	0	0	0	0	0	0	0	0	0	0	2	1	1	0	182	0	0	0	0	0	0	0	9	24	0	1	2	1	40	8	0	200	100	1200
0	I2019-448	5590	4410	64	1	69	171	23.6	1	0	0	0	0	0	0	0	0	1	0	0	0	0	0	0	0	2	1	1	0	180	0	0	0	0	0	0	0	13	26	0	1	1	1	15	7	0	50	300	1000
0	I2018-448	5054	1028	48	1	69	171	23.6	0	0	0	0	0	0	0	0	0	0	0	0	0	0	0	0	0	1	1	1	0	153	0	0	0	0	0	0	0	5	26	0	1	2	2	29	9	0	200	200	1000
0	I2018-28	4870	3129	50	1	64	165	23.51	0	0	0	0	0	0	0	0	0	1	0	0	0	0	0	0	0	2	1	1	1	73	0	0	0	0	0	0	0	19	26	0	1	2	0	0	9	0	100	300	1200
0	I2019-12	5247	1285	72	1	60	160	23.44	0	0	0	0	0	0	0	0	0	0	0	0	0	0	0	0	0	1	1	1	0	240	0	0	0	0	0	0	0	17	26	0	3	1	0	0	6	0	100	200	200
0	I2018-185	4768	873	60	1	60	160	23.44	0	0	0	0	0	0	0	0	0	1	0	0	0	0	0	0	0	2	1	1	0	185	0	0	0	0	0	0	0	24	30	0	1	1	0	0	6	0	600	500	1700
1	E2019-268	3862	5530	70	2	63	164	23.42	0	0	0	0	0	0	0	0	0	0	0	0	0	0	0	0	0	1	1	2	1	180	0	0	0	0	0	0	0	12	26	0	1	1	1	0	6	0	400	600	1500
0	I2018-173	4755	2606	66	2	57	156	23.42	1	0	0	0	0	0	0	0	0	1	0	0	1	0	0	0	0	2	1	1	0	180	0	0	0	0	0	0	0	15	26	0	1	1	1	16	14	0	500	1800	1600
1	E2018-1180	203	5233	66	1	70	173	23.39	0	0	0	0	0	0	0	0	0	0	0	0	0	0	0	0	0	1	1	1	0	192	0	0	0	0	0	0	0	12	29	0	1	3	3	32	6	0	3400	200	1500
1	E2018-640	1901	5661	62	1	66	168	23.38	0	0	0	0	0	0	0	0	0	1	0	0	0	0	0	0	0	2	1	1	0	75	0	0	1	0	0	0	4	19	39	0	1	1	1	0	12	0	100	200	500
1	E2018-643	1904	5611	66	1	65	167	23.31	1	0	0	0	0	0	0	0	0	0	0	0	1	0	0	0	0	2	1	1	1	101	0	0	0	0	0	0	0	24	10	0	1	1	1	0	6	0	200	50	1100
0	I2018-240	4828	63	55	1	73	177	23.3	0	0	0	0	0	0	0	0	0	0	0	0	0	0	0	0	0	1	1		0	165	0	0	0	0	0	0	0	7	21	0	1	1	0	0	12	0	200	1000	2100
0	I2019-77	5704	515	55	1	67	170	23.18	0	0	0	0	0	0	0	0	0	0	0	0	0	0	0	0	0	2	1	1	1	77	0	0	0	0	0	0	0	15	26	0	1	1	0	0	7	0	100	400	1000
0	I2018-6	5180	3045	60	2	57	157	23.12	0	0	0	0	0	0	0	0	0	1	0	0	0	0	0	0	0	2	1	1	0	87	0	0	0	0	0	0	0	4	8	0	1	1	1	15	8	0	100	100	1000
0	I2018-201	4787	1200	55	1	66	169	23.11	0	0	0	0	0	0	0	0	0	1	0	0	0	0	0	0	0	2	1		1	155	0	0	0	0	0	0	0	26	2	0	1	1	0	0	7	0	200	300	500
1	E2018-614	1872	4955	68	1	65	168	23.03	0	0	0	0	0	0	0	0	0	0	0	0	0	0	0	0	0	1	1	1	1	150	0	0	0	0	0	0	0	26	44	0	1	1	1	0	6	0	200	400	1000
1	E2018-1890	991	5542	44	1	65	168	23.03	0	0	0	0	0	0	0	0	0	0	0	0	0	0	0	0	0	1	1		0	118	0	0	0	0	0	0	0	20	7	1	1	3	3	20	6	0	100	300	1000
1	E2018-636	1896	4938	65	1	77	183	22.99	1	0	0	0	0	0	0	0	0	1	0	0	0	0	0	0	0	2	1	1	0	101	0	0	0	0	0	0	0	8	41	0	1	1	1	15	8	0	100	200	1500
0	I2018-338	4933	311	72	1	68	172	22.99	0	0	0	0	0	0	0	0	0	1	0	0	0	0	0	0	0	2	1	1	0	141	0	0	0	0	0	0	0	13	26	0	1	1	1	18	6	0	50	200	1000
0	I2018-171	4753	2285	56	1	68	172	22.99	0	0	0	0	0	0	0	0	0	1	0	0	0	0	0	0	0	2	1	1	1	170	0	0	0	0	0	0	0	3	12	0	1	1	2	35	7	0	200	500	1500
1	E2018-579	1832	5697	64	2	56.5	157	22.92	0	0	0	0	0	0	0	0	0	1	0	0	0	0	0	0	0	2	1	1	0	155	0	0	1	0	0	0	4	10	36	0	1	1	1	15	11	0	200	300	1000
0	I2019-395	5533	346	51	1	55	155	22.89	0	0	0	0	0	0	0	0	0	0	0	0	0	0	0	0	0	2	1	1	1	121	0	0	0	0	0	0	0	15	24	0	1	1	0	0	6	0	100	100	1000
0	I2018-197	4781	2847	47	2	60	162	22.86	0	0	0	0	0	0	0	0	0	1	0	0	0	0	0	0	0	2	1	2	0	129	0	0	0	0	0	0	0	18	14	0	1	1	1	10	14	0	600	200	1000
1	E2018-534	1783	5165	62	1	74	180	22.84	0	0	0	0	0	0	0	0	0	0	0	0	0	0	1	0	0	2	1	1	1	365	0	0	0	0	0	0	0	4	18	0	1	2	2	45	11	0	500	1100	2500
0	I2018-467	5075	2028	45	1	65	169	22.76	0	0	0	0	0	0	0	0	0	1	0	0	0	0	0	0	0	2	1	1	1	150	0	0	0	0	0	0	0	24	35	0	1	1	0	0	7	0	400	500	1100
1	E2019-786	4437	5344	54	1	68	173	22.72	0	0	0	0	0	0	0	0	0	0	0	0	0	0	0	0	0	1	1	1	0	165	0	0	0	0	0	0	0	24	42	0	1	3	3	20	7	0	200	350	1000
1	E2018-2210	1348	5654	58	1	64	168	22.68	0	0	0	0	0	0	0	0	0	0	1	0	0	0	0	0	0	2	1	1	0	193	0	0	0	0	0	0	0	6	26	1	1	2	2	0	9	0	200	100	1100
1	E2018-658	1920	5572	66	2	51	150	22.67	1	0	0	0	0	0	0	0	0	0	0	0	1	0	0	0	0	2	2	2	0	442	1	0	1	0	0	0	4	5	39	0	1	0	0	30	35	0	500	1900	1100
0	I2018-164	4745	3274	66	2	58	160	22.66	0	0	0	0	0	0	0	0	0	0	0	0	0	0	0	0	0	1	1	1	0	116	0	0	0	0	0	0	0	24	24	1	1	3	1	9	7	0	100	100	1000
1	E2019-1987	3396	5433	54	2	55	156	22.6	0	0	0	0	0	0	0	0	0	1	0	0	0	0	0	0	0	2	1	1	0	124	0	0	0	0	0	0	0	24	23	0	1	1	1	13	7	0	300	700	700
0	I2018-75	5197	3005	65	1	70	176	22.6	0	0	0	0	0	0	0	0	0	0	0	0	0	0	0	0	0	1	1	2	1	240	0	0	0	0	0	0	0	18	26	0	4	0	0	0	21	0	600	500	2500
0	I2018-49	5100	6	74	2	63	167	22.59	0	0	1	0	0	0	0	0	0	0	0	0	0	0	0	0	0	2	1	1	0	139	0	0	0	0	0	0	0	24	26	0	1	1	1	12	7	0	200	1000	1500
0	I2019-470	5614	4139	64	1	63	167	22.59	1	0	0	0	0	1	0	0	0	1	0	0	0	0	0	0	0	3	1	1	0	154	0	0	0	0	0	0	0	2	8	0	1	2	1	15	6	0	100	100	1100
0	I2019-89	5715	371	52	1	65	170	22.49	0	0	0	0	0	0	0	0	0	0	0	0	0	0	0	0	0	2	1	1	0	156	0	0	0	0	0	0	0	5	25	0	4	1	0	0	6	0	100	200	1000
1	E2018-1062	72	5137	79	2	56	158	22.43	0	0	0	0	0	0	0	0	0	0	0	0	0	0	0	0	0	1	1	1	0	149	0	0	0	0	0	0	0	3	38	0	2	0	0	0	8	0	50	350	1200
0	I2019-160	5290	61	52	1	66	172	22.31	0	0	0	0	0	0	0	0	0	0	0	0	0	0	0	0	0	2	1	1	1	170	0	0	0	0	0	0	0	5	16	0	1	1	0	0	4	0	200	150	1000
1	E2019-417	4028	5091	61	2	60	164	22.31	0	0	0	0	0	0	1	0	0	0	0	0	0	0	0	0	0	2	1		0	193	0	0	0	0	0	0	0	15	40	0	1	2	2	20	7	0	100	50	1200
1	E2018-1555	619	4923	64	1	57	160	22.27	1	0	0	0	0	0	0	0	0	0	0	1	0	0	0	1	0	2	1	1	0	145	0	0	0	0	0	0	0	5	44	0	1	1	1	12	5	0	100	900	1500
1	E2018-912	2203	4860	31	2	62	167	22.23	0	0	0	0	0	0	0	0	0	0	0	0	0	0	0	0	0	1	1	1	0	174	0	0	0	0	0	0	0	26	18	0	1	2	2	18	7	0	100	300	1300
0	I2019-446	5588	423	65	1	72	180	22.22	0	0	0	0	0	0	0	0	0	0	0	0	0	0	0	0	0	1	1	1	0	70	0	0	0	0	0	0	0	9	26	0	1	3	0	0	7	0	500	100	1000
1	E2019-674	4313	5552	69	1	64	170	22.15	0	0	0	0	0	0	0	0	0	0	0	0	0	0	0	0	0	1	1	2	0	154	0	0	0	0	0	0	0	9	23	0	1	1	1	28	5	0	800	200	1600
1	E2019-121	2534	4952	56	1	64	170	22.15	0	0	0	0	0	0	0	0	0	1	0	0	0	0	0	0	0	3	1	2	0	88	0	0	0	0	0	0	0	9	23	0	3	0	0	0	6	0	30	200	1000
1	E2018-935	2228	5324	64	2	51	152	22.07	0	0	0	0	0	0	0	0	0	0	0	0	0	0	0	0	0	2	1	1	0	79	0	0	0	0	0	0	0	20	19	0	1	1	1	0	4	0	100	150	1200
1	E2019-1552	2914	5535	74	1	60	165	22.04	1	0	0	0	0	0	0	0	0	1	0	0	1	0	0	0	0	2	1	1	1	103	0	0	0	0	0	0	0	2	26	0	1	1	1	22	6	0	150	200	1200
1	E2019-2180	3612	5484	54	2	60	165	22.04	0	0	0	0	0	0	0	0	0	1	0	0	0	0	0	0	0	2	1	2	0	130	1	0	1	0	0	0	4	24	17	0	1	2	2	16	15	0	300	100	1500
0	I2019-424	5566	4226	59	1	60	165	22.04	0	0	0	0	0	0	0	0	0	1	0	0	0	0	0	0	0	2	1		0	245	0	0	0	0	0	0	0	18	22	1	1	2	1	11	10	0	250	500	1700
1	E2018-269	1488	5271	52	1	65	172	21.97	0	0	0	0	0	0	0	0	0	0	0	0	0	0	0	0	0	1	1	1	1	136	0	0	0	0	0	0	0	17	4	0	1	1	1	0	6	0	1000	800	2100
1	E2018-669	1932	5073	42	1	65	172	21.97	0	0	0	0	0	0	0	0	0	1	0	0	0	0	0	0	0	2	1	1	0	230	1	0	0	0	0	0	1	18	42	0	1	2	2	26	12	0	200	850	1600
0	I2018-429	5033	2872	54	1	71	180	21.91	1	0	0	0	0	0	0	0	0	0	0	0	0	0	0	0	0	2	1	1	0	250	0	0	0	0	0	0	0	4	22	0	1	2	2	40	13	0	200	500	1200
1	E2018-554	1805	4975	80	1	56	160	21.88	0	0	0	0	0	0	0	0	0	0	0	0	0	0	0	0	0	1	1	1	0	243	1	0	0	0	0	1	1	18	4	0	1	2	2	16	28	0	500	200	1500
0	I2019-260	5393	4344	74	2	49	150	21.78	0	0	0	0	0	0	0	0	0	0	0	1	0	0	0	1	0	2	1	2	0	94	0	0	0	0	0	0	0	13	29	0	1	1	0	0	6	0	10	100	1100
0	I2019-36	5499	3299	57	2	55	159	21.76	0	0	0	0	0	0	0	0	0	1	0	0	0	0	0	0	0	2	1	1	1	569	0	0	0	0	0	0	0	17	15	0	4	0	0	0	5	0	80	400	1000
1	E2018-1852	949	5720	25	2	52	155	21.64	0	0	0	0	0	0	0	0	0	1	0	0	0	0	0	0	0	2	1		0	84	0	0	0	0	0	0	0	21	10	0	1	3	3	5	9	0	50	100	1100
1	E2018-927	2219	5072	26	2	50	152	21.64	0	0	0	0	0	0	0	0	0	0	0	0	0	0	0	0	0	1	1	1	0	124	0	0	0	0	0	0	0	12	30	0	1	1	1	17	6	0	100	500	1300
0	I2018-9	5213	3134	67	1	58	164	21.56	0	0	0	0	0	0	0	0	0	0	0	0	0	0	0	0	0	1	1	1	1	100	0	0	0	0	0	0	0	24	26	0	1	1	0	0	8	0	150	300	1100
0	I2019-435	5577	2648	68	1	63	171	21.55	0	0	0	0	0	0	0	0	0	0	0	0	0	0	0	0	0	1	1	2	1	241	0	0	0	0	0	0	0	24	14	0	1	1	1	10	8	0	300	100	1600
0	I2019-513	5657	2383	61	2	60	167	21.51	0	0	0	0	0	0	0	0	0	0	0	0	0	0	0	0	0	1	1	2	0	142	0	0	0	0	0	0	0	7	26	0	1	1	2	30	10	0	150	300	1000
1	E2018-1417	466	4959	71	1	55	160	21.48	0	0	0	0	0	0	0	0	0	1	0	0	0	0	0	0	0	3	1	2	0	135	0	0	1	0	0	0	4	5	2	0	1	1	1	30	22	0	200	100	1100
1	E2019-1215	2540	5127	38	2	55	160	21.48	0	0	0	0	0	0	0	0	0	0	0	0	0	0	0	0	0	1	1	1	0	186	0	0	0	0	0	0	0	24	12	0	1	3	3	15	6	0	300	500	1000
1	E2018-572	1825	5000	46	1	68	178	21.46	0	0	0	0	0	0	0	0	0	0	0	0	0	0	0	0	0	1	1	1	0	128	0	0	0	0	0	0	0	10	30	0	1	1	1	0	6	0	100	400	600
1	E2018-1923	1028	5054	57	1	62	170	21.45	0	0	0	0	0	0	0	0	0	1	0	0	0	0	0	0	0	2	1	2	0	140	0	0	0	0	0	0	0	12	10	0	1	2	2	15	6	0	300	100	1000
1	E2018-540	1790	4897	67	1	64	173	21.38	0	0	1	0	0	0	0	0	0	0	0	0	0	0	0	0	1	2	1	1	1	159	0	0	0	0	0	0	0	13	18	0	1	3	3	0	9	0	400	150	1000
1	E2019-1149	2466	5211	42	2	56	162	21.34	0	0	0	0	0	0	0	0	0	0	0	0	0	0	0	0	0	1	1	1	0	140	0	0	0	0	0	0	0	21	11	0	1	2	2	45	7	0	400	200	1600
0	I2018-324	4919	2414	47	1	60	168	21.26	0	0	0	0	0	0	0	0	0	1	0	0	0	0	0	0	0	2	1	1	0	125	0	0	0	0	0	0	0	24	12	0	1	3	1	15	8	0	200	200	1000
1	E2018-1703	784	5266	65	1	68	180	20.99	0	0	0	0	0	0	0	0	0	0	1	0	0	0	0	0	0	2	1	1	0	111	0	0	0	0	0	0	0	15	18	0	1	1	1	12	7	0	300	100	1000
0	I2019-76	5703	432	55	1	62	172	20.96	0	0	0	0	0	0	0	0	0	1	0	0	0	0	0	0	0	2	1	1	0	232	0	0	0	0	0	0	0	15	26	0	1	1	2	39	6	0	600	450	1700
1	E2018-2298	1444	5539	45	2	55	162	20.96	0	0	0	0	0	0	0	0	0	0	0	0	0	0	0	0	0	1	1	1	0	108	0	0	0	0	0	0	0	13	4	0	1	2	2	15	6	0	100	400	600
0	I2018-507	5120	3310	69	1	55	162	20.96	1	0	0	0	0	0	0	0	0	0	0	0	0	0	0	1	0	2	1	1	0	130	0	0	0	0	0	0	0	2	26	0	1	2	1	30	8	0	500	100	1500
0	I2019-410	5551	2227	73	2	52	158	20.83	0	0	0	0	0	0	0	0	0	0	0	0	0	0	0	0	0	2	1	1	0	98	0	0	0	0	0	0	0	12	22	0	1	1	1	20	7	0	50	300	500
0	I2019-239	5371	2957	71	2	48	152	20.78	0	0	0	0	0	0	0	0	0	0	0	0	0	0	0	0	0	1	2	2	0	454	0	0	0	0	0	0	0	7	26	1	1	1	2	30	17	0	300	1200	2000
0	I2019-474	5618	1969	72	1	60	170	20.76	0	0	0	0	0	0	0	0	0	1	0	0	0	0	0	0	0	2	1	1	0	130	0	0	0	0	0	0	0	11	26	0	1	1	2	21	8	0	100	100	1100
0	I2019-495	5637	4600	70	1	60	170	20.76	1	0	0	0	0	0	0	0	0	1	0	0	0	1	0	0	0	2	1	1	0	136	0	0	0	0	0	0	0	12	32	0	1	1	1	11	10	0	50	100	1000
0	I2018-551	5167	227	27	1	56.5	165	20.75	0	0	0	0	0	0	0	0	0	1	0	0	0	0	0	0	0	2	1	1	0	152	0	0	0	0	0	0	0	15	17	0	1	1	1	16	6	0	50	100	1000
0	I2019-305	5442	1088	78	1	62	173	20.72	0	0	0	0	0	0	0	0	0	0	0	0	0	0	0	0	0	1	1		0	205	0	0	0	0	0	0	0	18	14	0	1	3	1	15	11	0	500	300	1200
1	E2018-1424	474	5485	81	2	55	163	20.7	1	0	0	0	0	0	0	0	0	0	0	0	1	1	0	0	0	2	1	1	0	106	0	0	1	0	0	0	4	15	30	0	1	2	2	16	30	0	50	30	500
1	E2018-1331	371	5715	61	1	55	163	20.7	0	0	0	0	0	0	0	0	0	1	0	0	0	0	0	0	0	2	1	1	0	120	0	0	0	0	0	0	0	12	4	0	1	1	1	12	5	0	200	200	1200
0	I2019-430	5573	3147	61	2	55	163	20.7	0	0	0	1	0	0	0	0	0	0	0	0	0	0	0	0	0	2	2	2	0	151	0	0	0	0	0	0	0	9	35	0	1	0	0	0	15	0	50	50	1600
1	E2018-1543	606	5425	66	2	49	154	20.66	0	0	1	0	0	0	0	0	0	1	0	0	0	0	0	0	0	2	1	1	0	380	1	0	1	0	0	0	4	23	24	1	1	1	1	0	58	0	500	900	2000
1	E2018-837	2119	5518	62	1	59	170	20.42	1	0	0	0	0	0	0	0	0	1	0	0	1	0	0	0	0	3	1	2	0	130	0	0	0	0	0	0	0	15	26	0	1	1	1	0	6	0	100	300	1100
1	E2018-1456	509	4859	69	1	55	165	20.2	1	0	0	0	0	0	0	0	0	1	0	0	1	0	0	0	0	2	1		0	167	0	0	0	0	0	0	0	26	32	0	1	1	1	25	5	0	100	100	1100
0	I2018-278	4868	4273	60	1	62.5	176	20.18	0	0	0	0	0	0	0	0	0	1	0	0	0	0	0	0	0	2	1	1	0	67	0	0	0	0	0	0	0	19	18	0	1	1	0	0	7	0	200	50	800
1	E2019-1383	2726	4991	50	2	47	153	20.08	0	0	0	0	0	0	0	0	0	1	0	0	0	0	0	0	0	2	1	2	0	75	0	0	0	0	0	0	0	12	38	0	1	2	2	14	6	0	100	100	1000
1	E2018-423	1660	5332	64	1	60	173	20.05	0	0	0	0	0	0	0	0	0	0	0	0	0	0	0	0	0	2	1	1	0	105	0	0	0	0	0	0	0	26		0	1	1	1	0	4	0	300	300	1700
1	E2018-1376	420	4906	60	1	60	173	20.05	0	0	0	0	0	0	0	0	0	1	0	0	0	0	0	0	0	2	1		0	145	0	0	0	0	0	0	0	2	36	0	1	1	1	15	7	0	50	500	1000
1	E2018-704	1972	5295	55	2	50	158	20.03	0	0	0	0	0	0	0	0	0	0	0	0	0	0	0	0	0	1	1	1	0	110	0	0	1	0	0	0	4	23	12	0	1	1	1	18	18	0	200	100	1500
1	E2019-1880	3278	5525	59	1	64	179	19.97	0	0	0	0	0	0	0	0	0	0	0	0	0	0	0	0	0	1	1	1	1	190	0	0	0	0	0	0	0	4	8	0	1	1	1	30	7	0	500	300	2000
1	E2019-1731	3113	4763	57	1	50	160	19.53	0	0	0	0	0	0	0	0	0	1	0	0	0	0	0	0	0	2	1	1	0	165	0	0	0	0	0	0	0	6	41	0	1	1	1	30	11	0	100	100	1100
1	E2018-312	1537	4865	43	1	59	175	19.27	0	0	0	0	0	0	0	0	0	1	0	0	0	0	0	0	0	2	1	1	1	246	1	0	0	0	0	0	1	26	36	0	1	1	1	25	13	0	400	100	2500
0	I2019-81	5708	512	57	2	52	165	19.1	0	0	0	0	0	0	0	0	0	0	0	0	0	0	0	0	0	1	1		1	280	0	0	0	0	0	0	0	16	24	0	1	1	0	0	14	0	200	300	1100
1	E2019-1561	2924	5330	69	1	50	162	19.05	0	0	0	0	0	0	0	0	0	0	0	0	0	0	0	0	0	1	1	1	0	128	0	0	0	0	0	0	0	24	26	0	1	3	3	11	7	0	100	50	1000
1	E2018-850	2134	5626	37	2	50	162	19.05	0	0	0	0	0	0	0	0	0	0	0	0	0	0	0	0	0	1	1	1	0	97	0	0	0	0	0	0	0	10	11	0	1	1	1	18	5	0	200	200	1000
1	E2019-2157	3586	5622	70	2	45	154	18.97	1	0	0	0	0	0	0	0	0	0	0	0	0	0	0	0	0	2	1	1	0	158	0	0	0	0	0	0	0	6	31	0	1	2	2	13	7	0	100	50	600
0	I2019-30	5436	301	67	2	45	155	18.73	1	0	0	0	0	0	0	0	0	1	0	0	1	0	0	0	0	2	1		1	106	0	0	0	0	0	0	0	16	40	0	1	1	0	0	14	0	50	100	700
0	I2019-200	5331	36	70	2	49	162	18.67	1	0	0	0	0	0	0	0	0	0	0	1	0	0	0	0	0	2	1	1	0	136	0	0	0	0	0	0	0	24	26	0	1	1	0	0	6	0	100	200	1600
1	E2018-60	1856	5275	64	1	47	160	18.36	0	0	0	0	0	0	0	0	0	1	0	0	0	0	0	0	0	2	1	1	1	181	0	0	0	0	0	0	0	4	37	0	1	2	2	12	8	0	250	200	1100
1	E2018-1995	1107	4807	70	1	54	172	18.25	0	0	0	0	0	0	0	0	0	1	0	0	0	0	0	0	0	2	1	2	0	87	0	0	0	0	0	0	0	13	40	0	1	1	1	13	6	0	100	400	1000
0	I2018-270	4860	2203	66	2	41	150	18.22	0	0	0	0	0	0	0	0	0	1	0	0	0	0	0	0	0	2	1	2	0	130	0	0	0	0	0	0	0	15	36	0	3	1	0	0	6	0	100	50	1000
1	E2019-1624	2994	4934	67	1	56	176	18.08	1	0	1	0	0	0	0	0	0	1	0	0	0	0	1	0	0	2	1	2	0	105	0	0	0	0	0	0	0	13	16	0	1	1	1	27	7	0	100	800	1100
1	E2018-1310	348	5646	65	1	49	165	18	0	0	0	0	0	0	0	0	0	1	0	0	0	0	0	0	0	2	1	1	0	365	0	0	0	0	0	0	0	4	36	0	4	0	0	0	6	0	100	750	2000
0	I2018-32	4914	3379	60	1	49	165	18	0	0	0	0	0	0	0	0	0	1	0	0	0	0	0	0	0	2	1	1	0	119	0	0	0	0	0	0	0	24	41	0	1	1	0	0	8	0	100	100	1100
1	E2018-1459	512	5708	68	1	50	170	17.3	0	0	0	0	0	0	0	0	0	0	0	0	0	0	0	0	0	1	1	1	0	193	0	0	0	0	0	0	0	5	10	0	1	3	3	32	6	0	200	700	2000
1	E2018-362	1592	4962	41	2	40	153	17.09	0	0	0	0	0	0	0	0	0	1	0	0	0	0	0	0	0	2	1		1	180	0	0	0	0	0	0	0	26	1	1	1	1	1	0	9	0	50	600	1000
0	I2018-66	5187	580	64	2	41	157	16.63	0	0	0	0	0	0	0	0	0	0	0	0	0	0	0	0	0	1	1	1	1	141	0	0	0	0	0	0	0	4	26	0	1	1	0	0	9	0	200	50	1500
1	E2018-1211	238	4884	55	1	45	165	16.53	0	0	0	0	0	0	0	0	0	1	0	0	0	0	0	0	0	2	1	1	0	155	0	0	0	0	0	0	0	11	36	0	1	1	1	16	7	0	400	100	1000
0	I2018-104	4680	2978	41	1	47	170	16.26	0	0	0	0	0	0	0	0	0	0	0	0	0	0	0	0	0	1	1	1	1	192	0	0	0	0	0	0	0	24	26	0	1	1	0	0	7	0	200	250	1200
0	I2018-111	4688	3097	63	1	46	170	15.92	0	0	0	0	0	0	0	0	0	0	0	0	0	0	0	0	0	1	1		1	130	0	0	0	0	0	0	0	4	18	0	4	1	0	0	6	0	20	100	1000
0	I2018-395	4996	1800	65	2	42.5	164	15.8	0	0	0	0	0	0	0	0	0	0	0	0	0	0	0	0	0	1	1	2	0	110	0	0	0	0	0	0	0	24	26	0	1	1	0	0	6	0	300	200	1200
0	I2019-391	5529	1873	69	1	42	165	15.43	1	0	0	0	0	0	0	0	0	0	0	1	0	0	0	0	0	2	1		0	0	0	0	0	0	0	0	0	26	26	3	4	1	0	0	8	0
0	I2019-101	5227	1993	70	2	34	150	15.11	0	0	0	0	0	0	0	0	0	0	0	0	0	0	0	0	0	1	1		0	201	0	0	0	0	0	0	0	18	26	0	1	1	1	15	16	0	800	200	2400
0	I2019-37	5508	4436	78	1	80	161	30.86	1	1	0	0	0	0	0	0	0	1	0	1	0	0	0	0	0	2	1	2	0	223	0	0	0	0	0	0	0	4	2	0	1	1	0	0	7	0	200	600	1600
1	E2019-1296	2629	5131	55	1	80	169	28.01	1	1	0	0	0	0	0	0	0	1	0	0	1	0	0	0	0	2	1	1	0	175	0	0	0	0	0	0	0	2	38	0	1	1	1	25	6	0	500	800	1500
1	E2018-302	1526	5010	59	1	79	173	26.4	1	1	0	0	0	0	0	0	0	1	0	0	1	0	0	0	0	2	1	1	1	80	0	0	0	0	0	0	0	23	26	0	1	1	1	0	6	0	100	500	1500
0	I2019-93	5720	949	69	2	55	155	22.89	0	1	0	0	0	0	0	0	0	1	0	0	0	0	0	0	0	2	1	2	0	120	0	0	0	0	0	0	0	24	42	0	1	1	0	0	8	0	400	500	1600
1	E2018-1061	71	5416	81	2	54	154	22.77	1	1	0	0	0	0	0	0	0	1	0	0	1	0	0	0	0	2	1	1	0	160	0	0	0	0	0	0	0	12	36	0	1	2	2	12	6	0	50	100	1000
1	E2019-1750	3134	5213	60	1	80	168	28.34	0	0	0	0	0	0	0	0	0	1	0	0	0	0	0	0	0	2	1	1	0	112	0	0	0	0	0	0	0	2	29	0	1	1	1	21	7	0	100	100	1100
0	I2019-253	5385	3336	64	1	87	180	26.85	0	0	0	0	0	0	0	0	0	0	0	1	1	0	0	0	0	2	1	1	0	100	0	0	0	0	0	0	0	26	26	0	1	1	1	10	8	0	200	100	1100
0	I2018-458	5065	744	72	2	62	153	26.49	0	0	0	0	0	0	0	0	0	1	0	0	0	0	0	0	0	3	1	2	0	169	0	0	1	0	0	0	4	18	4	0	1	2	3	45	18	0	300	300	1000
0	I2018-474	5083	4132	52	1	72	170	24.91	0	0	0	0	0	0	0	0	0	1	0	0	0	0	0	0	0	2	1	1	0	146	0	0	0	0	0	0	0	24	38	0	1	1	1	10	9	0	100	0	600
1	E2019-1365	2706	5405	52	1	70	170	24.22	0	0	0	0	0	0	0	0	0	1	0	0	0	0	0	0	0	2	1	1	0	184	0	0	0	0	0	0	0	3	44	0	1	2	2	45	7	0	150	100	1000
1	E2019-1876	3273	5014	54	2	60	158	24.03	1	0	0	0	0	0	0	0	0	1	0	0	0	0	0	0	0	2	1	1	0	172	0	0	0	0	0	0	0	2	8	0	1	1	1	20	6	0	100	100	1800
1	E2018-2005	1120	5709	54	1	68	169	23.81	0	0	0	0	0	0	0	0	0	1	0	0	0	0	0	0	0	2	1	1	1	150	0	0	0	0	0	0	0	4	40	0	1	2	2	15	5	0	150	40	1100
1	E2019-1475	2828	5084	74	1	70	173	23.39	0	0	0	0	0	0	0	0	0	0	0	0	0	0	0	0	0	1	1	1	0	153	1	0	1	0	0	0	4	26	35	0	1	2	2	30	25	0	600	200	1500
1	E2019-377	3983	5600	46	1	78	183	23.29	0	0	0	0	0	0	0	0	0	1	0	0	0	0	0	0	0	2	1		0	205	0	0	0	0	0	0	0	13	42	0	1	1	1	20	7	0	300	200	1200
0	I2018-451	5058	4418	55	2	56	156	23.01	0	0	0	0	0	0	0	0	0	0	0	0	0	0	0	0	0	1	1	1	0	104	0	0	0	0	0	0	0	2	26	0	1	1	0	0	6	0	150	100	700
0	I2019-341	5481	340	64	1	73	180	22.53	0	0	0	0	0	0	0	0	0	0	0	0	0	0	0	0	0	2	1	2	0	175	0	0	0	0	0	0	0	24	26	0	1	1	2	21	12	0	400	300	1800
1	E2018-1044	52	4740	54	1	62.5	168	22.14	0	0	0	0	0	0	0	0	0	1	0	0	0	0	0	0	0	2	1	1	0	167	0	0	0	0	0	0	0	12	4	0	1	2	2	25	6	0	300	100	1500
0	I2019-46	5603	4247	70	2	59	164	21.94	0	0	0	0	0	0	0	0	0	0	0	0	0	0	0	0	0	2	1	1	0	168	0	0	0	0	0	0	0	13	4	0	1	1	0	0	8	0	800	100	1700
0	I2019-269	5401	476	64	2	55	160	21.48	0	0	0	0	0	0	0	0	0	0	0	0	0	0	0	0	0	1	1	2	0	148	0	0	0	0	0	0	0	24	19	0	1	1	0	0	7	0	100	200	1000
0	I2019-121	5249	2839	41	2	54	160	21.09	0	0	0	0	0	0	0	0	0	0	0	0	0	0	0	0	0	1	1	1	0	155	0	0	0	0	0	0	0	24	26	0	1	1	0	0	7	0	200	300	1500
0	I2018-546	5161	1452	74	2	53	160	20.7	0	0	0	0	0	0	0	0	0	0	0	0	0	0	0	0	0	1	1	1	0	195	0	0	0	0	0	0	0	5	26	0	1	2	2	30	7	0	300	400	2000
1	E2019-398	4006	5695	53	1	56	165	20.57	0	0	0	0	0	0	0	0	0	0	0	0	0	0	0	0	0	1	1	1	1	193	0	0	0	0	0	0	0	24	38	0	1	1	1	0	6	0	200	700	1500
1	E2019-1538	2898	5171	62	1	61	173	20.38	0	0	0	0	0	0	0	0	0	0	0	0	0	0	0	0	0	1	1	2	0	249	1	0	1	0	0	0	4	18	17	3	1	2	2	0	21	0	200	1200	2000
0	I2019-406	5546	252	72	1	58	170	20.07	0	0	0	0	0	0	0	0	0	0	0	0	0	0	0	0	0	2	1		0	152	0	0	0	0	0	0	0	18	26	0	1	1	2	22	13	0	250	500	1700
0	I2018-541	5156	1748	49	2	53	165	19.47	0	0	0	0	0	0	0	0	0	0	0	0	0	0	0	0	0	1	1	1	0	127	0	0	0	0	0	0	0	24	12	0	1	3	1	18	10	0	200	50	1100
1	E2019-2033	3449	5074	75	2	48	158	19.23	1	0	0	0	0	0	0	0	0	0	0	0	1	0	0	0	0	2	1	1	0	229	0	0	0	0	0	0	0	21	26	0	1	1	1	0	11	0	300	500	1700
0	I2019-6	5685	1483	55	2	51	163	19.2	1	0	0	0	0	1	0	0	0	1	0	0	0	0	0	0	0	2	1	1	0	172	0	0	0	0	0	1	1	4	38	0	1	1	0	0	15	0	300	50	1500
0	I2019-112	5239	3338	81	2	45	158	18.03	0	0	0	0	0	0	0	0	0	0	0	0	0	0	0	0	0	1	1	1	0	129	0	0	0	0	0	0	0	13	24	0	1	1	1	11	9	0	100	450	500
0	I2018-412	5015	4553	48	1	49	165	18	0	0	0	0	0	0	0	0	0	0	0	0	0	0	0	0	0	1	1	2	0	147	0	0	0	0	0	0	0	9	2	0	1	2	1	20	7	0	200	80	1700
1	E2018-1306	343	4826	61	2	44	163	16.56	0	0	0	0	0	0	0	0	0	0	0	0	0	0	0	0	0	2	1	1	0	63	0	0	0	0	0	0	0	4	26	0	4	0	0	0	4	0	30	200	1000
1	E2019-677	4316	5016	57	1	85	176	27.44	1	1	0	1	0	0	0	0	0	0	0	0	0	0	0	0	0	2	1		0	118	0	0	1	0	0	0	4	9	7	0	1	1	1	12	9	0	500	100	1200
1	E2019-1932	3336	5385	76	1	70	168	24.8	1	1	0	0	0	0	0	0	0	0	0	1	1	0	0	0	0	2	1	1	0	190	0	0	0	0	0	0	0	6	26	0	1	3	3	45	12	0	300	150	2700
1	E2019-249	3841	4823	70	1	76	168	26.93	0	0	0	0	0	0	0	0	0	0	0	0	0	0	0	0	0	1	1	1	0	223	0	0	0	0	0	0	0	24	25	0	4	0	0	0	5	0	200	500	1100
0	I2018-214	4801	4284	52	1	60	165	22.04	0	0	0	0	0	0	0	0	0	0	0	0	0	0	0	0	0	2	1	2	0	156	0	0	0	0	1	0	3	16	30	0	1	3	1	20	20	0	800	100	1000
1	E2019-687	4327	5078	79	2	46	150	20.44	0	0	0	0	1	0	0	0	0	1	0	0	0	0	0	0	0	3	1		0	96	0	0	0	0	0	0	0	16	8	0	3	0	0	18	15	0	50	100	800
1	E2018-147	524	5669	65	1	75	173	25.06	0	0	0	0	0	0	0	0	0	0	0	0	0	0	0	0	0	1	1		1	125	0	0	0	0	0	0	0	9	36	0	1	1	1	0	7	0	150	300	1100
0	I2019-80	5707	3540	66	2	60	163	22.58	0	0	0	0	0	0	0	0	0	0	0	0	1	0	0	0	0	2	1	1	1	0	0	0	0	0	0	0	0	24	14	1	1	1	1	14	8	0	300	500	2000
1	E2018-1745	830	5021	45	1	84	183	25.08	1	1	0	0	0	0	0	0	0	0	0	1	0	0	0	0	0	2	1	1	1	300	0	0	0	0	0	0	0	13	22	1	1	1	1	30	10	0	500	500	2500
0	I2019-88	5714	2509	68	1	84	162	32.01	1	1	0	0	0	0	0	0	0	1	0	0	1	0	0	0	0	2	1	1	0	118	0	0	0	0	0	0	0	3	26	0	1	1	2	22	7	0	100	100	1000
1	E2019-4	4008	5361	67	1	85	165	31.22	0	1	0	0	0	0	0	0	0	0	0	0	0	0	0	0	0	2	1	1	0	93	0	0	0	0	0	0	0	24	40	0	1	1	1	0	6	0	400	300	1200
1	E2019-2282	3725	4692	54	1	89	169	31.16	1	1	0	1	0	0	0	0	0	1	0	0	1	0	0	0	1	2	1	2	0	130	0	0	1	0	0	0	4	12	25	0	1	3	3	14	9	0	50	100	1500
1	E2019-778	4428	4730	63	1	95	175	31.02	0	1	0	0	0	0	0	0	0	0	0	0	0	0	0	0	0	2	1	1	0	102	0	0	0	0	0	0	0	8	36	0	4	2	2	0	7	0	50	100	600
0	I2018-332	4927	2463	56	2	84	165	30.85	0	1	1	0	0	0	0	0	0	1	0	1	0	0	1	0	1	2	1		0	154	0	0	0	0	0	0	0	9	8	0	1	1	1	20	6	0	200	400	500
1	E2019-1003	2305	5231	77	1	90	172	30.42	1	1	0	0	0	0	0	0	0	0	0	0	1	0	0	0	0	2	1	1	0	93	0	0	0	0	0	0	0	9	26	0	1	2	2	15	7	0	100	300	1200
1	E2019-2342	3792	5466	56	1	79	162	30.1	1	1	0	0	0	0	0	0	0	1	0	0	0	0	0	0	0	2	1	1	0	150	1	0	0	0	0	0	1	13	29	0	1	1	1	30	15	0	100	50	1600
1	E2019-941	4610	4880	71	1	89	172	30.08	0	1	0	0	0	0	0	0	0	1	0	0	0	0	0	0	0	2	1		0	300	1	0	0	0	0	0	1	6	14	0	1	1	1	45	11	0	800	700	2000
0	I2019-238	5370	852	61	2	75	158	30.04	1	1	0	0	0	0	0	0	0	1	0	0	0	0	0	0	0	2	1	2	0	209	0	0	0	0	0	0	0	26	18	0	1	1	1	15	12	0	200	400	1100
1	E2018-698	1964	4965	56	2	83	167	29.76	1	1	0	0	0	0	0	0	0	0	0	1	0	0	0	0	0	2	1	1	0	180	0	0	0	0	0	0	0	4	39	0	1	2	2	30	9	0	100	600	2000
1	E2019-884	4546	5304	63	1	85	170	29.41	1	1	0	0	0	0	0	0	0	0	0	1	0	0	0	0	0	2	1	1	0	412	0	0	1	0	0	0	4	26	10	0	1	1	1	19	22	0	100	400	1200
1	E2019-1043	2349	5473	61	1	85	170	29.41	0	1	0	0	0	0	0	0	0	0	0	0	0	0	0	0	0	2	1	1	0	234	0	0	0	0	0	0	0	13	24	0	1	1	1	25	6	0	150	1100	2000
1	E2019-1167	2486	5711	65	1	83	168	29.41	1	1	0	0	0	0	0	0	0	1	0	1	1	0	0	0	0	2	1	1	0	147	0	0	0	0	0	0	0	6	12	0	1	2	2	30	8	0	500	400	2000
1	E2019-1645	3017	4976	67	1	88	173	29.4	1	1	1	0	0	0	0	0	0	0	0	0	1	0	0	0	0	2	1	1	0	366	0	0	1	0	0	0	4	24	26	0	1	3	3	0	12	0	800	1300	3000
1	E2019-56	4186	5677	60	1	89	174	29.4	1	1	0	0	0	0	0	0	0	1	0	0	0	0	0	0	0	2	1	1	0	131	0	0	0	0	0	0	0	13	25	0	1	1	1	0	7	0	50	100	1200
1	E2019-2069	3488	4790	76	1	75	160	29.3	1	1	0	0	0	0	0	0	0	0	0	0	0	0	0	0	0	2	1	1	0	165	0	0	0	0	0	0	0	24	35	0	1	1	1	16	8	0	200	100	1000
0	I2019-467	5610	1995	49	2	75	160	29.3	1	1	0	0	0	0	0	0	0	1	0	1	1	0	0	0	1	2	1	1	0	150	0	0	0	0	0	0	0	13	42	1	1	1	1	7	6	0	100	400	1500
1	E2019-1581	2946	5291	65	1	86	172	29.07	1	1	0	0	0	0	0	0	0	0	0	0	1	1	0	0	0	2	1	1	0	115	0	0	0	0	0	0	0	12	31	0	1	1	1	10	8	0	100	100	1200
0	I2019-242	5375	4346	69	1	84	170	29.07	1	1	1	0	0	0	0	0	0	0	0	0	0	1	1	1	0	2	1	2	0	400	0	0	0	0	0	0	0	23	20	0	1	3	2	36	9	0	800	200	2800
1	E2018-1985	1096	5323	54	1	78	164	29	1	1	0	0	0	0	0	0	0	0	0	1	1	0	0	0	0	2	1	1	0	172	0	0	0	0	0	0	0	24	7	0	1	3	3	18	6	0	200	100	1100
0	I2018-425	5029	4306	67	1	81	168	28.7	1	1	0	0	0	0	0	0	0	0	0	1	1	0	0	0	0	2	1	1	0	258	0	0	0	0	0	0	0	4	26	0	1	2	1	19	15	0	1000	200	2500
1	E2018-126	291	5567	54	1	96	183	28.67	0	1	0	0	0	0	0	0	0	1	0	0	0	0	0	0	0	2	1	1	1	180	0	0	0	0	0	0	0	26	40	0	1	1	1	0	6	0	100	50	1600
1	E2019-793	4445	5386	62	1	90	178	28.41	1	1	0	0	0	0	0	0	0	0	0	1	1	0	0	0	0	2	1	1	0	168	0	0	0	0	0	0	0	24	26	0	1	3	3	20	7	0	600	150	2200
1	E2018-151	569	4891	55	1	90	178	28.41	0	1	0	0	0	0	0	0	0	1	0	0	0	0	0	0	0	2	1	1	0	111	0	0	0	0	0	0	0	15	30	0	1	1	1	0	4	0	100	300	1600
0	I2019-509	5652	3447	70	1	85	173	28.4	1	1	0	0	0	0	0	0	0	0	0	0	1	0	0	0	0	2	1	1	0	197	0	0	0	0	0	0	0	2	26	0	1	3	2	60	8	0	100	50	1000
0	I2018-496	5107	3893	69	1	75	163	28.23	1	1	0	0	0	0	0	0	0	0	0	1	0	0	0	0	0	2	1	2	1	110	0	0	0	0	0	0	0	13	18	0	1	1	2	30	5	0	300	75	1500
1	E2019-661	4299	5725	81	2	67.5	155	28.1	1	1	1	0	0	0	0	0	0	1	0	1	1	0	0	0	0	2	1	2	0	112	1	0	0	0	0	0	1	24	24	0	1	1	1	8	10	0	200	400	1000
1	E2018-1704	785	5169	72	1	79	168	27.99	1	1	0	0	0	0	0	0	0	1	0	1	1	0	0	0	0	2	1		0	270	0	0	0	0	0	0	0	18	42	0	1	2	2	24	14	0	200	200	1500
1	E2019-1165	2484	5240	44	1	85	175	27.76	1	1	0	0	0	0	0	0	0	0	1	0	1	0	0	0	0	2	1	1	0	165	0	0	0	0	0	0	0	5	26	0	1	1	1	40	6	0	100	200	1500
1	E2018-399	1632	5360	51	1	82	172	27.72	0	1	0	0	0	0	0	0	0	0	0	0	0	0	0	0	0	2	1		0	209	0	0	0	0	0	0	0	24	26	0	1	1	1	21	12	0	300	300	1500
1	E2019-2287	3730	5365	74	1	80	170	27.68	1	1	0	0	0	0	0	0	0	0	0	0	0	0	0	0	0	2	1	2	0	190	0	0	0	0	0	0	0	14	30	0	1	2	2	36	8	0	300	100	1500
1	E2018-291	1513	4685	61	1	80	170	27.68	0	1	0	0	0	0	0	0	0	0	0	0	0	0	0	0	0	2	1	1	1	85	0	0	0	0	0	0	0	24	36	0	1	1	1	0	6	0	100	100	1000
1	E2019-615	4248	4684	61	1	80	170	27.68	0	1	0	0	0	0	0	0	0	1	0	0	0	0	0	0	0	2	1	1	0	85	0	0	0	0	0	0	0	9	38	0	1	1	1	16	6	0	100	100	1500
1	E2019-990	4664	4686	61	1	80	170	27.68	0	1	0	0	0	0	0	0	0	1	0	0	0	0	0	0	0	2	1	1	0	182	0	0	0	0	0	0	0	24	10	0	1	3	3	20	6	0	600	100	1100
0	I2019-477	5620	1554	63	1	80	170	27.68	1	1	0	0	0	0	0	0	0	1	0	0	0	0	0	0	0	2	1	1	0	190	0	0	0	0	0	0	0	26	26	0	1	1	1	10	6	0	50	100	1500
1	E2018-900	2190	4723	65	1	75	165	27.55	0	1	0	0	0	0	0	0	0	0	0	0	0	0	0	0	0	2	1	2	0	457	0	0	1	0	0	0	4	15	39	1	1	1	1	15	14	0	600	500	2500
1	E2019-584	4213	4724	65	1	75	165	27.55	1	1	0	0	0	0	0	0	0	0	0	0	0	0	0	0	0	2	1	1	0	104	0	0	0	0	0	0	0	9	8	0	1	2	2	20	9	0	100	100	1000
1	E2019-1698	3075	5721	47	1	90	181	27.47	0	1	0	0	0	0	0	0	0	1	0	0	0	0	0	0	0	2	1	1	0	100	0	0	0	0	0	0	0	24	6	0	1	1	1	0	7	0	200	200	500
1	E2018-1778	866	5059	60	1	89	180	27.47	1	1	0	0	0	0	0	0	0	1	0	0	0	1	0	0	0	2	1		0	210	0	0	0	0	0	0	0	2	12	0	1	1	1	12	8	0	200	400	1000
1	E2018-907	2197	5422	65	1	84	175	27.43	0	1	1	0	0	0	0	0	0	0	0	0	0	0	0	0	0	2	1	1	0	165	1	0	1	0	0	0	4	18	4	0	1	2	2	15	11	0	600	100	1500
0	I2018-375	4974	214	52	1	80	171	27.36	0	1	0	0	0	0	0	0	0	1	0	0	0	0	0	0	0	2	1		0	207	0	0	0	0	0	0	0	26	14	0	1	3	2	29	8	0	1000	200	2700
1	E2019-2081	3502	4999	54	1	79	170	27.34	0	1	0	0	0	0	0	0	0	0	0	0	0	0	0	0	0	2	1	2	0	155	0	0	0	0	0	0	0	16	35	0	1	2	2	35	14	0	50	100	500
0	I2018-142	4722	3677	72	1	66	156	27.12	1	1	0	0	0	0	0	0	0	0	0	1	1	0	0	0	0	2	1	2	0	217	0	0	0	0	0	0	0	7	12	0	1	1	1	15	12	0	300	300	1000
1	E2019-678	4317	5404	48	2	65	155	27.06	1	1	0	0	0	0	0	0	0	0	0	1	1	0	0	0	0	2	1	2	0	136	0	0	0	0	0	0	0	23	7	0	1	2	2	15	6	0	100	50	600
0	I2018-161	4742	49	59	1	74	166	26.85	1	1	0	0	0	0	0	0	0	1	0	0	0	0	0	0	0	2	1	1	0	137	0	0	0	0	0	0	0	26	30	0	1	1	1	16	8	0	300	300	1200
1	E2018-145	502	4839	72	1	73	165	26.81	1	1	0	0	0	0	0	0	0	1	0	1	0	0	0	0	0	2	1	1	0	137	0	0	0	0	0	0	0	16	26	0	1	1	1	0	15	0	100	300	1700
0	I2019-48	5622	3586	57	1	80	173	26.73	1	1	0	0	0	0	0	0	0	1	0	1	0	0	0	0	0	2	1	1	0	240	0	0	0	0	0	0	0	4	8	0	3	1	0	0	7	0	0	0	0
1	E2019-1740	3123	4677	80	2	65	156	26.71	0	1	0	0	0	0	0	0	0	0	0	0	0	0	0	0	0	2	1		0	148	0	0	0	0	0	0	0	15	23	0	1	2	2	42	7	0	200	100	1200
1	E2019-1201	2525	5285	62	1	76	169	26.61	1	1	0	0	0	0	0	0	0	0	0	0	0	0	0	0	0	2	1	1	0	158	0	0	0	0	0	0	0	2	40	0	1	2	2	14	7	0	300	200	1000
1	E2019-1188	2509	5714	60	1	68	160	26.56	1	1	0	0	0	0	0	0	0	1	0	0	0	0	0	1	0	2	1	1	0	100	0	0	0	0	0	0	0	21	24	0	1	1	1	14	5	0	50	100	1600
0	I2018-235	4822	2325	76	1	68	160	26.56	1	1	0	0	0	0	0	0	0	0	0	0	1	0	0	0	0	2	1	2	0	144	0	0	0	0	0	0	0	24	30	0	1	1	1	12	7	0	200	100	1000
0	I2019-222	5355	2753	73	2	68	160	26.56	1	1	1	0	0	1	0	0	0	0	0	1	1	0	1	0	0	3	1	1	0	110	0	0	0	0	0	0	0	9	26	0	1	1	1	13	6	0	100	100	1200
0	I2019-186	5315	1136	56	1	80	174	26.42	0	1	0	0	0	0	0	0	0	1	0	0	0	0	0	0	0	2	1	1	0	83	0	0	0	0	0	0	0	21	24	0	3	1	0	0	6	0	100	900	1100
0	I2019-502	5645	304	76	1	78	172	26.37	0	1	0	0	0	0	0	0	0	0	0	0	0	0	0	0	0	2	1	1	0	154	0	0	0	0	0	0	0	26	12	0	1	2	1	23	10	0	300	40	1600
0	I2019-130	5259	4620	70	1	85	180	26.23	0	1	0	0	0	0	0	0	0	1	0	0	0	0	0	0	0	2	1		0	132	0	0	0	0	0	0	0	24	8	0	1	2	2	25	11	0	1000	50	1500
0	I2019-212	5344	4437	70	1	63	155	26.22	1	1	0	1	0	0	0	0	0	0	0	1	0	0	0	0	1	2	1	2	0	105	0	0	0	0	0	0	0	13	18	0	1	2	2	30	6	0	100	600	1000
1	E2019-964	4635	5656	54	1	82	177	26.17	0	1	0	0	0	0	0	0	0	1	0	0	0	0	0	0	0	2	1	2	0	280	1	0	1	0	0	0	4	2	36	2	1	3	3	40	11	0	600	400	3100
1	E2019-785	4436	5508	71	1	80	175	26.12	0	1	0	0	0	0	0	0	0	1	0	0	0	0	0	0	0	2	1	1	0	163	1	0	0	0	0	0	1	23	10	2	1	2	2	38	9	0	200	100	1800
1	E2018-140	447	4978	78	1	65	158	26.04	1	1	0	0	0	0	0	0	0	1	0	0	1	0	0	0	0	2	1	2	1	141	0	0	0	1	0	0	2	13	10	0	3	1	1	0	21	0	30	300	1100
1	E2019-219	3622	5613	62	1	77	172	26.03	1	1	0	0	0	0	0	0	0	0	0	0	1	0	0	0	0	2	1	1	0	98	0	0	0	0	0	0	0	24	38	0	1	1	1	0	5	0	50	50	1100
0	I2018-443	5049	4069	52	1	75	170	25.95	0	1	0	0	0	0	0	0	0	1	0	0	0	0	0	0	0	3	1		0	106	0	0	0	0	0	0	0	26	39	0	3	1	0	0	10	0	20	200	1000
1	E2019-2274	3716	5606	52	2	73	168	25.86	0	1	0	0	0	0	0	0	0	0	0	0	0	0	0	0	0	2	1	1	0	140	0	0	0	0	0	0	0	9	26	0	4	0	0	0	7	0	5	1400	1700
0	I2018-71	5193	139	59	1	80	176	25.83	1	1	0	0	0	0	0	0	0	1	0	0	1	0	0	0	0	2	1	1	1	325	0	0	0	0	0	0	0	17	35	0	1	2	2	29	6	0	600	600	2000
0	I2018-121	4699	1907	54	1	80	176	25.83	0	1	0	0	0	0	0	0	0	0	0	0	0	0	0	0	0	2	1	1	1	150	0	0	0	0	0	0	0	5	26	0	1	2	3	35	6	0	200	300	1700
0	I2019-166	5296	3146	55	1	78	174	25.76	0	1	1	0	0	0	0	0	0	1	0	0	0	0	0	0	1	2	1	1	0	180	0	0	0	0	0	0	0	15	23	2	2	1	0	0	6	0	500	100	1500
0	I2018-147	4727	647	52	1	77	173	25.73	1	1	0	0	0	0	0	0	0	0	0	1	0	0	1	0	0	2	1	1	0	274	0	0	0	0	0	0	0	26	22	0	1	1	2	20	8	0	150	100	1500
1	E2019-1670	3045	5180	73	1	83	180	25.62	1	1	0	0	0	0	0	0	0	1	0	0	1	0	0	0	0	2	1	1	0	106	0	0	0	0	0	0	0	24	26	0	1	2	2	12	7	0	200	150	1200
1	E2018-699	1965	5287	70	1	83	180	25.62	1	1	1	0	0	0	0	0	0	0	0	1	1	0	0	0	1	2	1		0	240	0	0	0	0	0	0	0	16	28	0	1	1	1	50	8	0	100	500	1000
1	E2018-966	2262	5682	72	1	74	170	25.61	1	1	0	0	0	0	0	0	0	0	0	0	1	1	0	0	0	2	1	1	0	156	0	0	0	0	0	0	0	12	28	0	1	2	2	15	6	0	200	200	1000
1	E2019-2140	3568	4972	59	1	73	169	25.56	0	1	0	0	0	0	0	0	0	0	0	0	0	0	0	0	0	2	1	1	0	145	0	0	0	0	0	0	0	15	24	0	1	2	2	33	7	0	50	50	1000
1	E2018-2035	1153	5276	50	1	72	168	25.51	0	1	0	0	0	0	0	0	0	0	0	0	0	0	0	0	0	2	1	1	0	120	0	0	0	0	0	0	0	15	26	0	1	1	1	27	7	0	200	500	1500
0	I2018-36	4957	1713	65	1	78	175	25.47	1	1	0	0	0	0	0	0	0	0	0	1	1	0	0	0	0	2	1	1	1	151	0	0	0	0	0	0	0	23	12	0	1	1	1	20	10	0	200	100	1000
1	E2018-88	2166	5564	62	1	65	160	25.39	1	1	0	0	1	0	0	0	0	1	0	0	1	0	0	0	0	2	1	1	0	51	0	0	0	0	0	0	0	13	18	0	1	1	1	16	7	0	80	400	1100
0	I2018-342	4938	1896	66	1	65	160	25.39	1	1	0	0	0	0	0	0	0	0	0	0	1	0	0	0	0	2	1	1	0	220	0	0	0	0	0	0	0	22	24	0	1	3	1	7	5	0	300	500	1500
1	E2018-550	1801	5092	55	1	75	172	25.35	1	1	0	0	0	0	0	0	0	0	0	1	0	0	1	0	0	2	1	1	0	136	0	0	0	0	0	0	0	5	24	0	1	2	2	23	6	0	200	200	500
0	I2019-161	5291	2946	71	1	75	172	25.35	1	1	0	0	0	0	0	0	0	0	0	1	0	0	0	0	1	2	1		0	206	0	0	0	0	0	0	0	7	22	0	1	3	2	30	15	0	200	500	1300
1	E2018-2008	1123	4824	66	1	68	164	25.28	0	1	0	0	0	0	0	0	0	0	0	0	0	0	0	0	0	2	1	1	0	192	1	0	0	0	0	0	1	21	17	0	1	2	2	14		0	100	300	1500
0	I2018-52	5134	4071	65	1	73	170	25.26	1	1	0	0	0	0	0	0	0	1	0	0	0	0	0	0	1	2	1	1	0	270	0	0	0	0	0	0	0	15	36	0	1	1	0	0	10	0	1200	400	1500
1	E2019-1557	2919	5390	74	1	80	178	25.25	0	1	0	0	0	0	0	0	0	1	0	0	0	0	0	0	0	2	2	2	0	91	0	0	0	0	0	0	0	12	21	0	1	1	1	15	8	0	300	200	1200
0	I2019-44	5581	300	55	2	66.5	163	25.03	0	1	0	0	0	0	0	0	0	1	0	0	0	0	0	0	0	1	1	1	1	50	0	0	0	0	0	0	0	9	39	0	4	0	0	0	6	0	10	50	700
0	I2018-223	4810	2135	62	1	74	172	25.01	1	1	0	0	0	0	0	0	0	0	0	1	1	0	0	1	0	2	1	2	0	177	0	0	0	0	0	0	0	26	42	0	1	1	1	11	16	0	200	200	1000
0	I2019-279	5412	3463	64	1	64	160	25	0	1	0	0	0	0	0	0	0	1	0	0	0	0	0	0	0	2	1	1	0	22	0	0	0	0	0	0	0	13	44	3	4	0	0	0	5	0	10	50	500
0	I2018-153	4733	3753	51	2	64	160	25	0	1	0	0	0	0	0	0	0	1	0	0	0	0	0	0	0	2	1	1	0	124	0	0	0	0	0	0	0	26	2	0	1	1	2	21	10	0	100	50	1000
0	I2019-441	5583	3582	47	1	70	168	24.8	0	1	0	0	0	0	0	0	0	0	0	0	0	0	0	0	0	2	1	1	0	82	0	0	0	0	0	0	0	2	26	0	1	2	0	0	14	0	10	200	1200
0	I2019-463	5606	3716	53	1	74	173	24.73	0	1	0	0	0	0	0	0	0	0	0	0	0	0	0	0	0	2	1	2	0	187	0	0	0	0	0	0	0	12	26	0	1	1	1	12	8	0	400	300	2100
1	E2018-1586	653	5403	60	1	71	170	24.57	1	1	0	0	0	0	0	0	0	0	0	0	1	0	0	0	0	2	1	1	1	128	0	0	0	0	0	0	0	8	15	0	1	1	1	15	7	0	200	100	1000
0	I2019-360	5500	2877	71	1	75	175	24.49	1	1	1	0	0	0	0	0	0	0	0	1	0	0	0	1	1	2	1		0	193	0	0	0	0	0	0	0	26	38	0	1	1	2	30	8	0	500	550	1250
0	I2019-60	5686	4651	57	1	75	175	24.49	0	1	0	0	0	0	0	0	0	0	1	0	0	0	0	0	0	2	1	1	1	198	0	0	0	0	0	0	0	13	26	0	1	1	2	30	13	0	300	400	1600
1	E2018-1508	567	5642	78	1	69	168	24.45	1	1	0	0	0	0	0	0	0	1	0	1	1	0	0	0	0	2	1		0	160	1	0	0	0	0	1	1	26	15	0	1	1	1	30	15	0	200	300	500
0	I2018-96	5220	2667	69	2	61	158	24.44	1	1	0	0	0	0	0	0	0	0	0	1	0	0	0	0	0	2	1	1	1	130	0	0	0	0	0	0	0	21	36	0	1	1	0	0	6	0	200	200	1000
0	I2019-169	5299	3192	69	1	68	167	24.38	0	1	0	0	0	0	0	0	0	1	0	0	0	0	0	0	0	1	1	1	0	291	0	0	0	0	0	0	0	5	26	0	1	1	3	45	20	0	600	300	1700
1	E2019-76	4408	5373	63	1	72	172	24.34	1	1	0	0	0	0	0	0	0	1	0	0	1	0	0	0	0	2	1	1	0	202	0	0	0	0	0	0	0	13	31	0	1	1	1	15	7	0	100	100	1500
1	E2018-1980	1091	5177	72	1	70	170	24.22	1	1	0	0	0	0	0	0	0	0	0	0	0	0	0	0	0	2	1	1	0	125	0	0	0	0	0	0	0	22	26	0	1	1	1	15	10	0	300	300	1500
1	E2018-1437	488	4830	64	2	70	170	24.22	1	1	0	0	0	0	0	0	0	0	0	0	1	0	0	0	0	2	1	1	1	142	0	0	0	0	0	0	0	9	42	0	1	3	3	27	8	0	500	100	1000
1	E2018-1725	808	5138	58	1	70	170	24.22	0	1	0	0	0	0	0	0	0	1	0	0	0	0	0	0	0	2	1	1	0	206	0	0	0	0	0	0	0	17	26	0	1	2	2	42	12	0	400	400	2200
1	E2019-2121	3547	5514	57	1	70	170	24.22	1	1	0	0	0	0	0	0	0	1	0	1	1	0	0	1	0	2	1	1	0	136	0	0	0	0	0	0	0	13	8	0	1	1	1	30	7	0	300	200	1000
1	E2018-717	1986	4985	55	1	70	170	24.22	0	1	0	0	0	0	0	0	0	1	0	0	0	0	0	0	0	2	1	1	0	136	0	0	0	0	0	0	0	24	11	0	1	1	1	15	7	0	200	100	1000
1	E2018-230	1446	5406	52	1	70	170	24.22	0	1	0	0	0	0	0	0	0	1	0	0	0	0	0	0	0	2	1	1	1	56	0	0	0	0	0	0	0	13	8	0	1	1	1	15	6	0	20	100	500
0	I2018-486	5096	2926	62	2	64	163	24.09	1	1	0	0	0	0	0	0	0	1	0	0	1	0	1	0	0	2	1	2	0	228	0	0	0	0	0	0	0	4	7	0	1	2	1	18	7	0	500	650	1500
0	I2018-510	5124	3248	57	1	78	180	24.07	0	1	0	0	0	0	0	0	0	1	0	0	0	0	0	0	0	2	1	1	0	226	0	0	0	0	0	0	0	26	26	0	1	1	2	30	10	0	200	200	1500
1	E2018-240	1457	4827	76	2	60	158	24.03	0	1	0	0	0	0	0	0	0	0	0	0	0	0	0	0	0	2	1	2	1	100	0	0	0	0	0	0	0	8	38	0	1	1	1	0	5	0	100	75	1000
0	I2019-15	5279	4493	61	1	67	167	24.02	1	1	0	0	0	0	0	0	0	1	0	0	0	0	0	1	0	2	1	1	1	153	0	0	0	0	0	0	0	25	2	0	1	1	0	0	7	0	150	100	1000
0	I2018-358	4955	1872	61	1	80	183	23.89	1	1	0	0	0	0	0	0	0	0	0	1	0	0	0	0	0	2	1	1	0	190	0	0	0	0	0	0	0	4	10	0	1	2	3	45	10	0	400	500	1500
0	I2018-59	5179	4603	60	1	65	165	23.88	0	1	0	0	0	0	0	0	0	1	0	0	0	0	0	0	0	2	1	1	0	333	0	0	0	0	0	0	0	26	30	0	1	1	0	0	16	0	50	300	1000
1	E2018-1585	652	5701	57	2	61	160	23.83	0	1	0	0	0	0	0	0	0	0	0	0	0	0	0	0	0	2	1	1	0	56	0	0	0	0	0	0	0	9	2	0	1	1	1	0	4	0	20	100	1200
1	E2018-1984	1095	5219	73	1	70	172	23.66	1	1	0	0	0	0	0	0	0	1	0	1	0	0	1	0	0	2	1	1	0	178	0	0	0	0	0	0	0	24	7	0	1	2	2	0	7	0	250	300	1100
0	I2018-172	4754	4034	52	1	60.5	160	23.63	0	1	0	0	0	0	0	0	0	1	0	0	0	0	0	0	0	2	1	1	0	192	0	0	0	0	0	0	0	15	26	0	1	1	1	18	13	0	600	400	1500
1	E2019-1855	3250	5659	78	1	68	170	23.53	0	1	0	0	0	0	0	0	0	1	0	0	0	0	0	0	0	2	1	1	0	275	0	0	0	0	0	0	0	11	2	0	1	2	2	60	9	0	2700	400	1500
0	I2018-180	4763	3113	70	2	60	160	23.44	1	1	1	0	0	0	0	0	0	1	0	0	0	0	0	0	0	3	1	2	0	90	0	0	0	0	0	0	0	3	26	0	1	1	2	20	9	0	50	250	1000
1	E2019-1867	3263	5250	66	2	58.5	158	23.43	0	1	0	0	0	0	0	0	0	1	0	0	0	0	0	0	0	2	1	1	0	89	0	0	0	0	0	0	0	24	26	0	1	2	2	12	7	0	100	300	1100
0	I2019-456	5599	1741	50	1	70	173	23.39	1	1	0	0	0	0	0	0	0	1	0	0	0	0	0	0	0	2	1	1	0	207	0	0	0	0	0	0	0	26	26	1	1	1	1	7	7	0	200	500	2100
0	I2019-523	5668	1740	50	1	70	173	23.39	0	1	0	0	0	0	0	0	0	0	0	0	0	0	0	0	0	2	1	1	0	120	0	0	0	0	0	0	0	15	22	0	1	1	1	20	6	0	100	500	1600
1	E2019-2346	3796	5664	62	1	66	168	23.38	1	1	0	0	0	0	0	0	0	0	0	0	0	0	0	0	0	2	1	2	0	308	0	0	0	0	0	0	0	20	26	1	1	1	1	15	8	0	600	300	3000
0	I2018-286	4876	1231	67	1	66	168	23.38	0	1	0	0	0	0	0	0	0	1	0	0	0	0	0	0	0	2	1	2	0	85	0	0	0	0	0	0	0	26	32	0	1	1	0	0	9	0	50	100	1600
1	E2019-667	4305	5064	57	1	67	170	23.18	0	1	0	0	0	0	0	0	0	1	0	0	0	0	0	0	0	2	1	1	0	150	0	0	0	0	0	0	0	18	26	0	1	1	1	14	10	0	150	100	600
1	E2019-588	4217	5461	63	1	75	180	23.15	1	1	0	0	0	0	0	0	0	1	0	0	0	0	0	0	0	2	1	2	0	136	0	0	0	0	0	0	0	26	24	0	1	1	1	0	8	0	100	300	1000
1	E2018-469	1710	5312	68	1	63	165	23.14	1	1	0	0	0	0	0	0	0	0	0	0	0	0	0	0	0	2	1		0	266	1	0	0	0	0	0	1	23	24	0	4	0	0	0	22	0	50	500	2000
1	E2019-1720	3101	4852	57	1	70	174	23.12	0	1	0	0	0	0	0	0	0	1	0	0	0	0	0	0	0	2	1	1	0	91	0	0	0	0	0	0	0	24	26	0	1	1	1	15	8	0	300	100	1000
0	I2019-103	5229	2625	55	1	73	178	23.04	0	1	0	0	0	0	0	0	0	1	0	0	0	0	0	0	0	2	1	1	0	145	0	0	0	0	0	0	0	7	6	0	3	1	0	0	11	0	150	200	1100
1	E2018-1717	799	5277	80	1	65	168	23.03	1	1	0	0	0	0	0	0	0	0	0	0	0	0	0	0	0	2	1	1	0	101	1	0	0	0	0	0	1	4	26	0	1	1	1	12	15	0	100	300	1000
1	E2019-1374	2716	4918	64	2	55	155	22.89	1	1	0	0	0	0	0	0	0	0	0	0	0	0	0	0	0	2	1	1	0	166	0	0	0	0	0	0	0	24	18	0	1	2	2	15	6	0	300	150	1100
0	I2018-265	4854	2320	50	1	60	162	22.86	0	1	0	0	0	0	0	0	0	1	0	0	0	0	0	0	0	2	1	2	0	146	0	0	0	0	0	0	0	15	38	0	1	1	1	15	12	0	300	100	1700
0	I2018-367	4965	1964	59	1	74	180	22.84	0	1	0	0	0	0	0	0	0	0	0	0	0	0	0	0	0	2	1	1	1	118	0	0	0	0	0	0	0	4	18	0	1	1	0	0	6	0	100	200	1000
1	E2018-400	1635	5353	75	2	66	170	22.84	1	1	1	0	0	0	0	0	0	0	0	0	0	0	0	0	1	2	1	1	0	179	0	0	0	0	0	0	0	26	40	0	1	3	3	15	10	0	100	500	1000
1	E2018-1184	207	4931	67	1	64	168	22.68	1	1	1	0	1	0	0	0	0	0	0	1	1	0	0	0	0	2	1	1	0	150	1	0	1	0	0	0	4	16	36	0	1	1	1	25	11	0	100	100	1500
0	I2018-217	4804	4074	56	1	63	167	22.59	1	1	0	0	0	0	0	0	0	0	0	1	0	0	0	1	0	2	1	1	0	75	0	0	0	0	0	0	0	9	19	0	1	1	0	0	7	0	200	100	1500
1	E2019-967	4638	5351	74	2	57	159	22.55	0	1	0	0	0	0	0	0	0	1	0	0	0	0	0	0	0	2	1	1	0	142	0	0	0	0	0	0	0	4	23	0	1	1	1	45	13	0	100	50	1100
0	I2019-184	5313	4208	63	1	73	180	22.53	1	1	0	0	1	0	0	0	0	1	0	1	1	0	1	0	1	2	1		0	327	0	0	0	1	0	0	2	26	4	0	1	2	2	38	15	0	900	200	2500
0	I2019-423	5565	3637	50	1	69	175	22.53	0	1	0	0	0	0	0	0	0	1	0	0	0	0	0	0	0	2	1	1	0	180	0	0	0	0	0	1	1	9	30	0	1	2	1	18	14	0	1400	100	2500
1	E2018-494	1738	5465	64	1	65	170	22.49	1	1	0	0	0	0	0	0	0	0	0	0	0	0	0	0	0	2	1	1	0	80	0	0	0	0	0	0	0	13	26	0	1	2	2	22	7	0	100	100	500
1	E2019-630	4265	5462	64	1	65	170	22.49	1	1	0	0	0	0	0	0	0	1	0	1	1	0	0	0	0	2	1	1	0	207	0	0	0	0	0	0	0	13	8	0	1	1	1	30	6	0	100	0	1000
1	E2018-232	1448	4721	62	1	65	170	22.49	1	1	0	0	0	0	0	0	0	0	0	0	0	0	0	0	0	2	1	1	0	192	0	0	0	0	0	0	0	16	26	0	1	2	2	45	9	0	600	500	2000
1	E2018-1671	748	4811	61	1	65	170	22.49	0	1	0	0	0	0	0	0	0	0	0	0	0	0	0	0	0	2	1	1	0	130	0	0	0	0	0	0	0	13	35	0	1	2	2	45	7	0	100	100	1600
1	E2019-385	3992	4813	61	1	65	170	22.49	1	1	0	0	0	0	0	0	0	1	0	0	1	0	0	0	0	2	1	1	0	230	0	0	0	0	0	0	0	26	39	0	1	1	1	11	7	0	100	300	1200
0	I2018-54	5154	3265	64	1	65	170	22.49	0	1	0	0	0	0	0	0	0	0	0	0	0	0	0	0	0	2	1	1	1	105	0	0	0	0	0	0	0	8	18	0	1	1	0	0	7	0	100	100	1500
0	I2019-534	5679	4464	57	1	65	170	22.49	1	1	0	0	0	0	0	0	0	0	0	0	0	0	0	0	0	2	1	1	0	195	0	1	0	0	0	0	4	26	32	0	1	1	1	16	14	0	200	450	1600
0	I2018-245	4833	1757	56	1	68	174	22.46	1	1	0	0	0	0	0	0	0	1	0	0	1	0	0	0	0	2	1	1	0	230	0	0	0	0	0	0	0	15	24	0	1	3	1	18	7	0	400	300	1700
0	I2018-475	5084	2828	64	2	56	158	22.43	0	1	0	0	0	0	0	0	0	0	0	0	0	0	0	0	0	2	1	1	0	120	0	0	0	0	0	0	0	24	18	0	1	1	0	0	12	0	30	600	1100
0	I2019-418	5559	3203	71	2	55	157	22.31	1	1	0	0	0	0	0	0	0	1	0	0	1	0	0	0	0	2	1	1	0	117	0	0	0	0	0	0	0	16	34	0	1	1	1	17	13	0	50	100	1100
1	E2018-1291	326	5619	66	1	66	172	22.31	1	1	0	0	0	0	0	0	0	1	0	0	1	0	0	0	0	2	1	1	0	176	0	0	0	0	0	0	0	15	8	0	1	2	2	35	7	0	400	200	1600
0	I2018-81	5204	2110	65	1	66	172	22.31	1	1	0	0	0	0	0	0	0	0	0	0	1	0	0	0	0	2	1	1	1	140	0	0	0	0	0	0	0	18	30	0	1	3	2	25	11	0	200	200	1500
1	E2019-1612	2981	4922	63	2	60	164	22.31	0	1	0	0	0	0	0	0	0	0	0	0	0	0	0	0	0	2	1	1	0	130	0	0	0	0	0	0	0	9	42	0	1	1	1	28	4	0	200	150	1100
1	E2018-905	2195	5660	83	2	50	150	22.22	1	1	0	0	0	0	0	0	0	0	0	0	0	0	0	0	0	2	1	1	0	95	0	0	0	0	0	0	0	12	31	0	1	1	1	14	7	0	100	300	1600
1	E2018-1005	9	4713	76	2	59	163	22.21	1	1	1	0	0	0	0	0	0	0	0	0	1	0	1	0	1	2	1	1	0	289	1	0	1	0	0	0		15	24	0	1	2	2	17	11	0	200	700	2000
1	E2018-874	2160	5257	53	1	59	163	22.21	1	1	0	0	0	0	0	0	0	1	0	1	0	0	0	0	0	2	1	1	0	160	1	0	1	0	0	0	4	4	1	0	1	2	2	29	12	0	400	100	1000
1	E2019-1323	2660	5143	61	1	67	174	22.13	0	1	0	0	0	0	0	0	0	1	0	0	0	0	0	0	0	2	1	1	0	340	0	0	0	0	0	0	0	26	8	0	1	1	1	18	6	0	200	1100	2000
0	I2018-16	4740	52	58	1	58	162	22.1	0	1	0	0	0	0	0	0	0	1	0	0	0	0	0	0	0	2	1	1	1	126	0	0	0	0	0	0	0	5	11	0	1	1	0	0	8	0	400	700	1500
0	I2018-2	4784	690	71	1	66	173	22.05	0	1	1	0	0	0	0	0	0	0	0	0	0	0	0	0	0	2	1	2	1	180	0	0	0	0	0	0	0	24	26	0	1	3	1	16	7	0	1200	250	2300
0	I2018-519	5133	2399	60	1	60	165	22.04	0	1	1	0	0	0	0	0	0	0	1	0	0	0	0	0	0	2	1	1	0	174	0	0	0	0	0	0	0	23	26	0	1	2	1	20	7	0	200	100	2000
0	I2018-242	4830	488	68	1	63.5	170	21.97	1	1	0	1	0	0	0	0	0	0	0	0	0	0	0	0	0	2	1	1	0	153	0	0	0	0	0	0	0	0	11	0	1	1	1	20	6	0	500	100	2000
1	E2019-1216	2541	5242	68	1	70	179	21.85	0	1	0	0	0	0	0	0	0	0	0	0	0	0	0	0	0	2	1	1	0	156	0	0	0	0	0	0	0	12	39	0	1	2	2	30	6	0	200	50	1100
0	I2019-274	5407	1299	63	1	61	168	21.61	1	1	0	0	0	0	0	0	0	1	0	0	1	0	0	0	0	2	1	1	1	186	0	0	0	0	0	0	0	3	30	0	1	1	2	30	7	0	200	200	1600
0	I2019-25	5381	3465	56	1	61	168	21.61	0	1	0	0	0	0	0	0	0	0	0	0	0	0	0	0	0	2	1	2	0	165	0	0	0	0	0	0	0	15	38	0	3	1	0	0	11	0	100	900	1500
1	E2018-1035	42	5394	68	1	70	180	21.6	1	1	0	1	0	0	0	0	0	0	0	0	1	0	0	0	1	2	1	1	0	53	0	0	0	0	0	0	0	21	42	0	1	1	1	0	5	0	50	100	1100
0	I2019-412	5553	993	57	1	70	180	21.6	1	1	0	0	0	0	0	0	0	1	0	1	1	0	0	0	0	2	1	2	0	150	0	0	0	0	0	0	0	13	15	0	1	3	1	17	8	0	100	100	1000
1	E2019-1519	2877	5500	64	1	63	171	21.55	0	1	0	0	0	0	0	0	0	1	0	0	0	0	0	0	0	2	1	1	0	136	0	0	0	0	0	0	0	24	8	0	1	1	1	27	7	0	50	600	1000
1	E2018-1979	1089	5157	59	1	60	167	21.51	1	1	0	0	0	0	0	0	0	1	0	0	1	0	0	0	0	2	1	1	0	150	0	0	0	0	0	0	0	4	40	0	1	1	1	18	7	0	50	700	1600
0	I2018-542	5157	1089	70	1	60	167	21.51	0	1	0	0	0	0	0	0	0	0	0	0	0	0	0	0	0	2	1	1	0	143	0	0	0	0	0	0	0	24	12	0	1	2	1	10	10	0	100	500	1100
0	I2018-256	4844	4655	67	1	55	160	21.48	0	1	0	0	0	0	0	0	0	0	0	0	0	0	0	0	0	2	1	1	0	282	0	0	0	0	0	0	0	26	40	0	1	1	1	11	9	0	600	100	2000
1	E2019-205	3467	5246	64	1	62	170	21.45	0	1	0	0	0	0	0	0	0	1	1	0	0	0	0	0	0	2	1	2	1	105	0	0	0	0	0	0	0	9	18	0	3	0	0	0	7	0	50	100	1000
1	E2018-33	1556	4850	77	1	66	176	21.31	1	1	0	0	0	0	0	0	0	1	0	0	1	0	0	0	0	2	1	2	0	112	0	0	0	1	0	1	2	6	4	0	1	1	1	0	9	0	50	500	1500
1	E2019-493	4112	5164	41	1	65	175	21.22	1	1	0	0	0	0	0	0	0	0	0	1	0	0	0	0	0	2	1		0	311	0	0	1	0	0	0	4	26	40	0	1	1	1	12	14	0	600	400	2700
1	E2018-906	2196	4777	78	1	56	163	21.08	1	1	1	0	0	0	0	0	0	0	0	0	1	0	0	0	0	2	1	1	0	174	0	0	0	0	0	0	0	17	41	0	1	1	1	30	7	0	400	100	500
1	E2019-1105	2418	5079	63	1	69	181	21.06	0	1	0	0	0	0	0	0	0	0	0	0	0	0	0	0	0	2	1	1	0	333	1	0	1	0	0	0	4	4	14	0	1	1	1	45	12	0	400	600	2700
1	E2018-1777	865	5591	51	1	62	172	20.96	1	1	0	0	0	0	0	0	0	0	0	0	1	0	0	0	0	2	1	2	0	115	0	0	0	0	0	0	0	12	37	0	4	0	0	0	5	0	50	100	500
1	E2019-1985	3394	4845	56	1	64	175	20.9	0	1	0	0	0	0	0	0	0	1	0	0	0	0	0	0	0	2	1	2	0	186	0	0	0	0	0	0	0	4	1	0	1	1	1	42	10	0	100	700	1600
1	E2018-1666	742	5399	75	2	45	147	20.82	1	1	0	0	0	0	0	0	0	0	0	1	0	0	0	0	0	2	1	1	1	150	0	0	0	0	0	0	0	17	8	0	1	2	2	45	8	0	100	200	1000
0	I2018-222	4809	1610	73	1	60	170	20.76	1	1	0	0	0	0	0	0	0	1	0	0	1	0	0	0	0	2	1	1	0	100	0	0	0	0	0	0	0	15	38	0	1	1	1	11	7	0	50	200	1500
0	I2018-380	4980	3168	66	1	60	170	20.76	0	1	0	0	0	0	0	0	0	1	0	0	0	0	0	0	0	2	1	1	0	245	0	0	0	0	0	0	0	24	36	0	1	1	1	20	13	0	150	100	1300
0	I2018-266	4855	948	61	1	60	170	20.76	1	1	0	1	0	0	0	0	0	0	0	0	1	0	0	0	1	3	1		0	104	0	0	0	0	0	0	0	3	24	0	1	1	3	45	14	0	50	100	1600
0	I2018-290	4881	2176	58	1	62	173	20.72	0	1	0	0	0	0	0	0	0	1	0	0	0	0	0	0	0	2	1	1	0	68	0	0	0	0	0	0	0	26	42	0	1	1	1	10	6	0	20	75	500
1	E2019-158	2944	5503	74	1	64	176	20.66	0	1	0	0	0	0	0	0	0	1	0	0	0	0	0	0	0	2	1	1	1	120	0	0	0	0	0	0	0	23	14	0	1	1	1	0	3	0	150	150	1100
1	E2019-1033	2338	5411	75	1	60	171	20.52	1	1	0	0	0	0	0	0	0	0	0	0	0	0	0	0	0	2	1	1	0	160	0	0	0	0	0	0	0	5	26	0	1	0	0	0	5	0	50	100	1200
1	E2018-2063	1184	5589	56	1	62.5	175	20.41	0	1	0	0	0	0	0	0	0	1	0	0	0	0	0	0	0	2	1	1	0	72	0	0	0	0	0	0	0	19	11	0	1	2	2	7	10	0	20	50	500
0	I2018-463	5071	854	56	2	52	160	20.31	0	1	0	0	0	0	0	0	0	0	0	0	0	0	0	0	0	2	1	1	0	92	0	0	0	0	0	0	0	26	26	0	1	1	1	15	8	0	100	400	1000
1	E2019-42	4031	4864	65	1	58.5	170	20.24	0	1	0	0	0	0	0	0	0	1	0	0	0	0	0	0	0	2	1	1	0	119	0	0	0	0	0	0	0	24	26	0	1	2	2	10	7	0	100	150	1200
1	E2018-96	2255	4917	64	1	55	165	20.2	0	1	0	0	0	0	0	0	0	0	0	0	0	0	0	0	0	2	1	1	1	67	0	0	0	0	0	0	0	26	18	0	1	1	1	0	6	0	50	200	500
0	I2019-104	5230	1049	51	1	57	168	20.2	0	1	0	0	0	0	0	0	0	0	0	0	0	0	0	0	0	2	1		1	460	0	0	0	0	0	0	0	22	19	0	4	1	0	0	11	0	300	700	2500
0	I2018-444	5050	236	45	1	57	170	19.72	0	1	0	0	0	0	0	0	0	0	0	0	0	0	0	0	0	2	1	1	1	180	0	0	0	0	0	0	0	15	12	0	1	1	0	0	13	0	1000	300	2300
1	E2018-1810	903	5334	61	2	53	165	19.47	0	1	0	0	0	0	0	0	0	0	0	0	0	0	0	0	0	2	1	1	0	210	1	0	1	0	0	0	4	24	4	0	1	2	2	20	20	0	600	400	500
0	I2019-291	5426	1304	65	1	55	170	19.03	0	1	0	1	0	1	0	0	0	1	0	0	1	0	1	0	0	3	1	1	0	180	0	0	0	0	0	1	1	18	19	0	1	2	1	15	16	0	300	20	1000
0	I2019-132	5261	2911	36	1	55	170	19.03	0	1	0	0	0	0	0	0	0	1	0	0	0	0	0	0	0	2	1	1	0	189	0	0	0	0	0	0	0	21	26	0	1	3	1	19	10	0	600	300	3500
1	E2019-17	3077	4750	60	1	65	185	18.99	1	1	0	0	0	0	0	0	0	1	0	0	0	0	0	0	0	2	1	1	0	105	0	0	0	0	0	0	0	26	35	0	1	1	1	0	6	0	50	400	1100
0	I2018-396	4997	1737	62	1	54	171	18.47	0	1	0	0	0	0	0	0	0	1	0	0	0	0	0	0	0	2	1	1	0	169	0	0	0	0	0	0	0	24	26	0	1	1	0	0	8	0	300	200	2200
0	I2018-13	4708	4310	72	2	45	158	18.03	1	1	0	0	0	0	0	0	0	0	0	0	0	0	0	0	0	2	1	1	0	109	0	0	0	0	0	0	0	24	18	0	1	1	0	0	7	0	50	20	1700
0	I2019-317	5455	144	30	2	45	166	16.33	1	1	1	0	0	0	0	0	0	0	0	0	0	0	0	0	0	1	1	1	1	195	0	0	0	0	0	0	0	17	15	0	1	1	2	30	5	0	100	550	1200
1	E2018-1524	585	5080	54	2	40	162	15.24	1	1	0	0	0	0	0	0	0	0	0	0	0	0	0	0	0	2	1	2	0	193	0	0	1	0	0	0	4	10	31	1	1	2	2	0	56	0	100	400	1000
0	I2019-362	5502	1794	59	2	87	150	38.67	0	0	0	0	0	0	0	0	0	0	0	0	0	0	0	0	0	2	1	1	0	105	0	0	0	0	0	0	0	11	31	0	1	1	1	17	8	0	200	75	1000
0	I2018-191	4775	2193	56	2	97	165	35.63	1	0	0	0	0	0	0	0	0	1	0	1	1	0	0	0	0	2	1	1	0	110	0	0	0	0	0	0	0	12	10	0	1	1	1	20	8	0	0	0	1000
1	E2018-2163	1295	5674	43	2	78	148	35.61	0	0	0	0	0	0	0	0	0	0	0	0	0	0	0	0	0	1	1	1	0	180	0	0	0	0	0	0	0	13	42	1	4	1	1	0	6	0	300	100	1500
1	E2019-644	4280	5106	46	2	91	161	35.11	0	0	0	0	0	0	0	0	0	0	0	0	0	0	0	0	0	1	1	1	0	174	0	0	0	0	0	0	0	12	26	0	1	1	1	0	7	0	500	80	1200
1	E2018-83	2111	5060	32	1	105	174	34.68	0	0	0	0	0	0	0	0	0	0	0	0	0	0	0	0	0	1	1	1	0	407	0	0	0	0	0	0	0	12	36	0	1	2	2	20	7	0	1400	800	4000
0	I2018-291	4882	3232	48	1	99	171	33.86	0	0	0	0	0	0	0	0	0	0	0	0	0	0	0	0	0	1	2	2	0	95	0	1	0	0	0	0	4	13	11	0	1	1	0	0	18	0	50	100	1000
0	I2018-340	4936	2539	50	1	100	173	33.41	0	0	0	0	0	0	0	0	0	1	0	0	0	0	0	0	0	2	1	1	0	71	0	0	0	0	0	0	0	9	36	0	1	1	0	0	9	0	100	300	1500
0	I2018-40	5001	902	66	2	80	155	33.3	0	0	0	0	0	0	0	0	0	0	0	0	0	0	0	0	0	1	1	1	1	236	0	0	0	0	0	0	0	24	11	0	1	2	1	18	11	0	200	100	1700
0	I2019-202	5333	1376	67	1	98	173	32.74	0	0	0	0	0	0	0	0	0	0	0	0	0	1	0	0	0	2	1		0	119	0	0	0	0	0	0	0	26	39	0	3	1	0	0	14	0	100	500	1000
0	I2018-63	5184	4385	50	1	99	174	32.7	0	0	0	0	0	0	0	0	0	0	0	0	0	0	0	0	0	1	1	2	0	272	0	0	0	0	0	0	0	4	32	1	1	2	2	25	6	0	100	200	700
0	I2018-74	5196	3834	50	1	105	180	32.41	0	0	0	0	0	0	0	0	0	0	0	0	0	0	0	0	0	1	1	1	0	290	0	0	0	0	0	0	0	1	26	0	3	1	0	0	6	0	50	1800	2200
1	E2018-1641	715	4989	62	2	80	158	32.05	0	0	0	0	0	0	0	0	0	0	0	0	0	0	0	0	0	1	1	1	0	190	0	0	0	0	0	0	0	23	7	0	1	2	2	33	9	0	500	600	2200
1	E2019-762	4411	5077	69	2	84	163	31.62	1	0	0	0	0	0	0	0	0	1	0	1	1	0	0	0	0	2	1	1	0	140	0	0	0	0	0	0	0	12	2	0	3	1	1	0	6	0	100	100	1100
0	I2018-326	4921	3125	55	1	91	170	31.49	0	0	0	0	0	0	0	0	0	0	0	0	0	0	0	0	0	1	1		0	188	0	0	0	0	0	0	0	18	36	0	1	1	1	11	25	0	300	600	1500
0	I2019-107	5233	203	46	1	91	170	31.49	0	0	0	0	0	0	0	0	0	1	0	0	0	0	0	0	0	2	1	1	0	119	0	0	0	0	0	0	0	21	30	0	3	1	0	0	8	0	20	150	1000
1	E2018-1085	97	5376	76	2	66	145	31.39	0	0	0	0	0	0	0	0	0	0	0	0	0	0	0	0	0	1	1	1	0	80	0	0	0	0	0	0	0	23	24	0	1	1	1	18	10	0	150	200	1000
1	E2018-2046	1165	5639	58	1	95	174	31.38	0	0	0	0	0	0	0	0	0	0	0	0	0	0	0	0	0	1	1	1	0	190	0	0	0	0	0	0	0	24	33	0	1	2	2	12	6	0	600	100	1500
0	I2019-309	5446	684	59	2	80	160	31.25	0	0	0	0	0	0	0	0	0	0	0	0	1	0	0	0	0	2	1	1	0	170	0	0	0	0	0	0	0	12	26	0	1	2	0	0	6	0	500	600	1700
0	I2019-131	5260	1400	53	2	80	160	31.25	0	0	0	0	0	0	0	0	0	0	0	0	0	0	0	0	0	1	1	1	0	182	0	0	0	0	0	0	0	24	25	0	1	1	0	0	7	0	200	400	1500
1	E2018-107	80	5378	47	1	90	170	31.14	0	0	0	0	0	0	0	0	0	1	0	0	0	0	0	0	0	2	1	1	1	55	0	0	0	0	0	0	0	13	4	0	1	1	1	0	6	0	50	500	500
1	E2018-1654	729	5043	45	1	90	170	31.14	0	0	0	0	0	0	0	0	0	1	0	0	0	0	0	0	0	2	1	1	0	105	0	0	0	0	0	0	0	21	42	0	1	1	1	0	8	0	0	0	1000
0	I2019-369	5507	4175	49	1	90	170	31.14	0	0	0	0	0	0	0	0	0	0	0	0	0	0	0	0	0	2	1		0	202	0	0	0	0	0	0	0	2	35	1	1	1	1	25	8	0	400	300	2500
0	I2018-162	4743	775	68	1	96	176	30.99	1	0	0	0	0	0	0	0	0	1	0	0	0	0	0	1	0	2	1	2	0	136	0	0	0	0	0	0	0	26	4	0	3	1	0	0	7	0	50	100	1000
0	I2019-272	5405	2706	57	1	83	164	30.86	1	0	0	0	0	0	0	0	0	1	0	0	1	0	1	0	0	2	1	2	0	141	0	0	0	0	0	0	0	24	11	0	1	3	1	13	7	0	300	100	1700
0	I2018-152	4732	2109	51	1	85	166	30.85	1	0	0	0	0	0	0	0	0	1	0	0	0	0	0	0	0	2	1	1	0	150	0	0	0	0	0	0	0	3	26	0	1	0	2	30	7	0	100	400	500
0	I2019-290	5425	606	59	1	92	173	30.74	0	0	0	0	0	0	0	0	0	0	0	0	0	0	0	0	0	1	1		1	154	0	0	0	0	0	0	0	24	2	0	1	1	3	33	7	0
0	I2018-310	4904	4219	47	1	92	173	30.74	0	0	0	0	0	0	0	0	0	0	0	0	0	0	0	0	0	1	1	1	0	182	0	0	0	0	0	0	0	26	36	0	1	1	0	0	7	0	400	100	1500
1	E2019-1542	2903	4736	62	1	81	163	30.49	0	0	0	0	0	0	0	0	0	1	0	0	0	0	0	0	0	2	1	1	0	147	0	0	0	0	0	0	0	4	26	0	1	2	2	20	4	0	300	500	1500
0	I2018-259	4847	3955	48	1	84	166	30.48	1	0	0	0	0	0	0	0	0	1	0	0	0	1	0	0	0	2	1		0	253	0	0	0	0	0	0	0	26	19	0	1	3	1	20	17	0	400	200	2500
1	E2018-1259	290	4697	36	1	93	175	30.37	0	0	0	0	0	0	0	0	0	1	0	0	0	0	0	0	0	2	1	1	0	180	0	0	0	0	0	0	0	15	25	0	1	2	2	37	6	0	700	100	1200
1	E2018-2085	1208	4851	83	1	70	152	30.3	0	0	1	1	0	0	0	0	0	1	0	0	0	0	1	0	0	2	1	1	0	61	0	0	0	0	0	0	0	13	4	0	1	1	1	15	5	0	100	150	700
0	I2019-146	5275	1856	64	2	70	152	30.3	0	0	0	0	0	0	0	0	0	0	0	1	1	1	1	1	0	2	1	1	0	230	0	0	0	0	0	0	0	11	26	0	1	1	1	13	8	0	100	400	2200
0	I2018-366	4964	119	61	2	70	152	30.3	0	0	0	0	0	0	0	0	0	0	0	0	0	0	0	0	0	1	1	1	0	229	0	0	0	0	0	0	0	8	41	0	1	1	1	15	8	0	500	300	1500
0	I2018-556	5172	2845	48	1	83	166	30.12	0	0	0	0	0	0	0	0	0	1	0	0	0	0	0	0	0	2	1	1	0	303	0	0	0	0	0	0	0	15	32	0	1	3	2	30	8	0	2500	350	3600
1	E2018-1616	687	4746	68	1	85	168	30.12	1	0	0	0	0	0	0	0	0	0	0	0	0	1	0	0	0	2	1		0	180	0	0	0	0	0	0	0	6	37	0	1	3	3	30	10	0	500	200	1200
1	E2019-2307	3753	4733	56	1	80	163	30.11	1	0	0	0	0	0	0	0	0	1	0	1	0	0	0	0	0	2	1	2	0	240	0	0	0	0	0	0	0	13	25	0	1	1	1	30	5	0	100	100	1100
1	E2018-1688	766	5638	57	1	92	175	30.04	1	0	0	0	0	0	0	0	0	0	0	0	0	0	0	0	0	2	1	1	0	158	0	0	0	0	0	0	0	26	16	0	1	1	1	9	12	0	200	120	1000
0	I2018-141	4721	1448	51	1	93	176	30.02	0	0	0	0	0	0	0	0	0	1	0	0	0	0	0	0	0	2	1	1	0	139	0	0	0	0	0	0	0	22	15	0	1	1	0	0	8	0	200	300	1000
1	E2018-2154	1285	5247	53	2	73	156	30	1	0	0	0	0	0	0	0	0	0	0	0	1	0	0	0	0	2	1		0	0	0	0	0	0	0	0	0	26	17	0	1	2	2	33	8	0
0	I2018-481	5091	4028	62	2	67	150	29.78	0	0	0	0	0	0	0	0	0	0	0	0	0	0	0	0	0	1	1	1	0	148	0	0	0	0	0	0	0	5	22	0	1	1	3	45	7	0	100	350	1500
0	I2019-393	5531	3161	50	1	85	169	29.76	0	0	0	0	0	0	0	0	0	0	0	0	1	0	0	0	0	2	1	1	0	90	0	0	0	0	0	0	0	24	11	0	1	1	1	10	7	0	200	100	500
1	E2019-1283	2615	4893	41	1	86	170	29.76	0	0	0	0	0	0	0	0	0	1	0	0	0	0	0	0	0	2	1		0	168	0	0	0	0	0	0	0	9	26	0	1	3	3	15	7	0	2200	200	2000
1	E2019-2355	3806	5293	49	1	81	165	29.75	0	0	0	0	0	0	0	0	0	1	0	0	0	0	0	0	0	2	1	1	0	203	0	0	0	0	0	0	0	4	39	0	1	2	2	45	9	0	400	200	1500
0	I2018-46	5067	1968	60	2	79	163	29.73	0	0	0	0	0	0	0	0	0	0	0	0	0	0	0	0	0	1	1	1	0	135	0	0	0	0	0	0	0	24	6	0	1	1	1	15	6	0	200	200	500
1	E2018-1023	29	5601	53	1	90	174	29.73	1	0	0	0	0	0	0	1	0	1	0	0	0	0	0	0	0	2	1		0	120	0	0	0	0	0	0	0	26	36	0	1	1	1	15	9	0	100	200	2100
1	E2019-758	4406	5055	50	1	90	174	29.73	0	0	0	0	0	0	0	0	0	0	0	0	0	0	0	0	0	1	1		0	125	0	0	0	0	0	0	0	26	26	0	1	2	2	18	6	0	100	50	500
1	E2018-1138	156	5264	38	1	90	174	29.73	0	0	0	0	0	0	0	0	0	1	0	0	0	0	0	0	0	2	1	1	0	195	0	0	0	0	0	0	0	17	18	0	1	1	1	15	8	0	200	100	1500
0	I2019-382	5520	316	81	1	91	175	29.71	0	0	0	0	0	0	0	0	0	0	0	0	1	0	0	0	0	2	1	1	1	220	0	0	0	1	0	0	2	13	15	0	1	2	1	7	21	0	100	150	1200
0	I2019-170	5301	2221	57	2	76	160	29.69	0	0	0	0	0	0	0	0	0	0	0	0	1	0	0	0	0	2	1		0	130	0	0	0	0	0	0	0	26	39	0	1	1	1	10	9	0	100	700	700
1	E2018-482	1725	5472	61	1	85	170	29.41	1	0	0	0	0	0	0	0	0	0	0	0	1	0	0	1	0	2	1	2	0	60	0	0	0	0	0	0	0	13	41	4	1	0	0	0	6	0	0	100	1000
1	E2018-51	1756	5265	54	1	85	170	29.41	0	0	0	0	0	0	0	0	0	1	0	0	0	0	0	0	0	2	1	1	0	204	0	0	0	0	0	0	0	13	26	0	1	1	1	25	6	0	200	300	1000
0	I2019-520	5665	2551	62	1	85	170	29.41	1	0	1	0	0	0	0	0	0	0	0	0	0	0	0	0	1	2	1	1	0	158	0	0	0	0	0	0	0	2	24	0	1	1	2	44	6	0	200	150	700
0	I2019-173	5302	1001	52	1	85	170	29.41	0	0	0	0	0	0	0	0	0	0	0	0	0	0	0	0	0	1	1	1	0	145	0	0	0	0	0	0	0	4	26	0	1	1	1	10	6	0	100	200	1700
1	E2018-2227	1366	4984	54	1	84	169	29.41	0	0	0	0	0	0	0	0	0	1	0	0	0	0	0	0	0	2	1	1	0	241	0	0	0	0	0	0	0	26	44	0	1	2	2	21	5	0	200	500	1100
0	I2018-447	5053	3923	58	1	84	169	29.41	0	0	0	0	0	0	0	0	0	0	0	0	0	0	0	0	0	1	1	1	0	190	0	0	0	0	0	0	0	15	26	0	1	1	1	16	8	0	300	400	1700
1	E2019-58	4208	5313	54	1	87	172	29.41	0	0	0	0	0	0	0	0	0	0	0	0	0	0	0	0	0	2	1	1	0	262	0	0	0	0	0	0	0	10	23	0	1	3	3	30	8	0	900	300	2000
1	E2019-532	4156	4716	63	1	80	165	29.38	0	0	0	0	0	0	0	0	0	1	0	0	0	0	0	0	0	3	1	2	0	89	0	0	0	0	0	0	0	9	7	0	3	1	1	0	5	0	50	300	1100
1	E2019-2046	3463	5412	61	1	80	165	29.38	1	0	1	1	0	0	0	0	0	1	0	0	1	0	0	0	0	3	1	1	0	141	0	0	0	0	0	0	0	13	26	0	1	2	2	15	6	0	50	100	1200
1	E2018-793	2070	5345	47	1	80	165	29.38	1	0	1	0	0	0	0	0	0	0	0	0	0	0	0	0	1	3	1	1	0	163	0	0	0	0	0	0	0	2	22	0	1	3	3	6	7	0	400	200	1500
1	E2019-703	4346	5375	55	1	78	163	29.36	1	0	0	0	0	0	0	0	0	1	0	0	0	0	0	0	0	2	1		0	130	0	0	0	0	0	0	0	15	18	0	1	3	3	20	7	0	200	40	1200
0	I2019-411	5552	4313	69	2	77	162	29.34	0	0	0	0	0	0	0	0	0	0	0	0	0	0	0	0	0	2	1	1	0	120	0	0	0	0	0	0	0	9	26	0	1	1	0	0	7	0	20	75	1200
0	I2019-303	5440	445	50	1	95	180	29.32	1	0	0	0	0	0	0	0	0	1	0	0	1	0	0	0	0	2	1	1	1	156	0	0	0	0	0	0	0	23	26	0	1	1	0	0	7	0	200	300	1700
0	I2019-340	5480	2319	61	1	75	160	29.3	0	0	0	0	0	0	0	0	0	0	0	0	0	0	0	0	0	2	1	1	0	120	0	0	0	0	0	0	0	26	26	0	1	1	1	18	7	0	100	100	1100
0	I2019-262	5395	3953	76	1	82.5	168	29.23	0	0	0	0	0	0	0	0	0	0	0	0	0	0	0	0	0	2	1	1	0	102	0	0	0	0	0	0	0	26	29	3	1	2	0	0	7	0	300	100	1200
0	I2019-365	5504	3062	65	1	86	172	29.07	1	0	1	0	0	0	0	0	0	1	0	1	0	0	0	0	0	2	1	1	0	148	0	0	0	0	0	0	0	26	38	0	1	1	2	38	14	0	500	150	1500
0	I2019-308	5445	1470	54	1	90	176	29.05	0	0	0	0	0	0	0	0	0	0	0	1	0	0	0	1	1	2	1	2	0	118	0	0	0	0	0	0	0	12	26	0	1	1	1	18	6	0	200	200	1600
0	I2019-378	5516	4670	56	1	82	168	29.05	0	0	0	0	0	0	0	0	0	0	0	1	0	0	0	0	0	2	1	2	0	193	0	0	0	0	0	0	0	3	35	0	1	1	3	45	7	0	200	100	1100
1	E2019-1017	2320	4854	52	1	80	166	29.03	1	0	0	0	0	0	0	0	0	1	0	0	1	0	0	0	0	2	1	1	0	228	0	0	0	0	0	0	0	6	6	0	1	2	2	25	12	0	700	400	2000
0	I2019-156	5285	2525	64	1	79	165	29.02	0	0	0	0	0	0	0	0	0	0	0	0	0	0	0	0	0	2	1	2	0	119	0	0	0	0	0	0	0	11	26	0	1	1	1	8	5	0	50	50	500
0	I2019-263	5396	4580	48	1	77	163	28.98	0	0	0	0	0	0	0	0	0	1	0	0	0	0	0	0	0	2	1	2	0	270	0	0	0	0	0	0	0	24	19	0	1	3	2	29	7	0	400	800	2500
0	I2019-75	5702	2623	58	1	75	161	28.93	0	0	0	0	0	0	0	0	0	0	0	0	0	0	0	0	0	1	1	2	1	0	0	0	0	0	0	0	0	0	38	3	4	1	0	0	17	0
0	I2019-264	5397	275	68	1	74	160	28.91	0	0	0	0	0	0	0	0	0	1	0	0	0	0	0	0	0	1	1	1	0	180	0	0	0	0	0	0	0	5	26	0	2	1	2	30	8	0	200	50	1500
0	I2018-181	4764	3288	45	1	88	175	28.73	0	0	0	0	0	0	0	0	0	0	0	0	0	0	0	0	0	1	1	1	0	255	0	0	0	0	0	0	0	5	30	0	1	2	2	27	11	0	400	100	1500
0	I2019-227	5359	4339	49	1	89	176	28.73	0	0	0	0	0	0	0	0	0	0	0	0	0	0	0	0	0	2	1	1	0	180	0	0	0	0	0	0	0	4	26	0	1	2	2	30	6	0	500	300	1200
1	E2018-1297	332	4834	67	1	85	172	28.73	1	0	0	0	0	0	0	0	0	0	0	0	0	0	0	0	0	2	1	1	0	165	0	0	0	0	0	0	0	3	26	0	1	1	1	30	6	0	100	400	1500
1	E2018-1009	13	4892	42	1	85	172	28.73	0	0	0	0	0	0	0	0	0	0	0	0	0	0	0	0	0	1	1	1	1	190	0	0	0	0	0	0	0	24	22	0	1	1	1	0	6	0	50	300	1100
1	E2018-1052	61	5290	37	1	85	172	28.73	0	0	0	0	0	0	0	0	0	0	0	0	0	0	0	0	0	2	1	1	0	293	0	0	0	0	0	0	0	26	28	0	1	2	2	60	8	0	500	500	2300
1	E2018-909	2199	5460	61	1	83	170	28.72	0	0	0	0	0	0	0	0	0	1	0	0	0	0	0	0	0	2	1	1	0	125	0	0	0	0	0	0	0	5	36	0	1	2	2	15	7	0	100	200	1000
1	E2019-936	4604	5576	55	1	83	170	28.72	1	0	0	0	0	0	0	0	0	0	0	1	0	0	0	1	0	2	1	1	0	210	1	0	1	0	0	0	4	18	4	0	1	2	2	14	10	0	600	200	1500
1	E2018-64	1900	4951	70	1	80	167	28.69	1	0	0	0	0	0	0	0	0	1	0	0	0	0	0	0	0	2	1	1	0	193	0	0	0	0	0	0	0	8	36	0	1	1	1	0	8	0	300	700	1700
1	E2019-2160	3590	5524	47	1	80	167	28.69	0	0	0	0	0	0	0	0	0	1	0	0	0	0	0	0	0	2	1	1	0	170	0	0	0	0	0	0	0	3	10	0	1	1	1	0	6	0	100	300	1000
0	I2018-144	4724	4213	44	1	95	182	28.68	0	0	0	0	0	0	0	0	0	1	0	0	0	0	0	0	0	2	1	1	0	94	0	0	0	0	0	0	0	24	2	0	1	1	1	19	13	0	300	250	700
1	E2018-255	1473	5435	68	1	79	166	28.67	1	0	1	0	0	0	0	0	0	0	0	0	0	0	0	0	0	2	1	1	1	415	0	0	0	0	0	0	0	17	31	0	1	1	1	0	10	0	400	700	2000
0	I2019-381	5519	2896	57	1	73	160	28.52	0	0	0	0	0	0	0	0	0	0	0	0	0	0	0	0	0	2	1	1	0	110	0	0	0	0	0	0	0	24	18	0	1	1	1	10	7	0	200	200	700
0	I2019-359	5498	924	71	2	64	150	28.44	0	0	0	0	0	0	0	0	0	0	0	0	1	0	0	0	0	2	1	1	0	193	0	0	0	0	0	0	0	26	31	0	1	1	0	0	13	0	50	50	2100
1	E2019-694	4335	5175	48	1	87	175	28.41	0	0	0	0	0	0	0	0	0	1	0	0	0	0	0	0	0	2	1	1	0	0	0	0	0	0	0	0	0	6	8	0	1	1	1	15	10	0	100	100	1200
1	E2019-821	4477	5387	62	1	90	178	28.41	1	0	0	0	0	0	0	0	0	1	0	0	0	0	0	0	0	2	1	1	0	190	0	0	0	0	0	0	0	9	37	0	1	1	1	20	7	0	800	400	1200
0	I2019-517	5661	1901	52	1	86	174	28.41	0	0	0	0	0	0	0	0	0	1	0	0	0	0	0	0	0	2	1	2	0	154	0	0	0	0	0	0	0	15	24	0	3	1	0	0	7	0	10	50	1000
0	I2019-82	5709	1120	57	1	85	173	28.4	0	0	0	0	0	0	0	0	0	0	0	0	0	0	0	0	0	2	1	1	0	213	0	0	0	0	0	0	0	15	25	0	1	1	0	0	7	0	200	200	1200
1	E2019-223	3667	4843	55	1	84	172	28.39	1	0	0	0	0	0	0	0	0	1	0	0	0	0	0	0	0	2	1	1	0	150	0	0	1	0	0	0	4	24	18	0	1	2	2	25	8	0	100	300	1700
0	I2018-487	5097	3051	48	1	84	172	28.39	1	0	0	0	0	0	0	0	0	0	0	0	0	0	0	0	0	2	1	1	0	120	0	0	0	0	0	0	0	17	38	0	1	1	2	30	7	0	50	100	1000
1	E2019-1029	2333	5644	31	1	83	171	28.38	0	0	0	0	0	0	0	0	0	0	0	0	0	0	0	0	0	1	1	1	0	120	0	0	0	0	0	0	0	2	38	0	1	2	2	8	5	0	50	0	1000
1	E2019-1231	2558	4862	58	1	94	182	28.38	1	0	0	0	0	0	0	0	0	0	0	0	1	0	0	0	0	2	1	1	0	172	0	0	0	0	0	0	0	2	21	0	1	2	2	27	7	0	500	200	1200
1	E2019-2236	3674	5389	47	1	82	170	28.37	0	0	0	0	0	0	0	0	0	1	0	0	0	0	0	0	0	2	1	1	0	125	0	0	0	0	0	0	0	6	26	0	1	1	1	30	9	0	100	100	1100
1	E2019-1961	3368	5225	53	1	80	168	28.34	0	0	0	0	0	0	0	0	0	1	0	0	0	0	0	0	0	2	1	1	0	135	0	0	0	0	0	0	0	13	36	0	1	1	1	18	6	0	100	500	700
0	I2019-158	5287	1965	68	1	78	166	28.31	0	0	0	0	0	0	0	0	0	0	0	0	0	0	0	0	0	2	1	1	0	141	0	0	0	0	0	0	0	15	26	0	1	1	1	22	6	0	100	100	1000
1	E2018-764	2038	5641	56	1	75	163	28.23	0	0	0	0	0	0	0	0	0	0	0	0	0	0	0	0	0	1	1	1	0	120	0	0	0	0	0	0	0	13	12	0	1	2	2	15	6	0	300	400	1200
1	E2019-1626	2996	4783	56	2	75	163	28.23	0	0	0	0	0	0	0	0	0	1	0	0	0	0	0	0	0	2	1	1	0	62	0	0	0	0	0	0	0	13	26	0	1	1	1	15	6	0	100	150	1200
0	I2019-24	5372	4532	53	1	75	163	28.23	0	0	0	0	0	0	0	0	0	0	0	0	0	0	0	0	0	1	1	1	1	171	0	0	0	0	0	0	0	24	6	0	1	1	0	0	6	0	50	200	1000
1	E2019-339	3941	5024	59	2	63.5	150	28.22	1	0	0	0	0	0	0	0	0	0	0	0	0	0	0	0	0	2	1	1	1	240	0	0	0	0	0	0	0	24	42	0	1	1	1	15	7	0	200	400	1000
0	I2018-408	5010	1526	57	1	74	162	28.2	1	0	0	0	0	0	0	0	0	0	0	0	0	0	0	0	0	2	1	2	0	213	0	0	0	0	0	0	0	24	36	0	1	3	2	35	12	0	100	200	1500
0	I2018-200	4786	2737	53	2	66	153	28.19	0	0	0	0	0	0	0	0	0	0	1	0	0	0	0	0	0	2	1	2	0	110	0	0	0	0	0	0	0	13	37	0	1	1	0	0	6	0	100	500	1000
1	E2018-631	1891	5221	55	2	68.5	156	28.15	1	0	0	0	0	0	0	0	0	0	0	1	1	0	1	0	0	2	1	1	0	116	0	0	0	0	0	0	0	8	12	0	1	2	2	15	6	0	200	700	1500
1	E2019-2052	3470	5538	44	1	72	160	28.13	1	0	0	0	0	0	0	0	0	0	0	0	1	0	0	0	0	2	1		0	156	0	0	0	0	0	0	0	18	38	0	1	3	3	15	9	0	1000	100	1500
0	I2018-108	4684	4248	64	1	72	160	28.13	0	0	0	0	0	0	0	0	0	0	0	0	0	0	0	0	0	1	1	1	0	142	0	0	0	0	0	0	0	12	24	0	1	1	1	10	7	0	300	100	1500
0	I2018-129	4707	4540	53	1	72	160	28.13	0	0	0	0	0	0	0	0	0	0	0	0	0	0	0	0	0	1	1	1	1	335	0	0	0	0	0	0	0	24	24	0	1	1	0	0	7	0	300	300	1500
0	I2018-392	4993	2218	82	2	67.5	155	28.1	0	0	1	1	0	0	0	0	0	0	0	0	0	0	0	0	1	2	1	1	0	94	0	0	0	0	0	0	0	15	37	0	1	2	1	12	7	0	400	100	1200
0	I2018-24	4827	1457	60	1	88	177	28.09	0	0	0	1	0	0	0	0	0	1	0	0	0	0	0	0	1	2	1	1	0	332	0	0	0	0	0	0	0	18	8	0	1	1	1	16	11	0	2300	300	2000
1	E2018-2171	1304	5426	53	1	86	175	28.08	0	0	0	0	0	0	0	0	0	0	0	0	0	0	0	0	0	1	1	1	1	115	0	0	0	0	0	0	0	24	5	0	1	1	1	0	5	0	100	20	500
0	I2019-515	5659	3250	48	1	86	175	28.08	0	0	0	0	0	0	0	0	0	1	0	0	0	0	0	0	0	2	1	2	0	128	0	0	0	0	0	0	0	24	4	0	1	3	1	15	9	0	200	100	700
1	E2019-459	4074	4804	35	1	84	173	28.07	0	0	0	0	0	0	0	0	0	1	0	0	0	0	0	0	0	2	1		1	150	0	0	0	0	0	0	0	9	39	0	1	1	1	0	7	0	100	200	1000
0	I2018-254	4842	3290	71	1	84	173	28.07	1	0	0	0	0	0	0	0	0	0	0	0	0	0	0	0	0	2	1	1	1	270	0	0	0	0	0	0	0	24	19	0	1	1	1	15	9	0	600	500	2125
1	E2019-691	4332	5451	53	1	83	172	28.06	1	0	0	0	0	0	0	0	0	1	0	0	1	0	1	0	0	2	1	1	0	109	1	0	1	0	0	0	4	3	23	0	1	1	1	45	14	0	100	50	1100
1	E2019-2262	3703	4756	67	2	70	158	28.04	0	0	0	0	0	0	0	0	0	1	0	0	0	0	0	0	0	2	1	1	0	128	0	0	0	0	0	0	0	12	15	0	1	1	1	15	10	0	50	100	1000
1	E2019-1056	2363	4926	66	1	81	170	28.03	1	0	0	0	0	0	0	0	0	0	1	0	0	0	0	0	0	2	1	1	0	168	0	0	0	0	0	0	0	3	2	1	1	1	1	0	6	0	50	100	1100
1	E2018-1476	531	5017	48	1	81	170	28.03	1	0	0	0	0	0	0	0	0	1	0	0	1	0	0	0	0	2	1	1	0	266	0	0	0	0	0	0	0	13	12	0	1	3	3	28	7	0	50	200	1500
0	I2019-343	5483	3927	66	1	79	168	27.99	0	0	0	0	0	0	0	0	0	0	0	0	0	0	0	0	0	2	1	1	0	180	0	0	0	0	0	0	0	15	26	0	1	1	1	22	6	0	100	300	1000
1	E2019-1643	3015	5044	77	1	76	165	27.92	1	0	0	0	0	0	0	0	0	1	0	1	1	0	0	0	0	2	1	1	0	105	0	0	0	0	0	0	0	13	35	0	1	1	1	25	6	0	150	200	1600
1	E2019-1226	2552	5369	53	1	76	165	27.92	1	0	0	0	0	0	0	0	0	0	0	0	1	1	0	0	0	2	1		0	146	0	0	0	0	0	0	0	17	29	0	1	2	2	30	6	0	100	100	1100
0	I2018-277	4867	394	60	1	75	164	27.89	0	0	0	0	0	0	0	0	0	1	0	0	0	0	0	0	0	2	1	1	0	134	0	0	0	0	0	0	0	15	40	0	1	1	1	10	6	0	200	300	1100
0	I2019-355	5494	27	58	2	61	148	27.85	0	0	0	0	0	0	0	0	0	0	0	1	0	0	0	0	0	2	1	1	0	142	0	0	0	0	0	0	0	15	26	0	1	2	1	17	7	0	500	300	1000
0	I2019-417	5558	1894	57	1	90	180	27.78	0	0	0	0	0	0	0	0	0	0	0	1	0	0	0	1	0	2	1	1	0	136	0	0	0	0	0	0	0	10	24	0	1	1	1	15	11	0	400	50	1000
0	I2019-514	5658	4103	55	2	72	161	27.78	0	0	0	0	0	0	0	0	0	1	0	0	0	0	0	0	0	2	1		0	117	0	0	0	0	0	0	0	15	24	0	1	1	1	20	7	0	200	20	1000
0	I2018-224	4811	748	57	1	85	175	27.76	0	0	0	0	0	0	0	0	0	1	0	0	0	0	0	0	0	2	1	2	1	201	0	0	0	0	0	0	0	15	34	0	2	1	0	0	6	0	200	600	2700
0	I2018-246	4834	332	42	1	85	175	27.76	0	0	0	0	0	0	0	0	0	1	0	0	0	0	0	0	0	2	1	1	0	143	0	0	0	0	0	0	0	10	38	0	4	0	0	0	5	0	50	50	1100
0	I2019-516	5660	2195	69	2	71	160	27.73	0	0	0	0	0	0	0	0	0	0	1	0	0	0	0	0	0	2	1	1	0	126	0	0	0	0	0	0	0	7	32	0	1	1	1	15	8	0	300	350	1200
0	I2019-109	5235	2736	56	1	71	160	27.73	0	0	0	0	0	0	0	0	0	0	0	0	0	0	0	0	0	2	1	2	1	241	0	0	0	0	0	0	0	9	14	0	1	2	2	30	8	0	200	300	1100
0	I2018-300	4893	2615	57	1	82	172	27.72	1	0	0	0	0	0	0	0	0	1	0	0	0	0	0	0	0	2	1	2	0	119	0	0	0	0	0	0	0	15	28	2	1	1	0	0	8	0	400	200	1600
0	I2018-156	4736	2903	55	1	70	159	27.69	0	0	0	0	0	0	0	0	0	0	0	0	0	0	0	0	0	1	1	1	0	169	0	0	0	0	0	0	0	15	26	0	1	3	1	15	6	0	400	300	2000
1	E2019-853	4512	5248	73	1	80	170	27.68	1	0	0	0	0	0	0	0	0	0	0	0	1	0	0	0	0	2	1	1	0	309	0	0	1	0	0	0	4	0	10	0	1	1	1	45	13	0	600	250	1600
1	E2019-1514	2872	5033	30	1	80	170	27.68	0	0	0	0	0	0	0	0	0	1	0	0	0	0	0	0	0	2	1	1	0	77	0	0	0	0	0	0	0	13	26	0	1	1	1	16	6	0	50	200	1700
0	I2018-182	4765	2929	68	1	80	170	27.68	0	0	0	0	0	0	0	0	0	0	0	0	0	0	0	0	0	1	2	1	0	299	0	0	0	0	0	0	0	13	26	1	1	1	2	38	10	0	300	500	2000
0	I2019-439	5580	4045	67	1	80	170	27.68	0	0	0	0	0	0	0	0	0	0	0	1	1	0	0	0	0	2	1	1	0	180	0	0	0	0	0	0	0	7	33	0	1	1	2	23	11	0	100	50	1100
0	I2019-230	5363	3682	66	1	80	170	27.68	0	0	0	0	0	0	0	0	0	0	0	0	0	0	0	0	0	1	1	2	0	188	0	0	0	0	0	0	0	2	44	0	1	2	2	35	9	0	200	500	1200
0	I2018-211	4798	2496	54	1	80	170	27.68	1	0	0	0	0	0	0	0	0	1	0	0	1	0	0	0	0	2	1	1	0	151	0	0	0	0	0	0	0	15	1	0	1	1	1	23	8	0	400	100	1000
0	I2018-25	4838	954	54	1	80	170	27.68	0	0	0	0	0	0	0	0	0	0	0	0	0	0	0	0	0	1	1	2	0	280	0	0	0	0	0	0	0	15	14	0	1	2	2	40	10	0	5000	350	3000
0	I2019-157	5286	1765	54	1	80	170	27.68	0	0	0	0	0	0	0	0	0	0	0	0	0	0	0	0	0	2	1	1	0	112	0	0	0	0	0	0	0	24	14	0	1	1	1	15	8	0	400	150	1100
0	I2018-407	5009	778	53	1	80	170	27.68	1	0	0	0	0	0	0	0	0	1	0	0	0	0	0	0	0	2	1	1	0	61	0	0	0	0	0	0	0	19	4	0	1	1	0	0	7	0	50	500	1200
0	I2019-128	5256	1607	47	1	80	170	27.68	0	0	0	0	0	0	0	0	0	0	0	0	0	0	0	0	0	2	1	2	0	197	0	0	0	1	0	0	2	26	26	0	1	1	2	20	20	0	50	100	1200
0	I2018-518	5132	2001	46	2	80	170	27.68	0	0	0	0	0	0	0	0	0	0	0	0	0	0	0	0	0	1	1		0	141	0	0	0	0	0	0	0	7	26	0	1	3	2	31	8	0	700	300	1700
0	I2019-164	5294	4642	46	1	80	170	27.68	0	0	0	0	0	0	0	0	0	0	0	0	0	0	0	0	0	2	1	1	0	108	0	0	0	0	0	0	0	12	8	0	1	2	1	15	11	0	200	100	1000
1	E2018-484	1727	4747	61	1	76	166	27.58	0	0	0	0	0	0	0	0	0	1	0	0	0	0	0	0	0	2	1	1	0	201	0	0	1	0	0	0	4	13	26	0	1	3	3	30	12	0	800	0	2000
0	I2019-259	5391	2533	64	1	76	166	27.58	1	0	0	1	0	0	0	0	0	1	0	0	0	0	0	0	0	2	1	2	1	291	0	0	0	0	0	1	1	18	12	1	1	1	0	0	20	0	200	300	1000
1	E2019-836	4493	5279	45	1	75	165	27.55	0	0	0	0	0	0	0	0	0	1	0	0	0	0	0	0	0	2	1	1	0	219	0	0	0	0	0	0	0	6	4	0	1	2	2	15	15	0	300	400	2100
0	I2018-140	4720	922	54	1	75	165	27.55	0	0	0	0	0	0	0	0	0	0	0	0	0	0	0	0	0	1	1	1	0	139	0	0	0	0	0	0	0	8	11	0	1	1	1	15	13	0	200	200	100
0	I2019-47	5613	3622	54	1	75	165	27.55	1	0	0	0	0	0	0	0	0	1	0	0	0	0	0	0	0	2	1	1	0	221	0	0	0	0	0	0	0	26	26	0	1	1	0	0	7	0	250	600	1600
0	I2018-388	4988	995	54	1	74	164	27.51	0	0	0	0	0	0	0	0	0	1	0	0	0	0	0	0	0	2	1	1	0	70	0	0	0	0	0	0	0	19	30	0	1	1	0	0	10	0	400	100	1200
1	E2018-1375	419	4907	34	1	90	181	27.47	0	0	0	0	0	0	0	0	0	1	0	0	0	0	0	0	0	2	1	1	0	125	0	0	0	0	0	0	0	12	26	0	1	1	1	13	5	0	100	100	1700
1	E2019-1176	2496	4798	44	1	93	184	27.47	0	0	0	0	0	0	0	0	0	0	0	0	0	0	0	0	0	1	1	1	0	114	0	0	0	0	0	0	0	16	35	0	4	0	0	0	6	0	50	100	1200
0	I2018-553	5169	785	47	1	87	178	27.46	0	0	0	0	0	0	0	0	0	0	0	0	0	0	0	0	0	1	1		0	150	0	0	0	0	0	0	0	26	4	0	3	1	0	0	8	0	200	100	1500
1	E2018-181	902	5001	50	1	72	162	27.43	0	0	0	0	0	0	0	0	0	1	0	0	0	0	0	0	0	2	1	1	0	79	0	0	0	0	0	0	0	13	14	0	1	1	1	14	6	0	20	100	500
0	I2018-364	4962	1592	50	1	72	162	27.43	0	0	0	0	0	0	0	0	0	0	0	0	0	0	0	0	0	1	1	1	0	123	0	0	0	0	0	0	0	8	8	0	1	1	0	0	7	0	300	100	1100
1	E2018-1217	244	5142	61	1	84	175	27.43	1	0	0	0	0	0	0	0	0	1	0	0	0	0	0	0	0	2	1	1	0	130	0	0	0	0	0	0	0	13	36	0	1	1	1	42	6	0	300	450	1000
1	E2019-1710	3090	4829	60	1	81	172	27.38	1	0	0	0	0	0	0	0	0	1	0	0	1	0	0	0	0	2	1	1	0	90	0	0	0	0	0	0	0	26	17	0	1	1	1	15	7	0	100	200	500
1	E2019-161	2978	4680	40	1	81	172	27.38	1	0	1	0	0	0	0	0	0	1	0	0	0	1	0	0	1	3	1		0	103	0	0	0	0	0	0	0	6	26	0	1	1	1	0	7	0	150	600	1200
0	I2018-485	5095	4448	60	1	81	172	27.38	1	0	1	0	0	0	0	0	0	0	0	0	0	0	1	0	1	2	1	1	0	139	0	0	0	0	0	0	0	12	26	1	1	3	1	15	7	0	700	200	2500
1	E2019-1907	3308	5635	74	1	80	171	27.36	1	0	0	0	0	0	0	0	0	1	0	1	1	0	0	0	0	2	1	1	0	130	0	0	0	0	0	0	0	2	36	0	1	1	1	18	7	0	200	100	700
1	E2019-2246	3685	5634	74	1	80	171	27.36	1	0	0	0	0	0	0	0	0	0	0	1	0	0	0	0	0	2	1	1	0	462	1	0	1	0	0	0	4	12	3	0	1	1	1	18	12	0	400	300	1800
1	E2019-1194	2516	5612	54	1	70	160	27.34	0	0	0	0	0	0	0	0	0	1	0	0	0	0	0	0	0	2	1	1	1	251	0	0	0	0	0	0	0	3	42	0	1	2	2	45	8	0	300	100	1100
0	I2019-455	5598	3639	74	1	70	160	27.34	1	0	0	0	0	0	0	0	0	0	0	0	0	0	0	0	0	2	1	1	1	157	0	0	0	0	0	0	0	2	26	0	1	1	0	0	7	0	200	100	1700
0	I2019-336	5475	268	69	1	70	160	27.34	1	0	1	0	0	0	0	0	0	0	0	0	1	0	0	0	0	2	1	1	1	204	0	0	0	0	0	0	0	8	26	1	1	1	1	15	8	0	300	500	1600
0	I2018-289	4879	4220	68	2	70	160	27.34	0	0	0	0	0	0	0	0	0	0	0	0	0	0	0	0	0	1	1	1	0	108	0	0	0	0	0	0	0	7	42	0	3	1	0	0	9	0	50	100	1000
0	I2018-131	4710	2023	56	2	70	160	27.34	0	0	0	0	0	0	0	0	0	0	0	0	0	0	0	0	0	1	1	1	1	92	0	0	0	0	0	0	0	24	32	0	1	1	0	0	6	0	50	200	600
0	I2018-18	4762	3515	55	1	70	160	27.34	0	0	0	0	0	0	0	0	0	0	0	0	0	0	0	0	0	1	1	1	0	175	0	0	0	0	0	0	0	12	2	0	1	1	2	29	7	0	200	120	1000
0	I2018-450	5057	2518	55	1	70	160	27.34	0	0	0	0	0	0	0	0	0	0	0	0	0	0	0	0	0	1	1	2	0	180	0	0	0	0	0	0	0	9	10	0	1	3	3	48	7	0	1200	500	2000
0	I2018-302	4895	3782	67	2	64	153	27.34	0	0	0	0	0	0	0	0	0	0	0	0	0	0	0	0	0	1	1	1	1	107	0	0	0	0	0	0	0	7	12	0	3	1	0	0	7	0	0	100	500
1	E2019-932	4600	5637	57	1	79	170	27.34	0	0	0	0	0	0	0	0	0	0	0	0	0	0	0	0	0	1	1	1	0	117	0	0	0	0	0	0	0	24	26	0	1	1	1	16	7	0	200	50	1100
1	E2018-1990	1102	4861	56	1	79	170	27.34	0	0	0	0	0	0	0	0	0	1	0	0	0	0	0	0	0	2	1	1	0	180	0	0	0	0	0	0	0	24	16	0	1	3	3	31	7	0	600	150	1700
1	E2018-1674	751	5366	50	1	79	170	27.34	1	0	0	0	0	0	0	0	0	0	0	0	0	0	0	0	0	2	1	1	1	143	0	0	0	0	0	0	0	13	40	0	2	1	1	7	8	0
1	E2018-75	2022	5367	50	1	79	170	27.34	0	0	0	0	0	0	0	0	0	1	0	0	0	0	0	0	0	2	1	1	0	180	0	0	0	0	0	0	0	2	30	0	1	1	1	20	6	0	100	100	1500
1	E2018-950	2245	5236	42	1	78	169	27.31	0	0	0	0	0	0	0	0	0	0	0	0	0	0	0	0	0	1	1	1	0	176	0	0	0	0	0	0	0	8	28	0	1	2	2	17	7	0	150	600	1500
0	I2018-136	4715	858	52	1	78	169	27.31	0	0	0	0	0	0	0	0	0	0	0	0	0	0	0	0	0	2	1	1	1	175	0	0	0	0	0	0	0	24	38	0	1	1	1	13	10	0	200	100	1250
1	E2018-1892	993	5553	67	1	77	168	27.28	1	0	0	0	0	0	0	0	0	1	0	1	1	0	0	0	0	2	1		0	76	0	0	0	0	0	0	0	19	14	0	1	1	1	0	5	0	50	50	600
1	E2018-1532	594	5400	66	1	77	168	27.28	0	0	0	0	0	0	0	0	0	0	0	0	0	0	0	0	0	2	1	2	0	100								12	8		1
1	E2019-1746	3129	4870	59	1	77	168	27.28	1	0	0	0	0	0	0	0	0	1	0	0	1	0	0	0	0	2	1	1	0	140	0	0	0	0	0	0	0	24	8	0	1	2	2	12	7	0	100	100	1500
1	E2018-1135	153	5362	55	1	77	168	27.28	0	0	0	0	0	0	0	0	0	1	0	0	0	0	0	0	0	2	1	1	0	186	0	0	0	0	0	0	0	15	2	0	1	2	2	18	8	0	400	60	1600
1	E2019-1474	2827	4815	63	1	76	167	27.25	1	0	0	0	0	0	0	0	0	1	0	0	1	0	0	0	0	2	1	1	0	195	0	0	0	0	0	0	0	10	25	0	1	1	1	45	15	0	200	200	1800
1	E2019-2329	3777	4738	64	1	75	166	27.22	1	0	0	0	0	0	0	0	0	1	0	1	1	0	0	0	0	2	1	1	0	154	0	0	0	0	0	0	0	10	3	0	1	1	1	0	6	0	250	250	1300
1	E2018-1894	995	4988	55	1	75	166	27.22	0	0	0	0	0	0	0	0	0	1	0	0	0	0	0	0	0	2	1		0	180	0	0	0	0	0	0	0	4	42	0	1	1	1	30	6	0	50	200	1100
1	E2019-995	4669	5569	65	1	80.5	172	27.21	0	0	0	0	0	0	0	0	0	1	0	0	0	0	0	0	0	2	1	1	1	163	0	0	0	0	0	0	0	13	26	3	4	0	0	0	7	0	400	150	1600
1	E2019-804	4458	5470	59	1	74	165	27.18	0	0	0	0	0	0	0	0	0	1	0	0	0	0	0	0	0	2	1		0	355	0	0	1	0	0	0	4	26	26	0	1	1	1	31	10	0	200	500	1700
1	E2018-1580	647	4727	55	1	74	165	27.18	0	0	0	0	0	0	0	0	0	1	0	0	0	0	0	0	0	2	1	1	0	137	0	0	0	0	0	0	0	18	16	0	1	1	1	15	9	0	50	200	1000
1	E2018-880	2167	4728	55	1	74	165	27.18	1	0	0	0	0	0	0	0	0	0	0	0	0	0	0	0	0	2	1	1	0	118	0	0	0	0	0	0	0	9	26	0	1	0	0	0	8	0	50	300	1000
1	E2019-270	3865	5379	56	1	86	178	27.14	1	0	1	0	0	0	0	0	0	0	0	1	1	0	0	1	1	3	1		1	190	0	0	0	0	0	0	0	24	8	0	1	1	1	0	8	0	200	200	1500
1	E2018-1785	874	5081	32	1	84	176	27.12	0	0	0	0	0	0	0	0	0	0	0	0	0	0	0	0	0	1	1	1	0	172	0	0	0	0	0	0	0	26	39	0	1	1	1	15	9	0	50	200	1500
1	E2018-2045	1164	5624	50	2	61	150	27.11	0	0	0	0	0	0	0	0	0	1	0	0	0	0	0	0	0	2	1	1	0	71	0	0	0	0	0	0	0	12	18	0	1	1	1	10	6	0	100	100	1100
1	E2018-1022	28	4853	67	1	83	175	27.1	1	0	0	0	0	0	0	0	0	1	0	0	0	0	1	0	0	2	1		0	122	0	0	1	0	0	0		26	1	0	1	3	3	15	11	0	200	100	1100
1	E2018-322	1548	4929	52	1	83	175	27.1	0	0	0	0	0	0	0	0	0	0	0	0	0	0	0	0	0	1	1	1	1	150	0	0	0	0	0	0	0	24	8	0	1	1	1	7	8	0	150	1200	1500
0	I2018-453	5060	2111	70	1	83	175	27.1	1	0	0	0	0	0	0	0	0	1	0	0	0	1	0	0	0	2	1	1	0	166	0	0	0	0	0	0	0	24	22	0	1	2	2	25	12	0	550	50	1700
1	E2018-754	2027	5007	76	1	72	163	27.1	0	0	0	0	0	0	0	0	0	0	0	0	0	0	0	0	0	1	1	1	0	180	1	0	1	0	0	0	4	13	12	0	1	3	3	10	10	0	200	200	1500
1	E2019-246	3838	4869	61	1	72	163	27.1	1	0	0	1	0	0	0	0	0	1	0	0	1	0	0	0	0	2	1		1	158	0	0	0	0	0	0	0	6	11	0	3	0	0	0	8	0	5	1000	1100
1	E2018-389	1621	5439	73	1	65	155	27.06	0	0	0	0	0	0	0	0	0	1	0	0	0	0	0	0	0	2	1	1	1	74	0	0	0	0	0	0	0	24	17	0	1	1	1	0	6	0	100	200	500
0	I2018-76	5198	1848	64	2	65	155	27.06	1	0	0	0	0	0	0	0	0	1	0	0	0	0	0	1	0	3	1	1	0	206	0	0	0	0	0	0	0	4	22	0	1	1	2	27	15	0	1200	300	1500
1	E2018-619	1877	4735	68	2	71	162	27.05	1	0	0	0	0	0	0	0	0	0	0	0	1	0	0	0	0	2	1	2	0	570	0	0	1	0	0	0	4	16	12	1	1	1	1	22	14	0	600	500	3000
1	E2019-950	4620	5259	58	1	80	172	27.04	0	0	0	0	0	0	0	0	0	0	0	0	0	0	0	0	0	1	1	1	0	216	0	0	0	0	0	0	0	15	40	0	1	1	1	39	7	0	500	200	1500
0	I2018-119	4696	2276	62	1	80	172	27.04	0	0	0	0	0	0	0	0	0	0	0	0	0	0	0	0	0	1	1	1	1	382	0	0	0	0	0	0	0	24	23	0	1	1	0	0	13	0	600	400	2500
0	I2018-5	5111	793	65	1	79	171	27.02	0	0	0	0	0	0	0	0	0	1	0	0	0	0	0	0	0	2	1	1	0	202	0	0	0	0	0	0	0	4	33	0	1	1	1	15	12	0	200	500	1500
0	I2019-356	5495	3505	50	1	79	171	27.02	1	0	0	0	0	0	0	0	0	1	0	1	0	0	0	0	0	2	1	1	0	243	0	0	0	0	0	0	0	10	30	0	1	1	1	20	8	0	700	500	1600
1	E2019-996	4670	5516	82	1	73.5	165	27	1	0	0	1	0	0	0	0	0	0	0	0	0	0	0	0	1	2	1		0	149	0	0	0	0	0	0	0	13	44	1	2	2	2	0	9	0	100	100	500
1	E2018-447	1686	5579	54	1	78	170	26.99	1	0	1	0	0	0	0	0	0	0	0	0	1	0	0	1	1	3	1	1	0	132	0	0	0	0	0	0	0	24	2	0	1	1	1	0	7	0	200	320	1100
1	E2019-781	4432	4890	50	1	78	170	26.99	0	0	0	0	0	0	0	0	0	1	0	0	0	0	0	0	0	2	1	1	0	158	0	0	0	0	0	0	0	13	10	0	1	2	2	30	9	0	400	100	1600
0	I2019-21	5341	4579	71	1	78	170	26.99	0	0	0	0	0	0	0	0	0	1	0	0	0	0	0	0	0	2	1	1	1	245	0	0	0	0	0	0	0	23	16	0	2	1	0	0	9	0	800	400	2000
0	I2018-439	5044	3015	64	1	78	170	26.99	1	0	0	0	0	0	0	0	0	0	0	0	1	0	0	0	0	2	1	2	0	128	0	0	0	0	0	0	0	24	26	0	1	1	2	27	6	0	200	0	1500
0	I2019-232	5365	3730	65	2	69	160	26.95	0	0	0	0	0	0	0	0	0	0	0	0	0	0	0	1	0	2	1	1	0	126	0	0	0	0	0	0	0	23	29	0	1	1	0	0	6	0	100	50	1000
0	I2018-394	4995	4510	64	1	69	160	26.95	1	0	0	0	0	0	0	0	0	1	0	0	0	0	0	0	0	2	1	1	0	94	0	0	0	0	0	0	0	10	41	0	1	1	0	0	7	0	200	400	1000
0	I2019-331	5471	1240	53	1	69	160	26.95	0	0	0	0	0	0	0	0	0	0	0	0	0	0	0	0	0	1	1	1	0	165	0	0	0	0	0	0	0	24	17	0	1	1	0	0	6	0	150	100	700
1	E2018-1461	515	5704	74	2	59	148	26.94	0	0	0	0	0	0	0	0	0	1	0	0	0	0	0	0	0	2	1	1	0	152	0	0	0	0	0	0	0	26	24	0	1	2	2	17	8	0	200	200	1100
1	E2019-491	4110	5684	44	1	76	168	26.93	0	0	0	0	0	0	0	0	0	0	0	0	0	0	0	0	0	1	1		0	411	0	0	0	0	0	0	0	26	31	0	1	3	3	45	7	0	300	1500	2100
1	E2018-538	1787	5683	49	1	92	185	26.88	0	0	0	0	0	0	0	0	0	0	0	0	0	0	0	0	0	1	1	1	0	159	0	0	0	0	0	0	0	2	30	0	1	1	1	15	8	0	300	300	1500
0	I2019-450	5593	31	53	1	90	183	26.87	1	0	1	0	0	0	0	0	0	1	0	0	0	0	1	0	1	2	1	1	0	220	0	0	0	0	0	0	0	16	26	0	1	2	2	32	8	0	100	200	1000
0	I2018-322	4917	2255	72	1	74	166	26.85	1	0	0	0	0	0	0	0	0	1	0	0	0	0	0	0	0	2	1	1	0	130	0	0	0	0	0	0	0	15	14	0	1	1	1	15	6	0	100	50	1000
0	I2019-511	5655	3900	55	1	67	158	26.84	0	0	0	0	0	0	0	0	0	1	0	0	0	0	0	0	0	2	1	2	0	65	0	0	0	0	0	0	0	24	38	0	1	2	1	6	10	0	100	100	1200
1	E2019-2216	3652	5034	67	2	62	152	26.84	0	0	0	0	0	0	0	0	0	1	0	0	0	0	0	0	0	2	1	1	0	130	0	0	0	0	0	0	0	26	26	0	1	1	1	0	5	0	100	2000	1700
0	I2019-140	5270	78	74	1	85	178	26.83	0	0	0	0	0	0	0	0	0	0	0	0	0	0	0	0	0	2	1	1	0	99	0	0	0	0	0	0	0	15	7	0	1	1	1	12	6	0	100	100	600
1	E2019-868	4528	5327	57	1	73	165	26.81	0	0	0	0	0	0	0	0	0	1	0	0	0	0	0	0	0	2	1	1	0	138	0	0	0	0	0	0	0	4	26	0	1	2	2	19	8	0	250	150	1600
1	E2018-1784	873	4768	51	2	73	165	26.81	0	0	0	0	0	0	0	0	0	1	0	0	0	0	0	0	0	2	1	1	0	245	0	0	0	0	0	0	0	6	26	0	1	3	3	30	18	0	200	400	1500
0	I2018-283	4873	2932	53	1	73	165	26.81	0	0	0	0	0	0	0	0	0	1	0	0	0	0	0	0	0	2	1	1	0	127	0	0	0	0	0	0	0	7	6	0	1	1	1	15	8	0	100	200	1000
0	I2019-510	5654	1348	72	1	84	177	26.81	1	0	1	0	0	0	0	0	0	0	0	1	0	0	0	0	0	2	1		0	190	0	0	0	0	0	0	0	15	26	0	1	2	2	23	9	0	400	300	1500
0	I2018-483	5093	966	58	1	81	174	26.75	0	0	0	0	0	0	0	0	0	1	0	0	0	0	0	0	0	2	1	2	0	155	0	0	0	0	0	0	0	10	17	0	1	1	1	12	10	0	50	200	1500
1	E2018-1839	934	5636	55	1	80	173	26.73	1	0	0	0	0	0	0	0	0	1	0	0	0	0	0	0	0	2	1	1	0	185	0	0	0	0	0	0	0	26	7	0	1	1	1	18	11	0	100	400	2500
0	I2018-215	4802	2728	73	1	80	173	26.73	0	0	0	0	0	0	0	0	0	1	0	0	0	0	0	0	0	2	1	1	0	124	0	0	0	0	0	0	0	2	29	0	1	1	1	15	11	0	100	200	1500
0	I2018-97	5221	1891	64	1	80	173	26.73	1	0	0	0	0	0	0	0	0	1	0	0	1	0	0	0	0	2	1	1	0	92	0	0	0	0	0	0	0	23	10	0	1	1	0	0	8	0	400	50	1500
1	E2018-1642	716	5723	56	1	79	172	26.7	0	0	0	0	0	0	0	0	0	0	0	0	0	0	0	0	0	2	1	1	0	158	0	0	0	0	0	0	0	24	39	0	1	4	4	15	8	0	100	100	500
1	E2018-471	1713	4957	41	1	70	162	26.67	0	0	0	0	0	0	0	0	0	1	0	0	0	0	0	0	0	2	1	1	0	90	0	0	0	0	0	0	0	19	42	0	1	2	2	6	6	0	50	100	1000
1	E2019-1244	2572	4858	76	2	60	150	26.67	1	0	0	0	0	0	0	0	0	0	0	1	0	0	0	1	0	2	1	1	0	105	0	0	0	0	0	0	0	24	22	0	1	1	1	7	7	0	200	200	1600
0	I2018-346	4942	2361	57	2	60	150	26.67	0	0	0	0	0	0	0	0	0	1	0	0	0	0	0	0	0	2	1	1	0	147	0	0	0	0	0	0	0	24	4	0	1	1	1	23	9	0	200	200	500
1	E2019-41	4020	4698	67	1	77	170	26.64	0	0	0	0	0	0	0	0	0	1	0	0	0	0	0	0	0	2	1	2	1	92	1	0	1	0	0	0	4	24	26	0	1	1	1	15	10	0	100	300	1500
1	E2018-1570	636	4820	64	1	77	170	26.64	0	0	0	0	0	0	0	0	0	1	0	0	0	0	0	0	0	2	1	1	0	305	0	0	0	0	0	0	0	26	16	0	1	2	2	18	8	0	300	1300	2000
1	E2019-546	4171	5706	32	1	77	170	26.64	0	0	0	0	0	0	0	0	0	0	0	0	0	0	0	0	0	1	1	1	0	197	0	0	0	0	0	0	0	26	18	0	1	1	1	0	5	0	100	800	1600
0	I2019-105	5231	2305	55	1	77	170	26.64	0	0	0	0	0	0	0	0	0	0	0	1	1	0	0	0	0	2	1	1	1	345	0	0	0	0	0	0	0	15	22	0	1	1	0	0	6	0	200	600	1700
0	I2019-85	5711	2486	60	2	64	155	26.64	0	0	0	0	0	0	0	0	0	0	0	0	1	0	0	0	0	2	1	1	1	135	0	0	0	0	0	0	0	24	26	0	1	1	1	10	7	0	100	200	1100
1	E2019-316	3916	5449	66	1	75	168	26.57	1	0	0	0	0	0	0	0	0	1	0	1	0	0	0	0	0	2	1	1	1	191	0	0	0	0	0	0	0	24	26	0	1	1	1	10	6	0	200	250	1200
1	E2018-908	2198	5568	51	2	75	168	26.57	1	0	0	0	0	0	0	0	0	0	0	0	0	0	0	0	0	2	1	1	0	132	0	0	0	0	0	0	0	2	22	0	1	2	2	18	7	0	200	200	1000
0	I2018-72	5194	1081	63	1	75	168	26.57	0	0	0	0	0	0	0	0	0	0	0	0	0	0	0	0	0	1	1	2	1	109	0	0	0	0	0	0	0	9	18	0	3	1	0	0	7	0	50	150	1500
0	I2019-197	5326	2296	61	1	88	182	26.57	0	0	0	0	0	0	0	0	0	0	0	0	1	0	0	0	0	2	1		0	105	0	0	0	0	0	0	0	7	26	0	1	1	1	15	10	0	300	600	700
0	I2019-528	5672	355	62	1	68	160	26.56	0	0	0	0	0	0	0	0	0	0	0	0	0	0	0	0	0	1	1	2	0	85	0	0	0	1	0	0	2	13	8	0	1	2	1	15	13	0	50	50	600
1	E2018-380	1612	5526	32	1	86	180	26.54	0	0	0	0	0	0	0	0	0	1	0	0	0	0	0	0	0	2	1	1	1	123	0	0	0	0	0	0	0	23	8	0	1	1	1	20	7	0	100	300	700
0	I2018-225	4812	2867	63	1	74	167	26.53	0	0	0	0	0	0	0	0	0	1	0	0	0	0	0	0	0	2	1	2	1	180	0	0	0	0	0	0	0	24	26	0	1	1	0	0	9	0	250	500	1000
0	I2019-358	5497	3358	73	1	73	166	26.49	0	0	0	0	0	0	0	0	0	0	0	0	0	0	0	0	1	2	1	2	0	109	0	0	0	0	0	0	0	15	26	0	1	1	1	18	6	0	200	100	1700
0	I2018-434	5039	1334	49	1	73	166	26.49	0	0	0	0	0	0	0	0	0	0	0	0	0	0	0	0	0	1	1	1	0	119	0	0	0	0	0	0	0	26	16	0	3	1	0	0	8	0	50	400	1600
1	E2018-287	1508	5423	73	1	81	175	26.45	0	0	0	0	0	0	1	0	0	0	0	0	0	0	0	0	0	2	1	1	1	157	0	0	0	0	0	0	0	26	7	0	1	1	1	0	7	0	200	1100	1100
1	E2019-1781	3168	4980	33	1	81	175	26.45	0	0	0	0	0	0	0	0	0	1	0	0	0	0	0	0	0	2	1	1	0	153	0	0	0	0	0	0	0	13	2	0	1	2	2	39	7	0	450	100	1600
1	E2019-1290	2623	5702	65	1	72	165	26.45	0	0	0	0	0	0	0	0	0	0	0	0	0	0	0	0	0	1	1	1	0	175	0	0	0	0	0	0	0	4	1	0	1	2	2	30	8	0	400	400	600
1	E2019-253	3846	4825	61	1	72	165	26.45	0	0	0	0	0	0	0	0	0	1	0	0	0	0	0	0	0	2	1	2	0	110	0	0	0	0	0	0	0	13	26	0	1	1	1	15	6	0	200	300	1700
1	E2019-1335	2673	4944	49	1	72	165	26.45	1	0	0	0	0	0	0	0	0	1	0	0	1	0	0	0	0	2	1	2	1	135	0	0	0	0	0	0	0	13	11	0	1	3	3	18	7	0	150	50	1500
0	I2019-325	5464	3504	53	2	72	165	26.45	0	0	0	0	0	0	0	0	0	0	0	0	0	0	0	0	0	1	1		0	252	0	0	0	0	0	0	0	26	35	1	1	3	3	40	12	0	500	700	2000
1	E2018-2040	1159	5069	55	1	80	174	26.42	0	0	0	0	0	0	0	0	0	1	0	0	0	0	0	0	0	2	1	1	0	155	0	0	0	0	0	0	0	4	18	0	1	1	1	15	6	0	20	200	1600
0	I2019-214	5346	2871	74	1	80	174	26.42	0	0	0	0	0	0	0	0	0	0	0	1	0	0	0	0	0	2	1	1	0	130	0	0	0	0	0	0	0	3	40	0	1	2	2	30	8	0	100	100	1200
0	I2018-137	4716	4156	41	1	80	174	26.42	0	0	0	0	0	0	0	0	0	0	0	0	0	0	0	0	0	1	1	1	1	260	0	0	0	0	0	0	0	17	8	0	1	1	1	18	6	0	200	400	1500
1	E2018-2173	1306	4695	68	1	79	173	26.4	1	0	0	0	0	0	0	0	0	1	0	0	0	0	0	0	0	2	1	1	0	150	0	0	0	0	0	0	0	15	42	0	1	2	2	23	8	0	350	200	2100
0	I2019-288	5422	2197	53	1	79	173	26.4	0	0	0	0	0	0	0	0	0	0	0	0	0	0	0	0	0	2	1	2	0	151	0	0	0	1	0	0	2	5	19	0	1	1	0	0	18	0	10	200	1600
0	I2018-513	5127	2540	78	2	65	157	26.37	0	0	0	0	0	0	0	0	0	0	0	0	0	0	0	0	0	1	1	1	0	158	0	0	0	0	0	0	0	24	33	0	1	2	2	28	6	0	350	100	1500
1	E2018-1591	659	5182	47	1	78	172	26.37	0	0	0	0	0	0	0	0	0	0	0	0	0	0	0	0	0	2	1	1	0	160	0	0	0	0	0	0	0	4	36	0	1	2	2	15	6	0	200	100	1200
1	E2019-400	4010	5621	72	2	70	163	26.35	0	0	0	0	0	0	0	0	0	0	0	0	0	0	0	0	0	1	1	1	0	147	0	0	0	0	0	0	0	3	2	0	1	1	1	30	6	0	100	700	1000
1	E2019-450	4065	5586	59	1	70	163	26.35	0	0	0	0	0	0	0	0	0	1	0	0	0	0	0	0	0	2	1	1	0	130	0	0	0	0	0	0	0	13	44	0	1	1	1	15	14	0	150	100	1700
1	E2019-1783	3170	5653	53	2	70	163	26.35	1	0	0	0	0	0	0	0	0	0	0	0	1	0	0	0	0	2	1	2	0	170	0	0	0	0	0	0	0	6	41	1	4	0	0	0	7	0	20	400	1500
1	E2019-913	4579	5341	52	1	70	163	26.35	0	0	0	0	0	0	0	0	0	1	0	0	0	0	0	0	0	2	1	1	0	165	0	0	0	0	0	0	0	24	21	0	1	1	1	0	6	0	200	150	1000
0	I2019-304	5441	981	68	2	70	163	26.35	0	0	0	0	0	0	0	0	0	0	0	1	0	0	0	0	0	2	1	1	0	150	0	0	0	0	0	0	0	23	26	0	1	1	1	18	8	0	200	300	500
0	I2019-117	5244	418	59	1	70	163	26.35	0	0	0	0	0	0	0	0	0	1	0	0	0	0	0	0	0	2	1	2	1	136	0	0	0	0	1	0	3	13	26	0	4	1	1	15	14	0	2000	50	4750
1	E2019-276	3871	5217	52	2	70	163	26.35	0	0	0	0	0	0	0	0	0	0	0	0	0	0	0	0	0	1	1	2	1	146	0	0	0	0	0	0	0	12	2	0	1	1	1	17	7	0	100	300	500
0	I2019-505	5648	591	61	1	76	170	26.3	1	0	0	0	0	0	0	0	0	1	0	0	0	0	0	0	0	2	1	1	0	240	0	0	0	0	0	0	0	26	26	0	1	2	2	30	9	0	300	200	1000
0	I2019-217	5349	3975	54	1	76	170	26.3	0	0	0	0	0	0	0	0	0	0	0	0	0	0	0	0	0	1	1	2	0	60	0	0	0	0	0	0	0	24	35	0	4	1	0	0	8	0	10	50	1000
0	I2018-82	5205	3583	40	1	76	170	26.3	0	0	0	0	0	0	0	0	0	1	0	0	0	0	0	0	0	2	1	1	0	104	0	0	0	0	0	0	0	5	6	0	1	1	0	0	5	0	100	300	1000
0	I2019-196	5325	1493	68	1	75	169	26.26	1	0	0	0	0	0	0	0	0	0	0	0	0	0	0	0	0	1	1	1	0	127	0	0	0	0	0	0	0	2	26	0	4	1	0	0	5	0	20	100	1200
0	I2018-122	4700	618	47	1	75	169	26.26	0	0	0	0	0	0	0	0	0	1	0	0	0	0	0	0	0	2	1	1	1	143	0	0	0	0	0	0	0	26	44	0	4	0	0	0	5	0	50	1300	1700
1	E2019-2234	3672	5195	66	1	85	180	26.23	0	0	0	0	0	0	0	0	0	0	0	0	0	0	0	0	0	1	1		1	130	0	0	0	0	0	0	0	13	26	0	1	1	1	40	7	0	50	50	600
1	E2019-242	3834	5196	66	1	85	180	26.23	0	0	0	0	0	0	0	0	0	0	0	0	0	0	0	0	0	1	1	1	1	139	0	0	0	0	0	0	0	26	19	0	1	1	1	0	6	0	100	600	1100
1	E2019-1952	3358	5497	32	1	85	180	26.23	0	0	0	0	0	0	0	0	0	1	0	0	0	0	0	0	0	2	1		0	185	0	0	0	0	0	0	0	26	36	0	1	3	3	34	7	0	400	50	1500
0	I2019-297	5432	2833	52	1	85	180	26.23	0	0	0	0	0	0	0	0	0	0	0	0	1	0	0	0	0	2	1	1	0	130	0	0	0	0	0	0	0	23	36	0	1	2	2	25	7	0	150	100	1100
0	I2019-191	5320	2664	61	2	63	155	26.22	1	0	0	0	0	0	0	0	0	1	0	0	1	0	0	0	0	2	1	1	0	225	1	0	1	0	0	0	4	15	26	0	1	1	2	32	25	0	800	200	1500
1	E2019-1004	2306	5512	66	2	59	150	26.22	0	0	0	0	0	0	0	0	0	1	0	0	0	0	0	0	0	2	1	1	0	213	0	0	0	0	0	0	0	6	29	0	1	1	1	30	7	0	400	500	1600
0	I2019-503	5646	348	59	1	74	168	26.22	0	0	0	0	0	0	0	0	0	1	0	0	0	0	0	0	0	2	1	1	0	141	0	0	0	0	0	0	0	24	33	0	1	1	1	12	8	0	200	100	1000
0	I2019-333	5473	2349	74	1	73	167	26.18	0	0	0	0	0	0	0	0	0	0	0	1	1	0	0	0	0	2	1	1	0	280	0	0	0	0	0	0	0	26	26	0	1	2	3	34	8	0	200	800	2000
1	E2019-1632	3003	5374	57	1	67	160	26.17	0	0	0	0	0	0	0	0	0	1	0	0	0	0	0	0	0	2	1	1	0	159	0	0	0	0	0	0	0	26	44	0	1	2	2	45	5	0	200	100	1100
0	I2019-13	5258	3578	69	2	67	160	26.17	0	0	0	0	0	0	0	0	0	0	0	0	0	0	0	0	1	2	1	1	0	118	0	0	0	0	0	0	0	13	26	0	1	1	2	35	6	0	100	600	700
0	I2019-209	5340	1254	64	1	55	145	26.16	0	0	0	0	0	0	0	0	0	0	0	0	0	0	0	0	0	1	1	2	0	235	0	0	0	0	0	0	0	0	38	0	2	1	1	10	7	0	400	200	1700
1	E2018-2199	1334	5039	44	1	81	176	26.15	0	0	0	0	0	0	0	0	0	0	0	0	0	0	0	0	0	1	1		0	395	1	0	0	0	0	0	1	6	12	0	1	3	3	20	13	0	800	300	2000
0	I2019-72	5699	1258	53	1	72	166	26.13	1	0	0	0	0	0	0	0	0	0	0	0	0	0	0	0	0	2	1	2	0	95	0	0	0	0	0	0	0	13	40	1	1	1	2	30	7	0	100	300	1000
1	E2019-1016	2319	5480	50	1	80	175	26.12	0	0	0	0	0	0	0	0	0	1	0	0	0	0	0	0	0	2	1	1	0	154	0	0	0	0	0	0	0	15	26	0	1	2	2	15	6	0	150	100	1200
1	E2018-604	1861	4905	37	1	80	175	26.12	0	0	0	0	0	0	0	0	0	1	0	0	0	0	0	0	0	2	1	1	0	138	0	0	0	0	0	0	0	24	39	0	1	3	3	20	9	0	300	100	1000
0	I2019-496	5638	766	63	1	80	175	26.12	1	0	0	0	0	0	0	0	0	1	0	0	1	1	0	0	0	2	1	2	0	177	0	0	0	0	0	0	0	5	26	0	1	2	1	15	6	0	100	300	1700
0	I2018-373	4972	3568	51	1	79	174	26.09	0	0	0	0	0	0	0	0	0	1	0	0	0	0	0	0	0	2	1	1	0	113	0	0	0	0	0	0	0	24	8	0	1	1	1	18	10	0	200	300	1500
1	E2018-454	1694	4693	63	1	71	165	26.08	0	0	0	0	0	0	0	0	0	1	0	0	0	0	0	0	0	2	1	1	0	182	0	0	0	0	0	0	0	3	37	0	1	1	1	30	7	0	300	400	1100
1	E2018-1400	448	5469	46	1	71	165	26.08	0	0	0	0	0	0	0	0	0	0	0	0	0	0	0	0	0	1	1	1	0	207	0	0	0	0	0	0	0	15	36	0	1	2	2	39	6	0	900	500	1800
0	I2019-285	5419	3341	56	1	71	165	26.08	0	0	0	0	0	0	0	0	0	1	0	0	0	0	0	0	0	2	1	1	0	326	0	0	0	0	0	0	0	16	19	0	1	3	1	15	14	0	800	200	2500
0	I2019-399	5537	781	55	1	71	165	26.08	0	0	0	0	0	0	0	0	0	0	0	0	0	0	0	0	0	2	1	1	0	253	0	0	0	0	0	0	0	7	10	0	1	1	2	30	12	0	600	100	1600
0	I2019-375	5513	3993	52	1	71	165	26.08	0	0	0	0	0	0	0	0	0	0	0	0	0	0	0	0	0	1	1	1	0	158	0	0	0	0	0	0	0	18	14	0	1	1	1	15	9	0	100	50	1100
1	E2019-1540	2901	5163	65	1	82.5	178	26.04	1	0	0	0	0	0	0	0	0	1	0	0	1	0	0	0	0	2	1	1	0	105	0	0	0	0	0	0	0	15	39	0	1	1	1	16	7	0	100	100	1600
0	I2018-465	5073	1932	57	2	65	158	26.04	0	0	0	0	0	0	0	0	0	1	0	0	0	0	0	0	0	2	1	1	0	159	0	0	0	0	0	0	0	15	41	0	1	2	1	14	7	0	250	1000	1500
0	I2018-527	5142	244	59	2	70	164	26.03	0	0	0	0	0	0	0	0	0	1	0	0	0	0	0	0	0	2	1	1	0	90	0	0	0	0	0	0	0	24	31	0	1	1	0	0	6	0	50	100	600
0	I2018-397	4998	1403	52	2	70	164	26.03	1	0	0	0	0	0	0	0	0	0	0	0	0	0	0	0	0	2	1		0	198	0	0	0	0	0	0	0	26	19	0	1	2	0	0	6	0	300	400	1000
1	E2019-1293	2626	5212	62	2	62.5	155	26.01	0	0	0	0	0	0	0	0	0	1	0	0	0	0	0	0	0	2	1	1	0	140	0	0	0	0	0	0	0	12	15	0	1	1	1	15	6	0	200	200	1000
1	E2018-2231	1371	5555	56	2	64	157	25.96	0	0	0	0	0	0	0	0	0	0	0	0	0	0	0	0	0	1	1	1	1	111	0	0	0	0	0	0	0	15	23	0	1	1	1	8	6	0	100	300	1000
0	I2018-169	4750	3077	68	2	64	157	25.96	0	0	0	0	0	0	0	0	0	0	0	0	0	0	0	0	0	1	2	2	0	214	0	0	0	0	0	0	0	13	37	0	1	1	0	0	8	0	400	500	1500
1	E2019-708	4351	5203	54	1	75	170	25.95	1	0	0	0	0	0	0	0	0	0	0	0	0	0	0	0	0	2	1		0	170	0	0	0	0	0	0	0	15	26	0	1	2	2	22	7	0	100	100	1100
1	E2018-153	591	5648	51	1	75	170	25.95	0	0	0	0	0	0	0	0	0	1	0	0	0	0	0	0	0	2	1		1	71	0	0	0	0	0	0	0	19	26	0	1	1	1	0	6	0	200	200	600
1	E2018-567	1819	5647	51	1	75	170	25.95	0	0	0	0	0	0	0	0	0	1	0	0	0	0	0	0	0	2	1	2	0	144	0	0	0	0	0	0	0	15	27	0	1	1	1	10	8	0	100	100	1000
1	E2018-544	1794	5502	48	1	75	170	25.95	0	0	0	0	0	0	0	0	0	1	0	0	0	0	0	0	0	2	1	1	0	139	0	0	0	0	0	0	0	5	18	0	1	3	3	45	5	0	100	100	1000
1	E2019-499	4118	4977	45	1	75	170	25.95	0	0	0	0	0	0	0	0	0	1	0	0	0	0	0	0	0	2	1	1	0	161	0	0	0	0	0	0	0	4	40	0	1	2	2	45	9	0	280	100	1500
0	I2018-176	4758	3969	71	1	75	170	25.95	1	0	0	0	0	0	0	0	0	1	0	1	0	0	0	0	0	2	1	1	0	75	0	0	0	0	0	0	0	24	39	0	1	1	0	0	8	0	200	100	1000
0	I2019-4	5538	3470	59	1	75	170	25.95	0	0	0	0	0	0	0	0	0	0	0	0	0	0	0	0	0	2	1	2	1	114	0	0	0	0	0	0	0	15	26	0	4	1	0	0	9	0	100	100	1000
0	I2019-295	5430	3282	54	1	75	170	25.95	0	0	0	0	0	0	0	0	0	0	0	0	0	0	0	0	0	2	1	2	0	93	0	0	0	0	0	0	0	13	38	0	1	1	1	15	6	0	100	100	1000
0	I2018-545	5160	3001	47	1	75	170	25.95	0	0	0	0	0	0	0	0	0	1	0	0	0	0	0	0	0	2	1		0	107	0	0	0	0	0	0	0	8	26	0	1	1	1	15	6	0	100	100	1100
0	I2019-389	5526	1612	41	1	75	170	25.95	0	0	0	0	0	0	0	0	0	1	0	0	0	0	0	0	0	2	2	2	0	224	0	0	0	0	0	0	0	24	33	0	1	3	1	20	37	0	500	200	2000
0	I2019-384	5522	2822	65	1	85	181	25.95	0	0	0	0	0	0	0	0	0	0	0	0	0	0	0	0	0	2	1	1	0	145	0	0	0	0	0	0	0	2	22	0	1	1	2	32	8	0	100	100	1000
1	E2018-1263	295	5085	48	1	82	178	25.88	1	0	0	0	0	0	0	0	0	1	0	1	0	0	0	0	0	2	1	1	0	130	0	0	0	0	0	0	0	26	36	0	1	1	1	15	6	0	150	50	1000
0	I2019-478	5621	4010	63	1	82	178	25.88	1	0	0	0	0	0	0	0	0	0	0	0	1	0	0	0	0	2	1	1	0	91	0	0	0	0	0	0	0	13	10	0	1	1	1	15	6	0	100	100	1000
0	I2018-456	5063	4442	69	1	73	168	25.86	0	0	0	0	0	0	0	0	0	0	0	0	0	0	0	0	0	1	1	2	0	175	0	0	0	0	0	0	0	5	26	0	1	1	0	0	22	0	1400	300	2050
1	E2018-757	2030	5431	65	1	80	176	25.83	1	0	0	0	0	0	0	0	0	0	0	0	0	0	0	0	0	2	1	2	0	237	0	0	0	0	0	0	0	13	19	0	1	1	1	15	18	0	50	400	1000
1	E2019-148	2833	5432	65	1	80	176	25.83	1	0	0	0	0	0	0	0	0	1	0	0	0	0	0	0	0	2	1	2	0	114	0	0	0	0	0	0	0	8	10	2	1	1	1	0	7	0	50	200	1100
1	E2018-2276	1420	4831	50	1	80	176	25.83	0	0	0	0	0	0	0	0	0	1	0	0	0	0	0	0	0	2	1	1	0	120	0	0	0	0	0	0	0	26	4	0	1	1	1	14	13	0	200	200	1100
0	I2018-280	4871	4050	34	1	80	176	25.83	0	0	0	0	0	0	0	0	0	0	0	0	0	0	0	0	0	1	1	1	0	119	0	0	0	0	0	0	0	13	8	0	2	1	1	13	8	0	200	1000	1000
1	E2018-768	2042	5087	67	1	72	167	25.82	1	0	0	0	0	0	0	0	0	1	0	0	0	0	0	0	0	2	1		0	115	0	0	0	0	0	0	0	9	32	0	1	3	3	19	6	0	300	100	1600
1	E2019-835	4492	5557	82	2	62	155	25.81	1	0	0	0	1	0	0	0	0	0	0	0	0	0	0	0	0	2	1	2	0	130	0	0	0	0	0	0	0	23	19	0	1	2	2	0	9	0	100	50	2300
0	I2018-494	5105	723	47	2	62	155	25.81	0	0	0	0	0	0	0	0	0	0	0	0	0	0	0	0	0	1	1		0	130	0	0	0	0	0	0	0	22	26	4	1	1	0	0	5	0	200	1300	1500
1	E2019-1537	2897	5118	49	1	79	175	25.8	1	0	0	0	0	0	0	0	0	0	0	1	1	0	0	0	0	2	1	1	0	260	0	0	0	0	0	0	0	13	6	0	1	1	1	45	11	0	200	100	1300
1	E2019-935	4603	5179	29	1	79	175	25.8	0	0	0	0	0	0	0	0	0	1	0	0	0	0	0	0	0	2	1	1	0	171	0	0	0	0	0	0	0	6	26	0	1	2	2	30	11	0	300	100	2200
1	E2019-1338	2676	5700	71	1	66	160	25.78	0	0	0	0	0	0	0	0	0	0	0	0	0	0	0	0	0	1	1	1	0	235	0	0	0	0	0	0	0	24	18	0	1	2	2	28	6	0	200	200	1100
0	I2018-98	5222	1916	59	2	66	160	25.78	0	0	0	0	0	0	0	0	0	1	0	0	0	0	0	0	0	2	1	1	1	89	0	0	0	1	0	0	2	21	24	0	1	1	0	0	10	0	400	200	1000
0	I2018-402	5004	2749	54	1	74.5	170	25.78	1	0	0	0	0	0	0	0	0	1	0	1	1	0	0	0	0	2	1	1	0	257	0	0	0	0	0	0	0	15	8	0	1	1	3	43	22	0	1000	500	2500
1	E2019-890	4553	5015	51	1	78	174	25.76	0	0	0	0	0	0	0	0	0	0	0	0	0	0	0	0	0	1	1	1	0	115	0	0	0	0	0	0	0	2	8	0	1	1	1	15	7	0	100	50	1200
1	E2019-2107	3531	5698	74	1	67.5	162	25.72	1	0	1	0	0	0	0	0	0	0	0	0	0	0	0	0	0	2	1		0	120	0	0	0	0	0	0	0	12	39	0	1	2	2	20	8	0	200	400	1000
1	E2018-885	2172	4725	65	1	88	185	25.71	0	0	0	0	0	0	0	0	0	0	0	0	0	0	0	0	0	2	1	1	0	180	0	0	0	0	0	0	0	12	8	0	1	1	1	0	5	0	50	100	1000
1	E2019-1807	3197	4856	64	1	70	165	25.71	1	0	0	0	0	0	0	0	0	1	0	1	1	1	0	0	0	2	1	1	0	240	0	0	0	0	0	0	0	6	41	0	1	2	2	22	6	0	100	650	2000
1	E2019-146	2811	5456	49	1	70	165	25.71	0	0	0	0	0	0	0	0	0	1	0	0	0	0	0	0	0	2	1	1	1	93	0	0	0	0	0	0	0	21	18	0	1	1	1	0	6	0	400	700	1500
1	E2019-910	4576	5454	49	1	70	165	25.71	0	0	0	0	0	0	0	0	0	0	0	0	0	0	0	0	0	1	1		0	151	0	0	0	0	0	0	0	18	19	0	1	1	1	12	14	0	100	1600	1700
0	I2019-376	5514	3547	76	2	70	165	25.71	0	0	0	0	0	0	0	0	0	0	0	0	0	0	0	0	0	2	1	1	0	200	0	0	0	0	0	0	0	12	44	0	1	1	0	0	7	0	100	200	1000
0	I2019-143	5273	2880	51	1	70	165	25.71	0	0	0	0	0	0	0	0	0	0	0	0	0	0	0	0	0	2	1	2	0	117	0	0	0	0	0	0	0	9	7	0	3	1	0	0	6	0	50	50	1100
1	E2018-2277	1421	5534	58	1	76	172	25.69	0	0	0	0	0	0	0	0	0	1	0	0	0	0	0	0	0	2	1	1	0	252	0	0	0	0	0	0	0	6	26	0	1	1	1	30	9	0	600	300	1500
1	E2019-1125	2440	4949	54	1	76	172	25.69	1	0	0	0	0	0	0	0	0	1	0	1	1	0	0	0	0	2	1	1	0	130	0	0	1	0	0	0	4	4	1	0	1	1	1	17	8	0	100	200	1100
1	E2019-1424	2772	4948	54	1	76	172	25.69	0	0	0	0	0	0	0	0	0	0	0	0	0	0	0	0	0	1	1	1	0	108	0	0	0	0	0	0	0	24	8	0	1	1	1	5	5	0	200	100	1200
1	E2018-1610	681	5521	53	1	76	172	25.69	0	0	0	0	1	0	0	0	0	0	0	0	0	0	0	0	0	2	1		0	122	0	0	0	0	0	0	0	26	26	0	1	2	2	15	6	0	500	300	1500
1	E2018-385	1617	5609	30	1	76	172	25.69	0	0	0	0	0	0	0	0	0	1	0	0	0	0	0	0	0	2	1	1	1	168	0	0	0	0	0	0	0	21	26	0	1	1	1	15	6	0	300	200	2000
0	I2019-465	5608	3605	48	1	76	172	25.69	0	0	0	0	0	0	0	0	0	0	0	0	0	0	0	0	0	1	1	1	0	135	0	0	0	0	0	0	0	7	14	0	1	2	1	15	9	0	150	100	1100
0	I2019-26	5392	2888	64	2	69	164	25.65	1	0	0	0	0	0	0	0	0	0	0	1	0	0	0	0	0	2	1	1	0	162	0	0	0	0	0	0	0	24	26	0	1	1	0	0	6	0	100	300	1300
1	E2018-1292	327	4799	49	1	75	171	25.65	1	0	0	0	0	0	0	0	0	1	0	0	0	0	0	0	0	2	1	1	0	84	0	0	0	0	0	0	0	3	6	0	1	2	2	37	3	0	100	100	1000
0	I2018-337	4932	889	55	1	75	171	25.65	0	0	0	0	0	0	0	0	0	0	0	0	0	0	0	0	0	1	1	1	0	179	0	0	0	0	0	0	0	15	26	0	1	2	2	34	7	0	1000	300	2200
0	I2019-99	5726	2708	50	1	75	171	25.65	1	0	0	0	0	0	0	0	0	1	0	0	0	0	0	0	0	2	1	1	1	211	0	0	0	0	0	0	0	3	32	0	4	0	0	0	3	0	50	100	500
0	I2018-491	5102	2752	61	1	71.5	167	25.64	0	0	0	0	0	0	0	0	0	0	0	0	0	0	0	0	0	1	1	1	0	77	0	0	0	0	0	0	0	13	19	0	1	1	0	0	6	0	100	100	1000
1	E2018-775	2050	5584	62	2	60	153	25.63	0	0	0	0	0	0	0	0	0	0	0	0	0	0	0	0	0	1	1	2	0	260	0	0	0	0	0	0	0	16	13	0	1	2	2	30	7	0	50	800	1000
1	E2019-851	4510	4995	60	2	60	153	25.63	1	0	0	0	0	0	0	0	0	0	1	0	1	0	0	0	0	3	1	1	0	144	0	0	0	0	0	0	0	16	35	0	3	0	0	0	7	0	30	50	1100
0	I2018-459	5066	50	75	2	60	153	25.63	1	0	0	0	0	0	0	0	0	0	0	0	1	0	0	0	0	2	1	1	0	173	0	0	0	0	0	0	0	3	39	0	1	2	2	30	7	0	200	250	1000
0	I2018-533	5147	4123	65	1	60	153	25.63	0	0	0	0	0	0	0	0	0	0	0	0	0	0	0	0	0	1	1	1	0	202	0	0	0	0	0	0	0	13	4	0	1	2	2	25	10	0	200	100	1600
1	E2019-195	3355	5306	67	1	74	170	25.61	1	0	0	0	0	0	0	0	0	1	0	0	0	0	0	0	0	2	1	1	0	130	0	0	0	0	0	0	0	9	26	0	3	1	1	0	6	0	20	100	1100
1	E2018-2106	1232	4910	40	1	74	170	25.61	0	0	0	0	0	0	0	0	0	1	0	0	0	0	0	0	0	2	1	1	0	253	0	0	0	0	0	0	0	11	16	0	1	1	1	35	6	0	1000	200	1600
1	E2018-1699	778	5009	27	1	74	170	25.61	0	0	0	0	0	0	0	0	0	1	0	0	0	0	0	0	0	2	1	1	0	216	0	0	0	0	0	0	0	2	40	0	1	3	3	15	5	0	300	100	1600
0	I2018-557	5173	2234	61	1	74	170	25.61	0	0	0	0	0	0	0	0	0	0	0	0	0	0	0	0	0	1	1	1	0	90	0	0	0	0	0	0	0	26	39	0	3	1	0	0	4	0	30	300	1100
0	I2018-418	5021	830	56	1	74	170	25.61	1	0	0	0	0	0	0	0	0	0	0	0	0	1	0	0	0	2	1		1	77	0	0	0	0	0	0	0	13	40	0	1	1	1	10	7	0	50	500	500
1	E2019-898	4561	4734	38	2	68	163	25.59	0	0	0	0	0	0	0	0	0	0	0	0	0	0	0	0	0	1	1	1	0	0	0	0	0	0	0	0	0	3	26	0	1	1	1	60	7	0
1	E2019-23	3744	5122	62	1	73	169	25.56	1	0	0	0	0	0	0	0	0	1	0	1	1	0	0	0	0	2	1	1	0	249	0	0	0	0	0	0	0	17	40	0	1	1	1	30	6	0	400	150	1100
0	I2018-329	4923	619	57	1	72	168	25.51	0	0	0	0	0	0	0	0	0	1	0	0	0	0	0	0	0	2	1	1	0	95	0	0	0	0	0	0	0	26	37	0	1	1	0	0	9	0	200	100	1000
0	I2018-431	5036	3391	54	2	72	168	25.51	0	0	0	0	0	0	0	0	0	0	0	0	0	0	0	0	0	1	1	1	0	192	0	0	0	0	0	0	0	13	35	0	1	1	0	0	6	0	200	100	1100
0	I2018-528	5143	2660	45	1	72	168	25.51	0	0	0	0	0	0	0	0	0	0	0	0	0	0	0	0	0	1	1	1	0	118	0	0	0	0	0	0	0	7	26	0	1	1	1	15	13	0
1	E2019-945	4614	4706	72	1	78	175	25.47	0	0	0	0	0	0	0	0	0	0	0	0	0	0	0	0	0	1	1	2	1	196	0	0	1	0	0	0	4	24	25	0	1	2	2	12	11	0	500	700	1700
1	E2019-981	4654	5002	65	1	78	175	25.47	1	0	0	0	0	0	0	0	0	0	0	0	1	0	0	0	0	2	1	1	0	0	0	0	1	0	0	0	4	6	7	0	1	2	2	22	25	0
1	E2018-1727	810	4994	61	1	78	175	25.47	0	0	0	0	0	0	0	0	0	1	0	0	0	0	0	0	0	2	1	1	0	115	0	0	0	0	0	0	0	24	26	0	1	1	1	23	9	0	100	100	1200
0	I2018-424	5028	3419	35	1	77	174	25.43	0	0	0	0	0	0	0	0	0	0	0	0	0	0	0	0	0	1	1	1	0	183	0	0	0	0	0	0	0	12	8	0	1	3	2	33	8	0	300	200	1000
0	I2019-323	5462	4265	76	1	70	166	25.4	0	0	0	0	0	0	0	0	0	0	0	0	0	0	0	0	1	2	1	1	0	120	0	0	0	0	0	0	0	23	26	0	1	1	2	28	10	0	400	100	1000
0	I2019-254	5386	4445	65	2	70	166	25.4	0	0	0	0	0	0	0	0	0	0	0	0	0	0	0	0	0	2	1	1	0	127	0	0	0	0	0	0	0	3	26	1	1	1	0	0	5	0	50	500	1600
1	E2019-689	4329	5076	70	1	76	173	25.39	0	0	0	0	0	0	0	0	0	1	0	0	0	0	0	0	0	2	1	2	0	217	0	0	0	0	0	0	0	2	26	0	1	2	2	20	7	0	200	400	2600
1	E2019-1225	2551	5665	78	2	65	160	25.39	1	0	0	0	0	0	0	0	0	0	0	1	0	0	0	1	0	2	1	1	0	99	0	0	0	0	0	0	0	13	26	0	1	1	1	30	6	0	250	50	1100
1	E2018-6	1855	5108	71	1	65	160	25.39	0	0	0	0	0	0	0	0	0	1	0	0	0	0	0	0	0	2	1	1	1	48	0	0	0	0	0	0	0	19	10	0	1	1	1	0	6	0	50	200	1000
1	E2019-196	3366	5109	71	1	65	160	25.39	1	0	0	0	0	0	0	0	0	1	0	0	0	0	0	0	0	2	1	1	1	222	0	0	0	0	0	0	0	17	29	0	1	1	1	0	13	0	600	200	2100
1	E2019-2362	3814	5563	62	1	65	160	25.39	0	0	0	0	0	0	0	0	0	0	0	0	0	0	0	0	0	1	1	1	0	234	0	0	0	0	0	0	0	10	41	0	1	1	1	30	7	0	200	100	1500
1	E2018-1453	506	4803	53	1	65	160	25.39	1	0	0	0	0	0	0	0	0	1	0	0	1	0	0	0	0	2	1		0	201	0	0	0	0	0	0	0	4	19	0	1	2	2	0	7	0	100	800	1500
1	E2019-852	4511	4751	45	2	65	160	25.39	0	0	0	0	0	0	0	0	0	1	0	0	0	0	0	0	0	2	1	1	0	102	0	0	0	0	0	0	0	13	10	0	1	3	3	15	6	0	200	10	600
0	I2018-529	5144	112	72	1	65	160	25.39	1	0	1	0	0	0	0	0	0	0	0	0	1	0	0	0	0	2	1	1	0	152	0	0	0	0	0	0	0	24	26	0	1	1	0	0	8	0	150	600	1600
0	I2019-64	5690	2043	60	2	65	160	25.39	0	0	0	0	0	0	0	0	0	1	0	0	0	0	0	0	0	2	1	1	0	103	0	0	0	0	0	0	0	21	40	0	1	1	0	0	8	0	200	100	1200
0	I2019-379	5517	3257	48	2	65	160	25.39	0	0	0	0	0	0	0	0	0	0	0	0	0	0	0	0	0	1	1	1	0	127	0	0	0	0	0	0	0	13	26	0	1	1	2	30	6	0	200	100	2100
0	I2019-339	5478	2143	62	2	61	155	25.39	0	0	0	0	0	0	0	0	0	1	0	0	0	0	0	0	0	2	1	1	0	72	0	0	0	0	0	0	0	13	26	0	3	1	0	0	6	0	150	200	1000
1	E2019-1549	2910	5237	65	1	75	172	25.35	1	0	0	0	0	0	0	0	0	1	0	0	0	0	0	0	0	2	1	1	0	129	0	0	0	0	0	0	0	15	26	0	1	2	2	35	6	0	500	300	1500
1	E2018-1868	966	5093	55	1	75	172	25.35	1	0	0	0	0	0	0	0	0	0	0	0	0	0	0	0	0	2	1	1	0	85	0	0	0	0	0	0	0	9	26	0	1	1	1	10	7	0	100	300	1200
0	I2018-260	4849	3773	62	1	75	172	25.35	1	0	0	0	0	0	0	0	0	0	0	0	0	0	0	0	0	2	1	1	0	261	0	0	0	0	0	0	0	2	12	0	1	2	1	15	6	0	200	400	1800
1	E2019-1407	2753	5355	62	1	69	165	25.34	1	0	0	0	0	0	0	0	0	1	0	1	0	0	0	0	0	2	1	1	0	82	0	0	0	0	0	0	0	21	26	0	1	1	1	15	8	0	200	100	1100
0	I2019-244	5376	97	66	2	57	150	25.33	0	0	0	0	0	0	0	0	0	0	0	0	0	0	0	0	0	2	1	2	0	165	0	1	0	0	0	0	4	18	12	0	3	1	0	0	19	0	100	200	500
0	I2019-438	5579	1686	52	2	71.5	168	25.33	0	0	0	0	0	0	0	0	0	1	0	0	0	0	0	0	0	2	1	1	0	255	0	0	0	0	0	0	0	26	12	1	3	1	0	0	8	0	100	1500	700
0	I2019-256	5388	4245	54	1	77.5	175	25.31	0	0	0	0	0	0	0	0	0	0	0	1	0	0	0	0	0	2	1	1	0	105	0	0	0	0	0	0	0	2	11	0	1	1	1	15	6	0	100	100	1000
0	I2018-384	4984	1366	43	2	60	154	25.3	0	0	0	0	0	0	0	0	0	0	0	0	0	0	0	0	0	1	1	1	0	305	0	0	0	0	0	0	0	18	39	1	1	3	3	40	10	0	700	500	1800
0	I2018-109	4685	1513	68	1	73	170	25.26	0	0	1	0	0	0	0	0	0	0	0	0	0	0	0	0	0	2	1	1	0	313	0	0	0	0	0	0	0	23	8	0	2	2	3	45	8	0	900	1400	3000
0	I2018-146	4726	3737	62	1	73	170	25.26	0	0	0	0	0	0	0	0	0	1	0	0	0	0	0	0	0	2	1	1	0	110	0	0	0	0	0	0	0	3	18	0	1	2	1	17	7	0	50	100	1100
0	I2018-167	4748	4611	60	1	73	170	25.26	0	0	0	0	0	0	0	0	0	0	0	0	0	0	0	0	0	1	1	1	1	168	0	0	0	0	0	0	0	24	18	0	1	1	0	0	7	0	50	300	1200
0	I2018-521	5136	4154	49	1	73	170	25.26	0	0	0	0	0	0	0	0	0	0	0	0	0	0	0	0	0	1	1	1	1	212	0	0	0	0	0	0	0	24	26	0	1	2	1	17	8	0	450	100	1700
0	I2018-299	4890	4432	39	1	80	178	25.25	0	0	0	0	0	0	0	0	0	1	0	0	0	0	0	0	0	2	1	1	0	320	0	0	0	0	0	0	0	23	38	0	1	3	1	15	9	0	400	500	4000
1	E2018-1861	959	5640	53	1	67	163	25.22	1	0	0	0	0	0	0	0	0	0	0	0	1	0	0	0	0	2	1	1	0	123	0	0	0	0	0	0	0	6	26	0	1	2	2	17	9	0	200	300	2000
0	I2019-108	5234	2056	69	1	67	163	25.22	0	0	0	0	0	0	0	0	0	0	0	0	0	0	0	0	0	2	1	1	0	110	0	0	0	0	0	0	0	5	15	0	4	1	0	0	9	0	50	100	1000
1	E2018-750	2023	4710	52	1	79	177	25.22	0	0	0	0	0	0	0	0	0	0	0	0	0	0	0	0	0	1	1	1	0	150	0	0	0	0	0	0	0	15	26	0	1	2	2	18	6	0	300	200	1600
1	E2019-1601	2969	5688	55	1	72	169	25.21	0	0	0	0	0	0	0	0	0	0	0	0	0	0	0	0	0	1	2	2	0	486	1	0	1	0	0	0	4	6	26	1	1	1	1	30	14	0	1100	600	3000
1	E2019-1667	3041	5208	54	1	78	176	25.18	0	0	0	0	0	0	0	0	0	1	0	0	0	0	0	0	0	2	1		0	155	0	0	0	0	0	0	0	26	26	0	1	2	2	22	9	0	150	400	1100
0	I2019-168	5298	3494	65	1	78	176	25.18	0	0	0	0	0	0	0	0	0	1	0	0	0	0	0	0	0	2	1	2	0	122	0	0	0	0	0	0	0	2	32	0	1	2	1	14	7	0	100	100	1000
1	E2019-614	4247	5603	42	1	71	168	25.16	0	0	0	0	0	0	0	0	0	0	0	0	0	0	0	0	0	1	1	1	0	120	0	0	0	0	0	0	0	24	42	0	1	1	1	13	6	0	100	200	1000
0	I2019-176	5304	4546	51	1	71	168	25.16	0	0	0	0	0	0	0	0	0	1	0	0	0	0	0	0	0	2	1	2	0	147	0	0	0	0	0	0	0	8	22	0	1	1	1	10	6	0	50	250	1000
0	I2019-97	5724	3624	52	1	77	175	25.14	0	0	0	0	0	0	0	0	0	0	0	0	0	0	0	0	0	1	1	1	1	187	0	0	0	0	0	0	0	24	4	0	1	1	1	15	6	0	200	100	700
1	E2019-299	3896	4759	63	1	70	167	25.1	0	0	0	0	0	0	0	0	0	1	0	0	0	0	0	0	0	2	1	1	0	170	0	0	0	0	0	0	0	3	34	0	1	1	1	30	7	0	300	200	1100
0	I2018-308	4901	4656	68	1	70	167	25.1	0	0	0	0	0	0	0	0	0	0	0	0	0	0	0	0	0	1	1	1	0	150	0	0	0	0	0	0	0	26	40	0	1	1	0	0	8	0	50	700	1000
0	I2018-145	4725	2172	67	1	70	167	25.1	0	0	0	0	0	0	0	0	0	1	0	0	0	0	0	0	0	2	1	1	0	213	0	0	0	0	0	0	0	7	12	0	1	2	1	15	8	0	300	300	1000
0	I2019-483	5625	609	61	1	70	167	25.1	0	0	0	0	0	0	0	0	0	0	0	0	0	0	0	0	0	2	1	2	0	117	0	0	0	0	0	0	0	8	26	0	1	1	1	13	11	0	400	500	1500
1	E2019-2191	3624	5724	52	1	72.5	170	25.09	0	0	0	0	0	0	0	0	0	1	0	0	0	0	0	0	0	2	1	1	0	143	1	0	1	0	0	0	4	26	42	0	1	1	1	16	15	0	300	20	1000
0	I2018-550	5166	2677	55	1	65	161	25.08	1	0	0	0	0	0	0	0	0	0	0	0	0	0	0	0	0	2	1	1	0	250	0	0	0	0	0	0	0	26	26	0	1	1	3	38	8	0	500	400	2200
1	E2019-1171	2491	5088	53	1	69	166	25.04	0	0	0	0	0	0	0	0	0	1	0	0	0	0	0	0	0	2	1	1	0	109	0	0	0	0	0	0	0	4	18	0	1	1	1	18	7	0	300	500	700
0	I2018-544	5159	918	38	1	69	166	25.04	0	0	0	0	0	0	0	0	0	1	0	0	0	0	0	0	0	2	1	1	0	125	0	0	0	0	0	0	0	26	44	0	3	1	0	0	7	0	100	100	1600
0	I2019-126	5254	2492	64	1	74	172	25.01	0	0	0	0	0	0	0	0	0	0	0	1	1	0	0	0	0	2	1	1	1	124	0	0	0	0	0	0	0	15	2	0	1	1	0	0	7	0	1500	300	500
0	I2018-4	5000	1825	60	1	74	172	25.01	0	0	0	0	0	0	0	0	0	1	0	0	0	0	0	0	0	2	1	2	0	203	0	0	0	0	0	0	0	25	4	0	1	1	0	0	7	0	400	250	1700
1	E2018-1007	11	5311	71	2	64	160	25	1	0	0	1	0	0	0	0	0	0	0	0	0	0	0	0	0	2	1	1	1	180	0	0	0	0	0	0	0	22	10	0	1	1	1	18	8	0	400	500	1600
1	E2019-2256	3696	5318	57	2	64	160	25	1	0	0	0	0	0	0	0	0	0	0	0	0	0	0	0	0	2	1	1	0	160	0	0	0	0	0	0	0	24	11	0	1	2	2	10	7	0	100	600	1000
1	E2019-2031	3447	5652	51	2	64	160	25	1	0	0	0	0	0	0	0	0	0	0	0	0	0	0	0	0	2	1	1	0	158	0	0	0	0	0	0	0	13	8	0	1	3	3	20	6	0	200	300	1000
0	I2019-403	5543	823	74	1	81	180	25	0	0	0	0	0	0	0	0	0	0	0	0	1	0	0	0	1	2	1	1	0	255	0	0	0	0	0	0	0	13	15	0	1	1	4	60	7	0	500	300	1500
0	I2019-436	5578	928	51	2	64	160	25	0	0	0	0	0	0	0	0	0	1	0	0	0	0	0	0	0	2	1	2	0	270	0	0	1	0	0	0	4	16	26	0	1	3	3	36	14	0	800	200	1000
1	E2019-1317	2653	5623	25	2	57	151	25	0	0	0	0	0	0	0	0	0	0	0	0	0	0	0	0	0	1	1	1	0	87	0	0	0	0	0	0	0	10	36	0	1	1	1	0	7	0	50	300	700
1	E2019-2243	3682	5363	72	1	68	165	24.98	1	0	0	0	0	0	0	0	0	1	0	0	1	0	0	0	0	2	1	1	0	180	0	0	0	0	0	0	0	26	12	0	1	1	1	28	7	0	100	200	1500
1	E2019-982	4655	4844	63	1	68	165	24.98	0	0	0	0	0	0	0	0	0	0	0	0	0	0	0	0	0	1	1		0	198	0	0	0	0	0	0	0	26	18	1	1	2	2	33	7	0	400	500	1000
1	E2018-497	1741	5599	55	1	68	165	24.98	1	0	0	0	0	0	0	0	0	0	0	0	0	0	0	0	0	2	1	1	0	101	0	0	0	0	0	0	0	13	26	0	1	1	1	5	6	0	50	100	1000
0	I2018-279	4869	3838	59	1	68	165	24.98	0	0	0	0	0	0	0	0	0	1	0	0	0	0	0	0	0	2	1	2	0	176	0	0	0	0	0	0	0	8	40	0	1	1	2	35	6	0	200	400	1700
1	E2019-1332	2670	5170	57	2	60	155	24.97	1	0	0	0	0	0	0	0	0	1	0	0	1	0	0	0	0	2	1	2	0	250	0	0	0	0	0	0	0	26	38	0	3	0	0	0	12	0	20	300	1500
0	I2018-360	4958	3588	63	1	60	155	24.97	0	0	0	0	0	0	0	0	0	0	0	0	0	0	0	0	0	1	1	2	0	120	0	0	0	0	0	0	0	2	26	0	1	1	0	0	6	0	200	300	1200
0	I2018-3	4891	569	60	1	73	171	24.96	0	0	0	0	0	0	0	0	0	0	0	0	0	0	0	0	0	1	1	1	1	130	0	0	0	0	0	0	0	4	26	0	4	0	0	0	7	0	100	400	1700
0	I2018-514	5128	4468	72	1	79	178	24.93	0	0	0	0	0	0	0	0	0	0	0	0	0	0	0	0	0	1	1	2	0	349	0	0	0	0	0	0	0	2	26	1	1	2	1	20	12	0	2500	800	5100
1	E2018-762	2036	5501	60	1	69.5	167	24.92	0	0	0	0	0	0	0	0	0	0	0	0	0	0	0	0	0	1	1	1	0	131	0	0	0	0	0	0	0	15	19	0	1	3	3	19	6	0	100	150	1000
1	E2019-1531	2891	5414	67	1	72	170	24.91	0	0	1	0	0	0	0	0	0	1	0	0	0	0	0	0	0	2	1	1	0	99	0	0	0	0	0	0	0	24	36	0	1	1	1	0	7	0	50	300	500
1	E2019-665	4303	4899	66	2	72	170	24.91	1	0	0	0	0	0	0	0	0	1	0	0	0	1	0	0	0	2	1	1	0	184	0	0	1	0	0	0	4	18	26	0	1	2	2	0	34	0	300	500	2100
1	E2018-852	2136	5030	57	1	72	170	24.91	0	0	0	0	0	0	0	0	0	0	0	0	0	0	0	0	0	1	1	2	0	108	0	0	0	0	0	0	0	15	36	0	1	2	2	18	7	0	150	300	600
1	E2019-2006	3419	5028	57	1	72	170	24.91	1	0	0	0	0	0	0	0	0	1	0	0	0	0	0	0	0	2	1	1	0	145	0	0	0	0	0	0	0	25	30	0	1	1	1	40	7	0	300	100	1000
1	E2018-397	1630	4717	53	1	72	170	24.91	0	0	0	0	0	0	0	0	0	0	0	0	0	0	0	0	0	1	1	1	0	225	0	0	0	0	0	0	0	24	42	0	1	1	1	8	7	0	200	800	1000
0	I2019-210	5342	4108	65	1	72	170	24.91	0	0	0	0	0	0	0	0	0	0	0	0	0	0	0	0	0	1	1		0	95	0	0	0	0	0	0	0	15	26	0	1	1	1	21	8	0	50	200	1000
0	I2018-128	4706	4614	64	1	72	170	24.91	1	0	1	0	0	0	0	0	0	0	0	1	0	0	1	0	0	3	1	1	1	108	0	0	0	0	0	0	0	24	40	0	1	1	0	0	7	0	100	200	1100
0	I2018-398	4999	3502	64	1	72	170	24.91	1	0	0	0	0	0	0	0	0	0	0	0	1	0	0	0	0	2	1	1	0	146	0	0	0	0	0	0	0	13	19	0	1	3	2	30	11	0	600	150	1500
0	I2018-355	4952	2534	45	1	72	170	24.91	0	0	0	0	0	0	0	0	0	1	0	0	0	0	0	0	0	2	1	1	0	200	0	0	0	0	0	0	5	22	19	0	1	2	2	30	14	1	800	300	1500
0	I2018-470	5079	2418	52	1	67	164	24.91	0	0	0	0	0	0	0	0	0	0	0	0	0	0	0	0	0	1	1	1	0	112	0	0	0	0	0	0	0	24	35	0	1	1	0	0	8	0	50	100	600
1	E2019-1971	3379	4914	51	2	59	154	24.88	0	0	0	0	0	0	0	0	0	1	0	0	0	0	0	0	0	2	1	1	0	225	0	0	0	0	0	0	0	15	38	0	1	2	2	14	6	0	600	100	1500
1	E2019-1048	2354	4885	58	1	77	176	24.86	0	0	0	0	0	0	0	0	0	0	0	0	0	0	0	0	0	1	1	1	0	120	0	0	0	0	0	0	0	24	24	0	1	1	1	0	6	0	200	100	1100
1	E2018-2190	1325	4915	64	2	66	163	24.84	1	0	0	0	0	0	0	1	0	1	0	1	1	0	0	0	0	3	1	1	0	206	0	0	0	0	0	0	0	6	18	0	1	1	1	30	8	0	200	100	2000
1	E2019-301	3900	5655	34	2	62	158	24.84	0	0	0	0	0	0	0	0	0	1	0	0	0	0	0	0	0	2	1		0	120	0	0	0	0	0	0	0	6	40	0	1	1	1	0	8	0	100	300	1000
1	E2018-217	1302	5667	62	1	76	175	24.82	0	0	0	0	0	0	0	0	0	0	0	0	0	0	0	0	0	1	1	2	1	0	1	0	0	0	0	0	1	24	12	2	2	0	0	0	21	0	1000	700	3000
0	I2019-296	5431	2030	65	1	76	175	24.82	0	0	0	0	0	0	0	0	0	0	0	0	1	0	0	0	1	2	1	1	0	170	0	0	0	0	0	0	0	23	12	0	1	2	2	38	7	0	400	400	1600
0	I2019-155	5284	4254	56	1	76	175	24.82	0	0	0	0	0	0	0	0	0	0	0	0	0	0	0	0	0	2	1	1	1	133	0	0	0	0	0	0	0	24	38	0	1	2	1	12	6	0	400	100	1000
1	E2019-421	4033	4770	73	1	70	168	24.8	0	0	0	0	0	0	0	0	0	0	0	0	0	0	0	0	0	1	1	1	0	115	0	0	0	0	0	0	0	24	25	0	1	1	1	12	8	0	150	500	1000
1	E2019-37	3975	5349	70	1	70	168	24.8	0	0	0	0	0	0	0	0	0	0	0	0	0	0	0	0	0	1	1	1	0	151	0	0	0	0	0	0	0	2	38	0	1	1	1	10	8	0	500	75	1500
1	E2019-1255	2584	5570	65	1	70	168	24.8	0	0	0	0	0	0	0	0	0	0	0	0	0	0	0	0	0	1	1	1	0	134	0	0	0	0	0	0	0	15	11	0	1	3	3	16	7	0	500	250	1200
1	E2019-1986	3395	5571	65	1	70	168	24.8	1	0	0	0	0	0	0	0	0	1	0	0	0	0	0	0	0	2	2	1	0	270	0	0	0	0	0	0	0	6	17	0	1	1	1	30	8	0	350	700	1500
1	E2019-452	4067	4789	23	1	70	168	24.8	0	0	0	0	0	0	0	0	0	1	0	0	0	0	0	0	0	2	1	1	1	213	0	0	0	0	0	0	0	18	8	0	1	1	1	0	9	0	80	50	1100
0	I2018-284	4874	881	72	1	70	168	24.8	1	0	0	0	0	0	0	0	0	0	0	0	0	0	0	0	0	2	1	1	0	125	0	0	0	0	0	0	0	13	8	0	1	3	1	15	5	0	300	100	1500
0	I2019-342	5482	2006	67	1	70	168	24.8	0	0	0	0	0	0	0	0	0	0	0	0	0	0	0	0	1	2	1	1	0	125	0	0	0	0	0	0	0	4	19	0	1	3	1	17	7	0	50	75	1100
0	I2018-422	5026	4057	63	1	70	168	24.8	0	0	0	0	0	0	0	0	0	0	0	0	0	0	0	0	0	1	1	1	0	175	0	0	0	0	0	0	0	3	26	0	1	1	0	0	7	0	50	800	1700
0	I2019-458	5601	29	59	1	70	168	24.8	0	0	0	0	0	0	0	0	0	0	0	0	0	0	0	0	0	1	1	1	1	110	0	0	0	0	0	0	0	2	14	0	1	1	1	10	7	0	100	200	1000
0	I2019-289	5423	1508	56	1	70	168	24.8	0	0	0	0	0	0	0	0	0	0	0	0	0	0	0	0	0	2	1	1	0	119	0	0	0	0	0	0	0	15	26	0	3	1	0	0	6	0	50	200	600
0	I2018-511	5125	3683	54	1	70	168	24.8	0	0	0	0	0	0	0	0	0	1	0	0	0	0	0	0	0	2	1	1	0	145	0	0	0	0	0	0	0	7	10	0	1	1	0	0	12	0	100	10	1100
0	I2018-275	4865	1537	50	1	70	168	24.8	1	0	0	0	0	0	0	0	0	1	0	0	0	1	0	0	0	2	1	1	0	240	0	0	0	0	0	0	0	15	41	0	1	2	1	20	6	0	500	700	2000
0	I2019-221	5354	3699	48	1	70	168	24.8	0	0	0	0	0	0	0	0	0	1	0	0	0	0	0	0	0	2	1	2	0	0	0	0	0	0	0	0	0	21	7	0	3	1	0	0	5	0	0	0	0
0	I2019-419	5560	533	47	1	70	168	24.8	0	0	0	0	0	0	0	0	0	0	0	0	0	0	0	0	0	1	1	1	0	180	0	0	0	0	0	0	0	15	19	0	1	3	3	48	8	0	1500	400	2100
1	E2019-24	3831	5123	49	1	83	183	24.78	0	0	0	0	0	0	0	0	0	1	0	0	0	0	0	0	0	2	1	1	0	165	0	0	0	0	0	0	0	2	26	0	1	1	1	15	6	0	200	600	1100
1	E2019-743	4390	5090	50	1	75	174	24.77	1	0	0	0	0	0	0	0	0	1	0	0	0	0	0	0	0	2	1	2	0	205	0	0	1	0	0	0	4	15	2	0	1	1	1	34	11	0	1000	300	2000
1	E2018-1399	445	5440	57	1	82	182	24.76	0	0	0	0	0	0	0	0	0	0	0	0	0	0	0	0	0	1	1	1	0	180	0	0	0	0	0	0	0	15	26	0	1	1	1	13	3	0	200	300	1200
1	E2019-209	3511	5101	56	1	82	182	24.76	1	0	0	0	0	0	0	0	0	0	0	0	0	0	0	0	0	2	1	1	0	517	0	0	0	0	0	0	0	24	33	2	2	1	1	31	13	0	1000	1100	4800
0	I2018-478	5087	2042	63	1	69	167	24.74	0	0	0	0	0	0	0	0	0	0	0	0	0	0	0	0	0	1	1		0	213	0	0	0	0	0	0	0	26	37	0	1	2	1	18	9	0	200	350	1000
0	I2019-385	5523	4334	52	1	69	167	24.74	0	0	0	0	0	0	0	0	0	0	0	0	0	0	0	0	0	1	1	1	0	270	1	0	0	0	0	0	1	26	26	0	1	1	1	10	15	0	50	100	2000
1	E2019-1141	2458	5168	55	1	74	173	24.73	1	0	0	0	0	0	0	0	0	1	0	1	0	0	0	1	0	2	1	1	0	126	0	0	0	0	0	0	0	26	26	0	1	2	2	19	12	0	400	100	1200
0	I2019-255	5387	4477	44	1	74	173	24.73	0	0	0	0	0	0	0	0	0	1	0	0	0	0	0	0	0	2	1	1	0	210	0	0	0	0	0	0	0	24	26	0	1	3	1	16	8	0	500	150	2000
1	E2018-1215	242	5597	54	1	66.5	164	24.72	0	0	0	0	0	0	0	0	0	1	0	0	0	0	0	0	0	2	1	1	0	180	0	0	0	0	0	0	0	2	36	0	1	1	1	20	6	0	300	200	1100
1	E2019-1385	2728	4802	60	1	80	180	24.69	0	0	0	0	0	0	0	0	0	0	0	0	0	0	0	0	0	1	1	1	1	212	0	0	0	0	0	0	0	24	40	0	1	2	2	6	7	0	100	200	1100
1	E2018-1559	623	5429	29	1	80	180	24.69	0	0	0	0	0	0	0	0	0	1	0	0	0	0	0	0	0	2	1	1	0	150	0	0	0	0	0	0	0	18	36	1	1	3	3	12	13	0	1000	1000	2600
0	I2019-306	5443	1667	79	1	80	180	24.69	0	0	0	0	0	0	0	0	0	0	0	0	0	0	0	0	0	1	1	1	0	165	0	0	0	0	0	0	0	24	26	0	1	3	2	33	7	0	300	150	1600
0	I2018-330	4925	4224	57	1	80	180	24.69	0	0	0	0	0	0	0	0	0	0	0	0	0	0	0	0	0	1	1	1	0	256	0	0	0	0	0	0	0	15	26	0	1	1	1	19	9	0	700	600	2000
0	I2018-455	5062	4016	53	1	80	180	24.69	0	0	0	0	0	0	0	0	0	1	0	0	0	0	0	0	0	2	1		0	81	0	0	0	0	0	0	0	19	10	0	1	2	1	12	11	0	100	100	1000
1	E2019-94	4608	5428	59	2	64	161	24.69	0	0	0	0	0	0	0	0	0	0	0	0	0	0	0	0	0	1	1	1	0	321	0	0	0	0	0	0	0	26	18	0	1	2	2	39	9	0	500	800	1500
1	E2018-940	2234	5173	46	1	73	172	24.68	0	0	0	0	0	0	0	0	0	1	0	0	0	0	0	0	0	2	1	1	0	142	0	0	0	0	0	0	0	24	39	0	1	2	2	19	7	0	200	100	1500
0	I2019-427	5569	4669	62	2	60	156	24.65	0	0	0	0	0	0	0	0	0	1	0	0	0	0	0	0	0	2	1	1	0	170	0	0	0	0	0	0	0	7	26	0	1	2	1	15	9	0	200	500	1300
0	I2018-386	4986	3456	56	2	60	156	24.65	0	0	0	0	0	0	0	0	0	0	0	0	0	0	0	0	0	1	1	1	0	110	0	0	0	0	0	0	0	2	41	0	1	1	1	10	7	0	100	200	500
1	E2018-1740	825	5692	53	1	72	171	24.62	0	0	0	0	0	0	0	0	0	1	0	0	0	0	0	0	0	2	1	1	0	142	0	0	0	0	0	0	0	4	26	0	1	1	1	42	8	0	300	100	1700
0	I2018-325	4920	408	37	1	72	171	24.62	0	0	0	0	0	0	0	0	0	1	0	0	0	0	0	0	0	2	1	2	0	120	0	0	0	0	0	0	0	24	4	0	1	2	1	12	7	0	300	150	2000
0	I2018-559	5175	4335	34	1	72	171	24.62	0	0	0	0	0	0	0	0	0	0	0	0	0	0	0	0	0	1	1	1	0	90	0	0	0	0	0	0	0	8	32	0	1	1	0	0	7	0	50	200	1100
1	E2019-1591	2957	5371	54	1	78	178	24.62	0	0	0	0	0	0	0	0	0	0	0	0	0	0	0	0	0	1	1	1	0	156	0	0	1	0	0	0	4	4	26	0	1	1	1	20	14	0	300	100	1300
0	I2019-183	5312	1710	51	1	78	178	24.62	0	0	0	0	0	0	0	0	0	0	0	0	0	0	0	0	0	1	1	1	0	117	0	0	0	0	0	0	0	13	24	0	1	1	1	15	6	0	50	100	600
0	I2018-287	4877	4162	74	1	67	165	24.61	0	0	0	0	0	0	0	0	0	1	0	0	0	0	0	0	0	2	1	2	0	244	0	0	0	0	0	0	0	4	24	0	1	2	1	15	9	0	200	100	2000
0	I2019-199	5328	692	71	1	67	165	24.61	0	0	0	0	0	0	0	0	0	0	0	0	0	0	0	0	0	2	1	1	0	125	0	0	0	0	0	0	0	24	38	0	1	1	1	17	7	0	200	500	1200
0	I2018-536	5150	3545	70	1	67	165	24.61	0	0	0	0	0	0	0	0	0	0	0	0	0	0	0	0	0	1	1	1	0	136	0	0	0	0	0	0	0	2	26	0	1	1	0	0	8	0	100	300	1200
0	I2018-132	4711	1270	68	1	67	165	24.61	1	0	1	0	0	0	0	0	0	0	0	0	0	0	0	0	0	2	1	1	1	109	0	0	0	0	0	0	0	23	26	0	1	1	0	0	7	0	200	900	1700
0	I2019-50	5643	3915	62	1	67	165	24.61	1	0	0	0	0	0	0	0	0	1	0	0	0	0	0	0	0	2	1	1	1	105	0	0	0	0	0	0	0	26	39	0	1	1	1	15	7	0	150	100	700
0	I2019-40	5539	1444	49	2	67	165	24.61	0	0	0	0	0	0	0	0	0	1	0	0	0	0	0	0	0	2	1	1	0	219	0	0	0	0	0	0	0	20	40	0	1	2	1	17	6	0	200	100	1700
1	E2018-1750	836	4741	45	1	63	160	24.61	1	0	0	0	0	0	0	0	0	0	0	1	1	0	0	0	0	2	1		0	165	0	0	0	0	0	0	0	13	39	0	1	3	3	45	7	0	800	200	1300
1	E2018-1064	74	5479	38	1	63	160	24.61	0	0	0	0	0	0	0	0	0	0	0	0	0	0	0	0	0	1	1	1	0	150	0	0	0	0	0	0	0	24	4	0	1	3	3	15	7	0	700	150	1000
0	I2019-207	5338	3599	80	1	63	160	24.61	0	0	0	0	0	0	0	0	0	0	0	0	0	0	0	0	1	2	2	1	0	118	0	0	0	0	0	0	0	15	21	0	1	1	2	27	11	0	300	100	500
0	I2019-401	5541	931	60	2	63	160	24.61	0	0	0	0	0	0	0	0	0	0	0	0	0	0	0	0	0	1	1	2	0	127	0	0	0	0	0	0	0	3	14	0	1	2	2	30	19	0	200	100	500
0	I2018-492	5103	1336	52	1	63	160	24.61	0	0	0	0	0	0	0	0	0	0	0	0	0	0	0	0	0	1	1	1	0	272	0	0	0	0	0	0	0	12	42	0	1	3	2	33	7	0	800	100	1500
0	I2019-1	5224	2826	66	1	77	177	24.58	0	0	0	0	0	0	0	0	0	0	0	0	0	0	0	0	0	2	1	1	1	150	0	0	0	0	0	0	0	4	14	0	1	1	0	0	5	0	200	250	1100
1	E2019-664	4302	5716	67	1	71	170	24.57	0	0	0	0	0	0	0	0	0	0	0	0	0	0	0	0	0	1	1	1	0	155	0	0	0	0	0	0	0	18	10	0	1	2	2	15	12	0	300	200	0
1	E2018-735	2006	5482	62	1	71	170	24.57	0	0	0	0	0	0	0	0	0	1	0	0	0	0	0	0	0	2	1	1	0	140	0	0	0	0	0	0	0	5	32	0	1	1	1	30	8	0	200	400	1000
1	E2019-594	4224	4925	61	1	71	170	24.57	0	0	0	0	0	0	0	0	0	1	0	0	0	0	0	0	0	2	1	1	0	156	0	0	0	0	0	0	0	15	42	0	1	2	2	20	8	0	700	200	1500
1	E2019-1753	3137	4761	56	1	71	170	24.57	1	0	1	0	0	0	0	0	0	1	0	0	0	0	0	0	0	2	1	1	0	95	0	0	0	0	0	0	0	26	26	0	1	1	1	12	6	0	200	200	1200
0	I2019-17	5300	1857	65	1	71	170	24.57	1	0	0	0	0	0	0	0	0	1	0	0	1	0	0	0	0	2	1	1	1	113	0	0	0	0	0	0	0	10	15	0	1	1	0	0	15	0	300	100	500
1	E2019-1196	2518	5057	38	2	59	155	24.56	0	0	0	0	0	0	0	0	0	0	0	0	0	0	0	0	0	1	1	1	0	173	0	0	0	0	0	0	0	21	26	0	1	1	1	21	5	0	100	300	1000
1	E2018-2140	1270	4711	65	1	76	176	24.54	1	0	0	0	0	0	0	0	0	1	0	0	1	0	0	0	0	2	1	2	0	170	0	0	0	0	0	0	0	4	26	0	1	0	0	0	5	0	100	600	1600
1	E2019-1352	2692	5438	50	1	70	169	24.51	0	0	0	0	0	0	0	0	0	0	0	0	0	0	0	0	0	1	1	1	0	165	0	0	0	0	0	0	0	11	42	0	1	2	2	32	8	0	200	300	500
0	I2019-396	5534	1421	50	1	70	169	24.51	0	0	0	0	0	0	0	0	0	0	0	0	0	0	0	0	0	1	1	1	0	110	0	0	0	0	0	0	0	21	26	0	1	2	1	14	8	0	400	100	1700
1	E2018-1056	65	4788	70	1	75	175	24.49	0	0	1	0	0	0	0	0	0	0	0	0	0	0	0	0	0	2	1	1	0	100	0	0	0	0	0	0	0	13	15	0	1	1	1	15	7	0	100	50	500
1	E2019-1200	2524	4872	67	1	75	175	24.49	0	0	0	0	0	0	0	0	0	0	0	0	0	0	0	0	0	1	1	1	0	88	0	0	0	0	0	0	0	24	40	0	1	2	2	13	6	0	150	200	1200
1	E2019-437	4050	4871	67	1	75	175	24.49	1	0	0	0	0	0	0	0	0	1	0	0	0	0	0	0	0	2	1	1	0	219	1	0	0	1	0	0	2	18	16	0	1	1	1	18	25	0	900	200	1600
1	E2018-1104	119	4964	39	1	75	175	24.49	0	0	0	0	0	0	0	0	0	1	0	0	0	0	0	0	0	2	1	1	0	130	0	0	0	0	0	0	0	26	32	0	1	1	1	15	7	0	100	100	1000
1	E2019-1209	2533	5391	35	1	75	175	24.49	0	0	0	0	0	0	0	0	0	1	0	0	0	0	0	0	0	2	1	1	0	95	0	0	0	0	0	0	0	24	10	0	1	2	2	0	6	0	50	50	1200
0	I2018-196	4780	2860	72	1	75	175	24.49	1	0	0	0	0	0	0	0	0	0	0	0	1	0	0	0	0	2	1		0	245	0	0	0	0	0	0	0	4	12	0	1	1	0	0	9	0	500	100	2500
0	I2019-194	5323	1096	70	1	75	175	24.49	0	0	0	0	0	0	0	0	0	0	0	0	1	0	0	0	0	2	1	1	1	212	0	0	0	0	0	0	0	4	24	1	1	1	1	22	9	0	900	100	1100
0	I2019-216	5348	4300	68	1	75	175	24.49	0	0	0	0	0	0	0	0	0	0	0	0	0	0	1	0	0	3	1	2	0	296	0	0	0	0	0	0	0	4	18	0	1	3	5	45	16	0	400	800	1500
0	I2019-11	5236	2245	59	1	75	175	24.49	0	0	0	0	0	0	0	0	0	0	0	0	0	1	0	0	0	2	1	1	1	203	0	0	0	0	0	0	0	24	26	0	1	2	1	20	7	0	500	200	1500
0	I2018-249	4837	2446	56	1	75	175	24.49	0	0	0	0	0	0	0	0	0	1	0	0	0	0	0	0	0	2	1	1	0	220	0	0	0	0	0	0	0	15	32	0	1	3	1	15	9	0	200	30	500
0	I2019-16	5289	1528	54	1	75	175	24.49	0	0	0	0	0	0	0	0	0	1	0	0	0	0	0	0	0	2	1	1	1	121	0	0	0	0	0	0	0	26	36	0	1	1	1	17	8	0	200	50	1000
0	I2019-62	5688	2969	53	1	75	175	24.49	0	0	0	0	0	0	0	0	0	1	0	0	0	0	0	0	0	2	1	1	0	145	0	0	0	0	0	0	0	7	44	0	3	1	0	0	11	0	50	100	1000
0	I2019-298	5433	3396	40	1	75	175	24.49	0	0	0	0	0	0	0	0	0	0	0	0	0	0	0	0	0	1	1		0	170	0	0	0	0	0	0	0	26	26	0	1	3	1	10	8	0	500	200	1500
1	E2018-665	1928	5116	63	1	65	163	24.46	0	0	0	0	0	0	0	0	0	1	0	0	0	0	0	0	0	2	1	2	0	184	0	0	0	0	0	0	0	26	4	0	1	1	1	17	9	0	400	300	1000
0	I2018-216	4803	506	61	1	65	163	24.46	0	0	0	0	0	0	0	0	0	1	0	0	0	0	0	0	0	2	1	2	0	206	0	0	0	0	0	0	0	9	31	0	1	2	1	15	9	0	800	100	2000
0	I2019-370	5509	363	37	2	65	163	24.46	1	0	0	0	0	0	0	0	0	0	0	0	0	0	0	0	0	2	1	1	0	349	0	0	0	0	0	0	0	12	26	0	2	1	0	0	9	0	300	500	1800
1	E2019-1341	2680	4950	58	1	69	168	24.45	0	0	0	0	0	0	0	0	0	0	0	0	0	0	0	0	0	1	1	1	1	214	0	0	0	1	0	0	2	18	39	0	1	1	1	14	12	0	350	800	1600
0	I2019-451	5594	1636	73	1	69	168	24.45	1	0	0	0	0	0	0	0	0	1	0	0	0	0	0	0	0	2	1	2	0	148	0	0	0	0	0	0	0	18	26	0	1	3	2	35	12	0	600	150	2200
0	I2019-228	5360	1632	65	1	69	168	24.45	0	0	0	0	0	0	0	0	0	0	0	1	1	0	0	0	0	2	1	1	0	132	0	0	0	0	0	0	0	2	44	0	1	2	2	22	6	0	100	200	1700
0	I2019-347	5485	474	55	1	69	168	24.45	0	0	0	0	0	0	0	0	0	0	0	0	0	0	0	0	0	2	1	2	0	105	0	0	0	0	0	0	0	15	26	0	1	1	0	0	6	0	20	20	1200
0	I2019-447	5589	1184	50	1	69	168	24.45	0	0	0	0	0	0	0	0	0	0	0	0	0	0	0	0	0	1	1	2	0	128	0	0	0	0	0	0	0	13	26	3	2	2	2	27	10	0	0	0	1600
0	I2019-488	5630	698	48	1	69	168	24.45	0	0	0	0	0	0	0	0	0	0	0	0	0	0	0	0	0	1	1	1	0	218	0	0	0	0	0	0	0	24	31	1	1	3	0	0	8	0	350	300	1000
1	E2019-147	2822	5522	68	1	66.5	165	24.43	1	0	0	0	0	0	0	0	0	1	0	1	1	0	0	0	0	2	1	1	0	110	0	0	0	0	0	0	0	15	24	0	1	2	2	22	6	0	500	100	1600
0	I2019-137	5266	784	73	1	62.5	160	24.41	0	0	0	0	0	0	0	0	0	0	0	0	0	0	0	0	0	1	1	1	0	138	0	0	0	0	0	0	0	2	29	0	1	1	1	20	7	0	200	400	1600
1	E2018-1739	823	5543	57	1	73	173	24.39	0	0	0	0	0	0	0	0	0	1	0	0	0	0	0	0	0	2	1		0	176	0	0	0	0	0	0	0	4	2	0	1	2	2	12	9	0	100	200	1100
1	E2019-819	4474	5544	57	1	73	173	24.39	0	0	0	0	0	0	0	0	0	1	0	0	0	0	0	0	0	2	1	1	0	117	0	0	0	0	0	0	0	4	26	0	1	1	1	11	6	0	300	150	1100
1	E2018-95	2244	4941	28	1	73	173	24.39	0	0	0	0	0	0	0	0	0	0	0	0	0	0	0	0	0	1	1	1	0	190	0	0	0	0	0	0	0	2	22	0	1	1	1	10	6	0	100	100	1500
0	I2018-139	4718	4452	70	1	73	173	24.39	0	0	0	0	0	0	0	0	0	0	0	0	0	0	0	0	0	1	1	1	1	92	0	0	0	0	0	0	0	24	14	0	1	1	1	9	7	0	100	50	600
0	I2018-30	4892	13	53	1	73	173	24.39	0	0	0	0	0	0	0	0	0	1	0	0	0	0	0	0	0	2	1	1	1	140	0	0	0	0	0	0	0	10	30	0	1	1	1	23	8	0	100	200	1600
1	E2019-233	3778	5377	70	2	64	162	24.39	0	0	0	0	0	0	0	0	0	1	0	0	0	0	0	0	0	2	1	1	1	90	0	0	0	0	0	0	0	26	7	0	1	1	1	15	5	0	100	400	600
0	I2018-372	4971	1742	56	2	64	162	24.39	0	0	0	0	0	0	0	0	0	1	0	0	0	0	0	0	0	2	1	1	0	202	0	0	0	0	0	0	0	15	15	0	1	2	1	15	8	0	1500	200	2000
1	E2019-2202	3637	5565	55	1	68	167	24.38	1	0	0	0	0	0	0	0	0	1	0	0	1	0	0	0	0	2	1	2	0	226	0	0	0	0	0	0	0	13	26	0	1	1	1	45	7	0	200	200	1600
0	I2018-558	5174	1496	66	1	68	167	24.38	1	0	1	0	0	0	0	0	0	1	0	0	0	0	0	0	1	2	1	1	0	115	0	0	0	0	0	0	0	13	21	0	1	1	2	20	11	0	100	300	1200
0	I2019-66	5692	825	65	1	68	167	24.38	0	0	0	0	0	0	0	0	0	0	0	0	0	0	0	0	0	1	1	1	0	240	0	0	0	0	0	0	0	24	26	0	1	1	0	0	6	0	300	300	2000
1	E2019-1742	3125	4921	71	2	60	157	24.34	1	0	0	0	0	0	0	0	0	0	0	0	0	0	0	0	0	2	1	1	0	108	0	0	0	0	0	0	0	15	18	0	1	2	2	20	8	0	100	600	1600
0	I2019-61	5687	2264	62	1	72	172	24.34	1	0	0	0	0	0	0	0	0	0	1	0	0	0	0	0	0	1	1	1	0	216	0	0	0	0	0	0	0	0	36	0	1	1	0	0	6	0	350	200	1100
0	I2018-305	4898	4238	53	1	72	172	24.34	0	0	0	0	0	0	0	0	0	0	0	0	0	0	0	0	0	1	1	1	0	161	0	0	0	0	0	0	0	14	12	0	1	1	1	20	8	0	300	100	1000
0	I2019-98	5725	4299	50	1	72	172	24.34	0	0	0	0	0	0	0	0	0	0	0	0	0	0	0	0	0	1	1	1	1	260	0	0	0	0	0	0	0	26	26	0	1	1	1	14	14	0	300	900	2200
0	I2018-203	4789	4067	68	1	77	178	24.3	0	0	0	0	0	0	0	0	0	1	0	0	0	0	0	0	0	2	1	1	0	141	0	0	0	0	0	0	0	15	19	0	1	1	1	13	8	0	100	150	1200
0	I2018-210	4797	1954	74	1	71	171	24.28	0	0	0	0	0	0	0	0	0	0	1	0	0	0	0	0	0	2	1	2	0	180	0	0	0	0	0	0	0	8	22	0	1	2	1	15	8	0	400	300	1100
1	E2018-666	1929	4940	60	1	66	165	24.24	0	0	0	0	0	0	0	0	0	1	0	0	0	0	0	0	0	2	1		0	226	0	0	1	0	0	0	4	10	28	0	1	1	1	10	10	0	200	50	1600
1	E2019-1086	2396	5176	72	1	70	170	24.22	1	0	0	0	0	0	0	0	0	0	0	0	0	0	0	0	0	2	1	1	0	262	0	0	0	0	0	0	0	23	32	0	1	3	3	38	9	0	800	550	2000
1	E2019-443	4057	5026	71	1	70	170	24.22	0	0	0	0	0	0	0	0	0	0	0	0	0	0	0	0	0	2	1		0	492	0	0	0	0	0	0	0	4	39	0	1	2	2	40	12	0	550	2000	4200
1	E2019-2350	3801	5627	67	1	70	170	24.22	0	0	0	0	0	0	0	0	0	0	0	0	0	0	0	0	0	1	1	1	1	60	0	0	0	0	0	0	0	11	36	0	4	0	0	0	5	0	20	50	500
1	E2018-537	1786	5496	65	1	70	170	24.22	0	0	0	0	0	0	0	0	0	0	0	0	0	0	0	0	0	1	1	1	0	227	0	0	0	0	0	0	0	2	30	1	1	1	1	10	6	0	200	600	2000
1	E2019-2084	3505	5495	65	1	70	170	24.22	1	0	0	0	0	0	0	0	0	0	0	1	0	0	0	1	1	2	1	2	0	328	0	0	0	0	0	0	0	15	11	0	4	0	0	0	8	0	500	1600	1200
1	E2018-921	2213	5207	61	1	70	170	24.22	1	0	0	0	0	0	0	0	0	1	0	1	0	0	0	0	0	2	1	1	0	120	0	0	0	0	0	0	0	3	19	0	1	2	2	30	6	0	30	300	1000
1	E2019-2154	3583	5205	61	1	70	170	24.22	1	0	0	0	0	0	0	0	0	1	0	0	1	0	0	0	0	2	1	1	0	116	0	0	0	0	0	0	0	13	37	0	1	2	2	30	7	0	200	200	1600
1	E2018-194	1046	5023	59	1	70	170	24.22	0	0	0	0	0	0	0	0	0	1	0	0	0	0	0	0	0	2	1	1	0	205	0	0	0	0	0	0	0	4	36	0	1	1	1	31	6	0	200	100	1200
1	E2018-1333	373	5140	58	1	70	170	24.22	1	0	0	0	0	0	0	0	0	0	0	0	0	0	0	0	0	2	1	1	0	95	0	0	0	0	0	0	0	24	4	0	1	2	2	10	6	0	200	400	1000
1	E2019-1002	2304	5139	58	1	70	170	24.22	0	0	0	0	0	0	0	0	0	0	0	0	0	0	0	0	0	1	1	1	0	147	0	0	0	0	0	0	0	24	7	0	1	2	2	13	7	0	300	400	1200
1	E2019-1646	3018	5515	57	1	70	170	24.22	0	0	1	0	0	0	0	0	0	0	0	0	0	0	0	0	0	2	1	1	0	91	0	0	0	0	0	0	0	24	38	0	1	2	2	17	7	0	300	100	500
1	E2019-386	3993	5513	57	1	70	170	24.22	0	0	0	0	0	0	0	0	0	0	0	0	0	0	0	0	0	1	1	1	0	215	0	0	0	0	0	0	0	24	26	0	3	1	1	0	7	0	200	100	1200
1	E2018-152	580	5187	56	1	70	170	24.22	0	0	0	0	0	0	0	0	0	0	0	0	0	0	0	0	0	1	1	1	0	221	1	0	0	0	0	0	1	15	32	0	1	1	1	0	15	0	1000	1600	3700
1	E2019-1560	2923	5186	56	1	70	170	24.22	0	0	0	0	0	0	0	0	0	0	0	0	0	0	0	0	0	1	1	1	0	195	0	0	0	0	0	0	0	24	26	0	1	1	1	0	7	0	200	100	1500
1	E2018-2238	1378	4987	55	1	70	170	24.22	0	0	0	0	0	0	0	0	0	1	0	0	0	0	0	0	0	2	1	2	0	73	0	0	0	0	0	0	0	12	26	0	1	1	1	10	7	0	100	60	1000
1	E2018-1776	864	5408	52	1	70	170	24.22	0	0	0	0	0	0	0	0	0	1	0	0	0	0	0	0	0	2	1	1	0	80	0	0	0	0	0	0	0	13	39	0	1	1	1	15	6	0	50	20	600
1	E2018-2167	1299	5407	52	1	70	170	24.22	0	0	0	0	0	0	0	0	0	1	0	0	0	0	0	0	0	2	1	1	0	169	0	0	0	0	0	0	0	15	42	0	1	2	2	23	8	0	200	50	1100
1	E2019-1614	2983	4757	41	1	70	170	24.22	0	0	0	0	0	0	0	0	0	1	0	0	0	0	0	0	0	2	1	1	0	220	0	0	0	0	0	0	0	15	26	0	1	1	1	20	7	0	100	50	2200
1	E2019-364	3969	4758	41	1	70	170	24.22	0	0	0	0	0	0	0	0	0	1	0	0	0	0	0	0	0	2	1	1	1	166	0	0	0	0	0	0	0	4	26	0	1	1	1	20	7	0	450	150	1600
1	E2019-791	4443	4769	40	1	70	170	24.22	0	0	0	0	0	0	0	0	0	1	0	0	0	0	0	0	0	2	1	1	0	320	0	0	0	0	0	0	0	18	26	0	1	3	3	2	11	0	800	1700	2000
0	I2019-167	5297	3665	70	1	70	170	24.22	0	0	0	0	0	0	0	0	0	0	0	0	0	0	0	0	0	1	1	1	1	175	0	0	0	0	0	0	0	23	30	0	1	2	1	18	8	0	200	400	2000
0	I2018-428	5032	2011	67	1	70	170	24.22	0	0	0	0	0	0	0	0	0	0	0	0	0	0	0	0	0	1	1		0	104	0	0	0	0	0	0	0	2	44	0	1	2	0	0	6	0	100	100	1100
0	I2018-479	5088	2491	66	1	70	170	24.22	1	0	0	0	0	0	0	0	0	0	0	0	0	1	0	0	0	2	1	1	0	210	0	0	0	0	0	0	0	2	26	1	1	3	1	23	7	0	300	400	2500
0	I2019-292	5427	3487	62	1	70	170	24.22	0	0	0	0	0	0	0	0	0	0	0	0	0	0	0	0	0	2	1	2	0	146	0	0	0	0	0	0	0	16	19	0	1	2	1	20	14	0	100	100	500
0	I2018-244	4832	3095	56	1	70	170	24.22	1	0	0	0	0	0	0	0	0	1	0	1	0	0	0	1	0	2	1	1	0	150	0	0	0	0	0	0	0	15	10	0	1	1	1	20	6	0	200	200	1100
0	I2018-504	5117	2163	56	1	70	170	24.22	1	0	0	0	0	0	0	0	0	0	0	1	0	0	1	0	0	2	1	2	1	127	0	0	0	0	0	0	0	13	26	0	1	1	1	15	6	0	500	200	1700
0	I2019-338	5477	2075	56	1	70	170	24.22	0	0	0	0	0	0	0	0	0	0	0	0	0	0	0	0	0	1	1	1	0	167	0	0	0	0	0	0	0	23	8	0	1	2	2	36	7	0	200	50	2000
0	I2018-505	5118	2897	51	1	70	170	24.22	0	0	0	0	0	0	0	0	0	1	0	0	0	0	0	0	0	2	1	1	0	159	0	0	0	0	0	0	0	15	26	0	1	1	1	15	6	0	200	300	1200
0	I2019-457	5600	3983	51	1	70	170	24.22	0	0	0	0	0	0	0	0	0	0	0	0	0	0	0	0	0	1	1	2	0	147	0	0	0	1	0	0	2	18	15	0	1	3	2	30	16	0	1000	100	1000
0	I2019-8	5706	4171	49	1	70	170	24.22	0	0	0	0	0	0	0	0	0	1	0	0	0	0	0	0	0	2	1	2	1	193	0	0	0	0	0	0	0	10	36	0	1	1	1	15	12	0	200	100	1500
0	I2019-354	5493	4025	44	1	70	170	24.22	0	0	0	0	0	0	0	0	0	0	0	0	0	0	0	0	0	2	1	1	0	203	0	0	0	0	0	0	0	26	26	0	1	1	1	10	7	0	100	100	700
0	I2018-319	4913	4093	34	1	70	170	24.22	0	0	0	0	0	0	0	0	0	1	0	0	0	0	0	0	0	2	1	1	0	179	0	0	0	0	0	0	0	3	24	0	1	3	1	15	7	0	1200	100	1000
1	E2019-81	4464	5679	64	2	62	160	24.22	1	0	0	0	0	0	0	0	0	0	0	1	0	0	0	0	0	2	1	1	0	210	1	0	1	0	0	0	4	5	26	1	1	2	2	30	14	0	200	500	1700
0	I2019-187	5316	1550	69	2	62	160	24.22	0	0	0	0	0	0	0	0	0	0	0	0	0	0	0	0	0	2	1	2	0	205	0	0	0	0	0	0	0	11	19	0	1	2	2	25	8	0	350	200	1100
0	I2019-231	5364	1627	57	1	62	160	24.22	0	0	0	0	0	0	0	0	0	0	0	1	0	0	0	0	0	2	1	1	0	157	0	0	0	0	0	0	0	12	31	0	1	1	1	12	6	0	200	500	1700
1	E2018-419	1655	4960	49	1	75	176	24.21	0	0	0	0	0	0	0	0	0	1	0	0	0	0	0	0	0	2	1	1	0	270	0	0	0	0	0	0	0	26	30	0	1	1	1	12	6	0	300	200	1800
0	I2019-235	5368	338	63	1	75	176	24.21	1	0	0	0	0	0	0	0	0	1	0	1	0	0	0	0	0	2	1	2	1	200	0	0	0	0	0	0	0	8	26	0	1	1	1	10	12	0	200	150	1200
1	E2019-970	4642	5294	61	2	65	164	24.17	0	0	0	0	0	0	0	0	0	0	0	0	0	0	0	0	0	2	1	1	0	99	0	0	0	0	0	0	0	5	23	1	1	3	3	15	8	0	50	50	1000
0	I2019-49	5632	3434	57	1	65	164	24.17	0	0	0	0	0	0	0	0	0	0	0	0	0	0	0	0	0	2	1	1	0	140	0	0	0	0	0	0	0	24	26	0	1	1	0	0	10	0	200	100	1500
0	I2018-35	4946	2430	49	1	74	175	24.16	1	0	0	0	0	0	0	0	0	1	0	0	0	0	0	0	0	2	1	1	0	126	0	0	0	0	0	0	0	21	21	0	1	1	0	0	6	0	500	300	1100
0	I2019-159	5288	4100	44	1	74	175	24.16	0	0	0	0	0	0	0	0	0	0	0	0	0	0	0	0	0	2	1	2	0	175	0	0	0	0	0	0	0	5	26	0	1	2	3	45	11	0	200	200	1200
1	E2018-1533	595	4712	47	2	58	155	24.14	0	0	0	0	0	0	0	0	0	1	0	0	0	0	0	0	0	2	1	1	0	161								25	41		1
1	E2018-74	2011	5032	58	1	73	174	24.11	0	0	0	0	0	0	0	0	0	0	0	0	0	0	0	0	0	1	1	1	0	227	0	0	0	0	0	0	0	24	33	0	1	1	1	15	7	0	200	400	500
1	E2019-1494	2849	5417	81	1	68	168	24.09	0	0	0	0	0	0	0	0	0	0	0	0	0	0	0	0	0	1	1	1	0	125	0	0	0	0	0	0	0	24	38	0	1	2	2	13	7	0	200	150	600
1	E2019-891	4554	5380	71	1	68	168	24.09	0	0	0	0	0	0	0	0	0	1	0	0	0	0	0	0	0	2	1	1	1	188	0	0	0	0	0	0	0	3	37	0	1	1	1	15	7	0	100	200	1000
1	E2018-1414	463	5252	57	2	68	168	24.09	0	0	0	0	0	0	0	0	0	1	0	0	0	0	0	0	0	2	1	1	0	120	0	0	0	0	0	0	0	1	26	0	1	2	2	10	6	0	100	300	1200
1	E2019-1319	2655	5307	57	1	68	168	24.09	1	0	0	0	0	0	0	0	0	0	0	0	0	0	0	0	0	2	1	2	0	158	0	0	0	0	0	0	0	18	13	1	1	2	2	18	7	0	300	100	1100
1	E2019-879	4540	4707	43	2	68	168	24.09	0	0	0	0	0	0	0	0	0	0	0	0	0	0	0	0	0	1	1	1	0	307	0	0	1	0	0	0	4	24	12	1	1	1	1	16	10	0	300	200	2100
0	I2019-91	5718	2705	61	1	68	168	24.09	0	0	0	0	0	0	0	0	0	0	0	0	0	0	0	0	0	2	1		1	146	0	0	0	0	0	0	0	15	33	0	1	1	1	20	6	0	500	150	1700
0	I2018-38	4979	3417	55	1	64	163	24.09	0	0	0	0	0	0	0	0	0	1	0	0	0	0	0	0	0	2	1	1	1	95	0	0	0	0	0	0	0	12	12	0	1	1	0	0	6	0	200	300	700
1	E2018-80	2078	5339	48	1	78	180	24.07	0	0	0	0	0	0	0	0	0	0	0	0	0	0	0	0	0	1	1	1	0	37	0	0	0	0	0	0	0	15	25	0	1	0	0	0	7	0	10	100	1000
0	I2019-459	5602	676	57	1	78	180	24.07	0	0	0	0	0	0	0	0	0	1	0	0	0	0	0	0	0	2	1	2	0	75	0	0	0	0	0	0	0	15	42	0	1	1	1	8	6	0	100	200	1000
1	E2018-1309	346	5533	51	1	72	173	24.06	0	0	0	0	0	0	0	0	0	0	0	0	0	0	0	0	0	1	1	1	0	121	0	0	0	0	0	0	0	4	26	0	1	3	3	30	9	0	200	300	1700
0	I2018-540	5155	450	51	1	72	173	24.06	1	0	0	0	0	0	0	0	0	1	0	0	1	0	1	0	0	2	1	1	0	105	0	0	0	0	0	0	0	15	14	0	1	1	1	17	7	0	50	100	1200
1	E2019-1393	2737	4786	70	2	60	158	24.03	0	0	0	0	0	0	0	0	0	0	0	0	0	0	0	0	0	1	1	2	0	130	0	0	0	0	0	0	0	12	6	0	1	2	2	20	7	0	300	400	1000
1	E2019-618	4251	4902	59	2	60	158	24.03	0	0	0	0	0	0	0	0	0	0	0	0	0	0	0	0	0	1	1	1	0	56	0	0	0	0	0	0	0	26	37	0	4	1	1	0	7	0	20	200	700
1	E2018-2075	1197	4943	49	2	60	158	24.03	0	0	0	0	0	0	0	0	0	0	0	0	0	0	0	0	0	1	1	1	0	99	0	0	0	0	0	0	0	24	16	0	1	2	2	0	5	0	100	400	1500
0	I2019-332	5472	1725	64	2	60	158	24.03	0	0	0	0	0	0	0	0	0	0	0	0	0	0	0	0	0	2	1	2	0	199	0	0	0	0	0	0	0	26	40	0	1	1	1	8	9	0	100	100	1500
1	E2018-620	1879	5019	55	2	57	154	24.03	0	0	0	0	0	0	0	0	0	0	0	0	0	0	0	0	0	1	1	1	0	180	0	0	0	0	0	0	0	10	28	0	1	2	2	24	6	0	50	200	1000
1	E2019-1399	2743	5113	54	1	77	179	24.03	1	0	0	0	0	0	0	0	0	1	0	0	1	0	0	0	0	2	1	1	0	134	0	0	0	0	0	0	0	26	37	0	1	2	2	30	7	0	150	700	1000
0	I2018-531	5146	2121	64	1	67	167	24.02	0	0	0	0	0	0	0	0	0	0	0	0	0	0	0	0	0	1	1		1	208	0	0	0	0	0	0	0	26	42	0	1	1	0	0	8	0	200	100	1350
1	E2018-1791	881	4874	67	2	54	150	24	0	0	0	0	0	0	0	0	0	0	0	0	0	0	0	0	0	1	1	1	1	140	0	0	0	0	0	0	0	13	22	0	1	1	1	15	6	0	100	50	1600
1	E2019-1116	2430	4946	52	2	54	150	24	0	0	0	0	0	0	0	0	0	0	0	0	0	0	0	0	0	1	1	1	0	181	0	0	0	0	0	0	0	26	12	0	3	0	0	0	6	0	50	900	1200
0	I2019-361	5501	2036	56	1	71	172	24	0	0	0	0	0	0	0	0	0	1	0	0	0	0	0	0	0	2	1	1	0	159	0	0	0	0	0	0	0	18	24	0	1	2	1	13	11	0	100	300	700
0	I2019-179	5307	2655	55	1	71	172	24	0	0	0	0	0	0	0	0	0	0	0	0	0	0	0	0	0	2	1	2	0	132	0	0	0	0	0	0	0	15	26	0	1	3	1	20	27	0	100	300	1250
1	E2018-1077	88	5047	70	1	76	178	23.99	1	0	0	0	0	0	0	0	0	1	0	0	0	0	0	0	0	2	1	1	0	134	1	0	1	0	0	0	4	24	11	0	1	2	2	30	10	0	200	200	1000
1	E2018-2138	1267	5243	48	1	76	178	23.99	0	0	0	0	0	0	0	0	0	1	0	0	0	0	0	0	0	2	1	1	0	92	0	0	0	0	0	0	0	8	39	0	1	1	1	8	7	0	100	1500	1000
1	E2018-2113	1240	5471	62	1	66	166	23.95	0	0	0	0	0	0	0	0	0	1	0	0	0	0	0	0	0	2	1		0	80	0	0	0	0	0	0	0	26	2	0	1	1	1	15	7	0	50	50	600
0	I2019-68	5694	1958	42	1	75	177	23.94	0	0	0	0	0	0	0	0	0	1	0	0	0	0	0	0	0	2	1	1	1	85	0	0	0	0	0	0	0	13	26	0	1	1	0	0	7	0	200	50	700
1	E2019-262	3856	5245	77	1	70	171	23.94	0	0	0	0	0	0	0	0	0	1	0	0	0	0	0	0	0	2	1	1	1	75	0	0	0	0	0	0	0	23	23	0	1	1	1	0	6	0	50	50	1000
1	E2019-2068	3487	5427	66	1	70	171	23.94	1	0	0	0	0	0	0	0	0	0	0	0	0	0	0	0	0	2	1	1	0	167	0	0	0	0	0	0	0	15	26	0	1	2	2	45	6	0	200	100	1100
1	E2018-2105	1231	4876	60	1	70	171	23.94	1	0	0	0	0	0	0	0	0	0	0	0	1	0	0	0	0	2	1	2	0	106	0	0	0	0	0	0	0	15	16	0	1	1	1	18	7	0	100	350	1400
1	E2019-351	3955	4847	49	1	70	171	23.94	0	0	0	0	0	0	0	0	0	1	0	0	0	0	0	0	0	2	1	1	1	155	0	0	0	0	0	0	0	3	14	0	4	0	0	0	4	0	50	50	600
1	E2019-540	4165	4846	49	1	70	171	23.94	0	0	0	0	0	0	0	0	0	0	0	0	0	0	0	0	0	1	1	1	0	163	0	0	0	0	0	0	0	26	19	0	1	3	3	15	10	0	1200	300	2200
0	I2018-183	4766	3374	55	1	80	183	23.89	0	0	0	0	0	0	0	0	0	1	0	0	0	0	0	0	0	2	1	2	0	113	0	0	0	0	0	0	0	15	30	0	1	1	1	15	7	0	100	100	1100
1	E2019-698	4339	5359	68	1	69	170	23.88	0	0	0	0	0	0	0	0	0	1	0	0	0	0	0	0	0	2	1		0	200	0	0	1	0	0	0	4	4	36	0	1	3	3	45	16	0	300	300	1000
0	I2019-55	5681	433	66	1	69	170	23.88	0	0	0	0	0	0	0	0	0	0	1	0	0	0	0	0	0	2	1		0	165	0	0	0	0	0	0	0	13	26	0	3	1	0	0	6	0	100	200	1600
0	I2019-245	5377	3778	46	1	69	170	23.88	0	0	0	0	0	0	0	0	0	1	0	0	0	0	0	0	0	2	1	1	0	90	0	0	0	0	0	0	0	15	26	0	1	2	1	17	9	0	100	100	600
0	I2018-23	4816	1980	45	1	69	170	23.88	0	0	0	0	0	0	0	0	0	1	0	0	0	0	0	0	0	2	1	1	1	265	0	0	0	0	0	0	0	5	36	0	1	3	3	27	9	0	600	100	1600
1	E2018-1876	975	5098	64	1	65	165	23.88	0	0	0	0	0	0	0	0	0	1	0	0	0	0	0	0	0	2	1	1	0	102	0	0	0	0	0	0	0	13	2	0	1	2	2	30	9	0	100	100	1000
1	E2019-1676	3051	5097	64	1	65	165	23.88	1	0	0	0	0	0	0	0	0	1	0	0	1	0	0	0	0	2	1	1	0	126	0	0	1	0	0	0	4	18	41	0	1	1	1	13	12	0	50	100	1000
1	E2019-2130	3557	5717	46	1	65	165	23.88	0	0	0	0	0	0	0	0	0	1	0	0	0	0	0	0	0	2	1	1	0	161	0	0	0	0	0	0	0	15	24	0	1	1	1	21	6	0	500	50	1000
0	I2019-33	5469	448	66	1	65	165	23.88	0	0	0	0	0	0	0	0	0	0	0	0	0	0	0	0	0	2	1	1	0	360	0	0	0	0	0	0	0	15	11	0	1	1	0	0	11	0	150	100	1500
0	I2019-201	5332	1660	65	1	65	165	23.88	0	0	0	0	0	0	0	0	0	0	1	0	0	0	0	0	0	2	1	1	0	210	0	0	0	0	0	0	0	12	26	0	2	1	1	15	7	0	150	100	1100
0	I2018-62	5183	4133	60	1	65	165	23.88	1	0	0	0	0	0	0	0	0	0	0	0	0	0	0	0	0	2	1	1	1	161	0	0	0	0	0	1	1	18	12	0	1	1	0	0	29	0	850	100	1500
0	I2018-79	5201	821	48	2	65	165	23.88	0	0	0	0	0	0	0	0	0	1	0	0	0	0	0	0	0	2	1	1	1	167	0	0	0	0	0	0	0	18	18	0	1	1	0	0	9	0	300	300	1500
1	E2019-1406	2752	5102	44	1	73	175	23.84	0	0	0	0	0	0	0	0	0	1	0	0	0	0	0	0	0	2	1	1	0	62	0	0	0	0	0	0	0	13	7	0	1	1	1	15	7	0	50	400	1000
0	I2018-526	5141	4147	59	1	73	175	23.84	1	0	0	0	0	0	0	0	0	1	0	0	0	0	0	0	0	2	1	1	0	105	0	0	0	0	0	0	0	24	26	0	1	3	1	16	8	0	200	150	1000
0	I2018-517	5131	2629	45	1	73	175	23.84	1	0	0	0	0	0	0	0	0	1	0	0	0	0	0	0	0	2	1	1	0	141	0	0	0	0	0	0	0	5	19	0	1	2	2	30	13	0	50	100	1100
1	E2019-2085	3506	5437	53	1	58	156	23.83	0	0	0	0	0	0	0	0	0	1	0	0	0	0	0	0	0	2	1	1	0	83	0	0	0	0	0	0	0	15	15	0	1	1	1	16	7	0	50	50	500
0	I2019-102	5228	3824	64	2	58	156	23.83	0	0	0	0	0	0	0	0	0	0	0	0	0	0	0	0	0	1	1	1	0	121	0	0	0	0	0	0	0	18	26	0	1	1	0	0	13	0	100	200	1200
1	E2018-1	1	4782	62	1	61	160	23.83	0	0	0	0	0	0	0	0	0	0	0	0	0	0	0	0	0	1	1	2	0	120	0	0	0	0	0	0	0	23	32	0	1	3	3	18	12	0	200	200	1700
0	I2018-19	4773	458	70	1	61	160	23.83	1	0	0	0	0	0	0	0	0	1	0	0	0	0	0	0	0	2	1	1	1	198	0	0	0	0	0	0	0	24	26	0	1	1	0	0	6	0	250	1000	1500
0	I2019-349	5487	2422	54	1	68	169	23.81	0	0	0	0	0	0	0	0	0	0	0	0	0	0	0	0	0	2	1	2	0	138	0	0	0	0	0	0	0	2	4	0	1	1	1	15	7	0	200	75	1100
1	E2018-1239	268	5475	69	1	64	164	23.8	1	0	0	0	0	0	0	0	0	1	0	1	0	0	0	0	0	2	1	1	0	140	0	0	0	0	0	0	0	4	32	0	1	2	2	14	9	0	50	200	1600
1	E2019-119	2511	5086	60	1	64	164	23.8	0	0	0	0	0	0	0	0	0	1	0	0	0	0	0	0	0	2	1	1	0	240	0	0	0	0	0	0	0	15	24	0	1	1	1	30	7	0	300	300	2100
0	I2018-307	4900	1428	52	1	64	164	23.8	0	0	0	0	0	0	0	0	0	0	0	0	0	0	0	0	0	1	1	1	1	115	0	0	0	0	0	0	0	24	11	0	1	2	1	15	7	0	100	200	1200
0	I2018-69	5190	764	54	1	72	174	23.78	0	0	0	0	0	0	0	0	0	1	0	0	0	0	0	0	0	2	1	1	0	120	0	0	0	0	0	0	0	4	18	0	1	1	1	8	6	0	100	300	1500
0	I2018-524	5139	2304	56	2	52	148	23.74	0	0	0	0	0	0	0	0	0	1	0	0	0	0	0	0	0	2	1	1	0	296	0	0	0	0	0	0	0	15	33	0	1	1	1	7	7	0	600	700	1500
1	E2018-195	1057	4694	68	1	67	168	23.74	0	0	0	0	0	0	0	0	0	0	0	0	0	0	0	0	0	1	1	1	1	80	0	0	0	0	0	0	0	24	18	0	1	1	1	0	6	0	50	100	1000
1	E2018-769	2043	5690	67	1	67	168	23.74	0	0	0	0	0	0	0	0	0	0	0	0	0	0	0	0	0	1	1	1	1	118	0	0	0	0	0	0	0	9	26	2	4	0	0	0	5	0	100	100	1700
0	I2018-106	4682	162	40	1	67	168	23.74	0	0	0	0	0	0	0	0	0	1	0	0	0	0	0	0	0	2	1		1	94	0	0	0	0	0	0	0	21	26	0	1	1	0	0	5	0	10	100	600
1	E2019-1884	3282	5430	53	2	60	159	23.73	0	0	0	0	0	0	1	0	0	0	0	0	0	0	0	0	0	2	1	2	0	150	0	0	0	0	0	0	0	18	25	0	1	1	1	0	6	0	50	200	1000
0	I2019-240	5373	4408	50	2	60	159	23.73	0	0	0	0	0	0	0	0	0	0	0	0	0	0	0	0	0	2	1	1	0	145	0	0	0	0	0	0	0	7	26	0	1	1	2	30	10	0	100	200	500
0	I2018-43	5034	3652	49	2	60	159	23.73	0	0	0	0	0	0	0	0	0	0	0	0	0	0	0	0	0	1	1	1	0	140	0	0	0	0	0	0	0	2	26	0	1	1	0	0	8	0	60	500	1000
0	I2019-484	5626	2134	71	1	57	155	23.73	0	0	0	0	0	0	0	0	0	0	0	0	0	0	0	0	0	2	1	1	0	146	0	0	0	0	0	0	0	22	15	0	1	2	2	30	12	0	150	40	700
1	E2018-48	1722	4896	56	1	71	173	23.72	1	0	0	0	0	0	0	0	0	0	0	1	0	0	0	0	0	2	1	1	1	125	0	0	0	0	0	0	0	24	31	0	1	1	1	15	7	0	150	400	1000
0	I2018-7	5191	3213	49	1	71	173	23.72	0	0	0	0	0	0	0	0	0	1	0	0	0	0	0	0	0	2	1	1	0	73	0	0	0	0	0	0	0	19	30	0	1	1	0	0	7	0	200	100	1000
1	E2019-739	4385	5184	60	2	63	163	23.71	0	0	0	0	0	0	0	0	0	1	0	0	0	0	0	0	0	2	1	1	0	125	0	0	0	0	0	0	0	2	16	0	1	1	1	10	7	0	100	350	600
1	E2019-1536	2896	5519	62	1	72.5	175	23.67	1	0	1	0	0	0	0	0	0	1	0	1	0	0	0	0	1	2	1	1	0	207	1	0	1	0	0	0	4	24	26	0	1	2	2	0	10	0	500	200	2000
1	E2018-648	1909	5042	58	1	72.5	175	23.67	0	0	0	0	0	0	0	0	0	0	0	0	0	0	0	0	0	1	2	2	0	170	0	0	0	0	0	0	0	15	11	0	4	0	0	0	5	0	100	600	1500
1	E2019-662	4300	5348	56	1	75	178	23.67	0	0	0	0	0	0	0	0	0	0	0	0	0	0	0	0	0	1	1	1	0	160	0	0	0	0	0	0	0	24	11	0	1	1	1	18	6	0	150	700	700
1	E2019-994	4668	4752	52	1	75	178	23.67	0	0	0	0	0	0	0	0	0	1	0	0	0	0	0	0	0	2	1	1	0	120	0	0	0	0	0	0	0	9	26	0	1	1	1	17	6	0	100	300	1600
1	E2018-606	1863	5447	51	1	75	178	23.67	0	0	0	0	0	0	0	0	0	0	0	0	0	0	0	0	0	1	1	1	0	85	0	0	0	0	0	0	0	15	26	0	1	1	1	10	7	0	250	700	1600
1	E2018-1942	1049	5230	38	1	75	178	23.67	0	0	0	0	0	0	0	0	0	0	0	0	0	0	0	0	0	1	1		0	178	0	0	0	0	0	0	0	18	10	0	1	3	3	29	10	0	1200	200	2200
0	I2019-508	5651	4191	60	1	75	178	23.67	0	0	0	0	0	0	0	0	0	0	0	0	0	0	0	0	0	1	1	1	0	245	0	0	0	0	0	0	0	10	25	0	1	1	1	8	9	0	200	1200	1500
0	I2019-147	5276	1153	37	1	75	178	23.67	0	0	0	0	0	0	0	0	0	1	0	0	0	0	0	0	0	2	1		0	235	0	0	0	0	0	0	0	26	8	0	1	2	2	30	7	0	100	300	1700
0	I2019-524	5669	524	64	1	66	167	23.67	0	0	0	0	0	0	0	0	0	1	0	0	0	0	0	0	0	2	1	2	0	237	1	0	0	0	0	0	1	7	25	0	1	3	3	45	20	0	1000	400	2700
0	I2018-315	4909	135	48	1	66	167	23.67	0	0	0	0	0	0	0	0	0	0	0	0	0	0	0	0	0	1	1		1	247	0	0	0	0	0	0	0	24	18	0	1	2	2	30	13	0	700	400	4500
1	E2018-1360	403	5561	60	1	70	172	23.66	1	0	0	0	0	0	0	0	0	1	0	0	0	0	0	0	0	2	1	1	0	195	0	0	0	0	0	0	0	15	36	0	1	2	2	20	5	0	300	150	1700
1	E2018-2269	1412	5274	52	1	70	172	23.66	0	0	0	0	0	0	0	0	0	0	0	0	0	0	0	0	0	1	1	1	1	203	0	0	0	0	0	0	0	24	26	0	1	1	1	27	8	0	300	400	1500
1	E2019-1521	2880	5273	52	1	70	172	23.66	0	0	0	0	0	0	0	0	0	0	0	0	0	0	0	0	0	1	1	1	0	137	0	0	1	0	0	0	4	13	26	0	1	3	3	15	10	0	100	100	1000
1	E2018-1696	775	4743	48	1	70	172	23.66	0	0	0	0	0	0	0	0	0	1	0	0	0	0	0	0	0	2	1	1	1	162	0	0	0	0	0	0	0	4	38	0	1	1	1	18	7	0	200	300	1300
1	E2018-884	2171	4744	48	1	70	172	23.66	1	0	0	0	0	0	0	0	0	1	0	1	0	0	0	0	0	2	1	1	0	352	1	0	1	0	0	0	4	26	28	0	1	2	2	0	12	0	300	500	2000
1	E2019-1877	3274	4745	48	1	70	172	23.66	0	0	0	0	0	0	0	0	0	0	0	0	0	0	0	0	0	1	1	1	0	110	0	0	0	0	0	0	0	12	2	0	1	1	1	0	6	0	100	50	1200
1	E2019-639	4274	5253	44	1	70	172	23.66	0	0	0	0	0	0	0	0	0	0	0	0	0	0	0	0	0	1	1	1	0	110	0	0	0	0	0	0	0	23	8	0	1	1	1	50	7	0	100	50	1000
1	E2019-1187	2508	5185	32	1	70	172	23.66	0	0	0	0	0	0	0	0	0	0	0	0	0	0	0	0	0	1	1		0	238	0	0	0	0	0	0	0	15	24	0	1	3	3	42	7	0	500	100	1600
0	I2018-213	4800	2959	76	1	70	172	23.66	1	0	0	0	0	0	0	1	0	0	0	0	0	0	1	0	0	2	1	1	0	90	0	0	0	0	0	0	0	21	8	0	1	1	0	0	9	0	50	200	1000
0	I2018-21	4796	4416	73	1	70	172	23.66	0	0	0	0	0	0	0	0	0	0	0	0	0	0	0	0	0	1	1	1	1	152	0	0	0	0	0	0	0	24	30	0	1	1	0	0	8	0	200	200	1000
0	I2018-89	5212	2626	67	1	70	172	23.66	1	0	0	0	0	0	0	0	0	0	0	0	1	0	0	0	0	2	1	2	1	180	0	0	0	0	0	0	0	15	41	0	1	1	0	0	6	0	200	100	1500
0	I2019-223	5356	4598	67	1	70	172	23.66	0	0	0	0	0	0	0	0	0	0	0	0	0	0	0	0	0	2	1	2	0	198	0	0	0	0	0	0	0	23	14	2	1	1	1	18	11	0	300	200	1500
0	I2019-387	5525	3278	55	1	70	172	23.66	0	0	0	0	0	0	0	0	0	0	0	0	0	0	0	0	0	2	1	1	0	259	0	0	1	0	0	0	4	13	30	1	1	1	3	47	24	0	1000	400	2500
0	I2018-212	4799	327	53	1	70	172	23.66	0	0	0	0	0	0	0	0	0	0	0	0	0	0	0	0	0	1	1	2	0	330	0	0	0	0	0	0	0	5	22	0	1	2	2	30	6	0	300	300	2100
0	I2019-449	5591	865	67	2	57.5	156	23.63	0	0	0	0	0	0	0	0	0	0	0	0	0	0	0	0	0	1	1	2	1	170	0	0	0	0	0	0	0	24	2	0	1	2	2	17	6	0	50	200	1000
1	E2018-1604	674	5045	65	1	62	162	23.62	0	0	0	0	0	0	0	0	0	1	0	0	0	0	0	0	0	2	1	2	0	205	0	0	0	0	0	0	0	15	18	0	1	1	1	16	6	0	500	400	2000
1	E2018-801	2080	5046	65	1	62	162	23.62	0	0	0	0	0	0	0	0	0	0	0	0	0	0	0	0	0	1	1		1	312	1	0	0	0	0	0	1	26	4	1	1	1	1	30	12	0	300	800	1700
0	I2019-386	5524	3590	68	1	62	162	23.62	0	0	0	0	0	0	0	0	0	1	0	0	0	0	0	0	0	2	1	1	1	257	0	0	0	0	0	0	0	26	4	0	1	1	1	15	15	0	150	300	1100
1	E2018-1833	928	5578	63	2	51	147	23.6	0	0	0	0	0	0	0	0	0	1	0	1	0	0	0	0	0	2	1	1	1	122	0	0	0	0	0	0	0	24	36	0	1	1	1	30	7	0	100	50	1100
0	I2019-532	5677	4186	59	1	69	171	23.6	0	0	0	0	0	0	0	0	0	1	0	0	0	0	0	0	0	2	1	1	0	179	0	0	0	0	0	0	0	26	15	0	1	1	1	8	10	0	200	500	1500
1	E2019-1998	3408	4729	71	1	65	166	23.59	0	0	0	0	0	0	0	0	0	1	0	0	0	0	0	0	0	2	1	2	0	128	0	0	0	0	0	0	0	13	36	0	1	1	1	14	7	0	100	100	1000
1	E2018-1352	394	4867	63	1	65	166	23.59	1	0	0	0	0	0	0	0	0	0	0	1	1	0	0	0	0	2	1		0	271	0	0	0	0	0	0	0	26	36	0	1	2	2	20	9	0	200	400	1000
0	I2019-397	5535	2914	70	1	73	176	23.57	0	0	0	0	0	0	0	0	0	0	0	0	0	0	0	0	0	1	1	1	0	85	0	0	0	0	0	0	0	13	25	0	1	1	0	0	10	0	150	400	700
1	E2019-1237	2564	4778	61	1	68	170	23.53	0	0	0	0	0	0	0	0	0	0	0	0	0	0	0	0	0	1	1	1	0	280	0	0	0	0	0	0	0	23	26	1	1	1	1	33	8	0	400	100	1600
1	E2018-121	236	5050	59	1	68	170	23.53	0	0	0	0	0	0	0	0	0	1	0	0	0	0	0	0	0	2	1	1	1	82	0	0	0	0	0	0	0	9	26	0	1	1	1	10	7	0	100	50	1200
0	I2018-112	4689	4513	47	1	68	170	23.53	0	0	0	0	0	0	0	0	0	1	0	0	0	0	0	0	0	2	1	1	1	139	0	0	0	0	0	0	0	13	2	0	1	1	2	17	7	0	200	300	600
0	I2018-56	5176	2396	55	1	72	175	23.51	0	0	0	0	0	0	0	0	0	1	0	0	0	0	0	0	0	2	1	1	1	180	0	0	0	0	0	0	0	24	26	2	1	3	1	10	7	0	300	300	1700
0	I2019-466	5609	1617	48	1	72	175	23.51	0	0	0	0	0	0	0	0	0	1	0	0	0	0	0	0	0	2	1	1	0	115	0	0	0	0	0	0	0	2	37	0	1	1	1	25	10	0	50	100	1000
1	E2019-2371	3824	5228	77	1	60	160	23.44	1	0	0	0	0	0	0	0	0	1	0	0	0	0	0	0	0	2	1	1	0	247	0	0	0	0	0	0	0	26	21	0	1	1	1	13	7	0	50	150	1300
1	E2018-1054	63	4828	67	1	60	160	23.44	0	0	0	0	0	0	0	0	0	1	0	0	0	0	0	0	0	2	1	1	0	340	0	0	0	0	0	0	0	13	38	0	1	2	2	15	7	0	50	100	1100
1	E2019-1638	3009	5712	66	2	60	160	23.44	1	0	0	1	0	0	0	0	0	1	0	0	1	0	0	0	0	2	1	1	0	140	0	0	0	0	0	0	0	23	15	0	1	1	1	0	6	0	50	400	1000
1	E2019-1127	2442	5592	55	1	60	160	23.44	0	0	0	0	0	0	0	0	0	1	0	0	0	0	0	0	0	2	1	1	0	121	0	0	0	0	0	0	0	26	8	0	1	2	2	11	5	0	50	100	1000
1	E2018-1046	54	5112	48	2	60	160	23.44	0	0	0	0	0	0	0	0	0	1	0	0	0	0	0	0	0	2	1	2	0	157	0	0	0	0	0	0	0	24	38	0	1	1	1	16	10	0	300	200	2000
0	I2018-498	5109	3366	79	1	60	160	23.44	0	0	1	1	0	0	0	0	0	0	0	0	0	0	0	0	0	2	1	2	0	184	0	0	0	0	0	0	0	7	33	0	3	1	0	0	16	0	50	100	1000
0	I2019-326	5465	1738	68	2	60	160	23.44	0	0	0	0	0	0	0	0	0	1	0	0	0	0	0	0	0	2	1	2	0	90	0	0	0	0	0	0	0	3	26	0	1	1	2	30	7	0	200	200	700
0	I2018-292	4883	578	65	2	60	160	23.44	0	0	0	0	0	0	0	0	0	1	0	0	0	0	0	0	0	2	1	2	0	276	0	0	0	0	0	0	0	16	40	0	1	3	1	20	10	0	1800	500	4250
0	I2019-27	5402	179	64	2	60	160	23.44	0	0	0	0	0	0	0	0	0	1	0	0	0	0	0	0	0	2	1	2	1	132	0	0	0	0	0	0	0	26	35	0	1	1	1	20	6	0	150	400	1100
0	I2018-409	5011	1349	59	2	60	160	23.44	0	0	0	0	0	0	0	0	0	0	0	0	0	0	0	0	0	1	1		0	114	0	0	0	0	0	0	0	12	26	0	1	1	0	0	6	0	50	300	1000
0	I2019-29	5424	160	57	2	60	160	23.44	0	0	0	0	0	0	0	0	0	0	0	0	0	0	0	0	0	2	1	1	1	152	0	0	0	0	0	0	0	21	36	0	1	1	0	0	7	0	500	300	1200
0	I2019-432	5574	428	55	2	60	160	23.44	1	0	0	0	0	0	0	0	0	1	0	1	0	0	0	0	0	2	1	1	0	119	0	0	0	0	0	0	0	12	26	0	1	1	1	9	6	0	200	250	800
0	I2018-48	5089	435	53	2	60	160	23.44	0	0	0	0	0	0	0	0	0	0	0	0	0	0	0	0	0	1	1	2	1	114	0	0	0	0	0	0	0	3	26	0	1	1	1	15	7	0	100	300	1600
0	I2019-96	5723	716	52	1	60	160	23.44	0	0	0	0	0	0	0	0	0	1	0	0	0	0	0	0	0	2	1	1	1	75	0	0	0	0	0	0	0	13	35	0	1	1	0	0	5	0	20	100	500
0	I2018-160	4741	836	44	1	60	160	23.44	0	0	0	0	0	0	0	0	0	1	0	0	0	0	0	0	0	2	1	1	0	175	0	0	0	0	0	0	0	7	36	0	1	1	2	24	9	0	200	150	1500
0	I2018-61	5182	659	33	1	60	160	23.44	0	0	0	0	0	0	0	0	0	1	0	0	0	0	0	0	0	2	1	1	0	133	0	0	0	0	0	0	0	18	26	0	1	1	0	0	14	0	200	300	1000
0	I2019-220	5353	1635	65	1	63	164	23.42	0	0	0	0	0	0	0	0	0	0	0	0	0	0	0	0	0	2	1	2	0	97	0	0	0	0	0	0	0	13	4	0	3	1	0	0	6	0	10	100	1100
1	E2019-2074	3494	5298	54	1	70	173	23.39	0	0	0	0	0	0	0	0	0	0	0	0	0	0	0	0	0	1	1	1	0	378	0	0	0	0	0	0	0	15	26	0	1	1	1	20	11	0	300	600	2600
1	E2019-2228	3665	5297	54	1	70	173	23.39	0	0	0	0	0	0	0	0	0	1	0	0	0	0	0	0	0	2	2	2	0	180	1	0	1	0	0	0	4	24	26	1	1	1	1	12	10	0	200	100	1000
0	I2019-413	5554	427	68	1	70	173	23.39	0	0	0	0	0	0	0	0	0	0	0	0	0	0	0	0	0	2	1	2	0	256	0	0	0	0	0	0	0	11	11	0	1	2	3	63	6	0	1000	100	2000
0	I2018-382	4982	3805	49	1	70	173	23.39	0	0	0	0	0	0	0	0	0	1	0	0	0	0	0	0	0	2	1	2	0	154	0	0	0	0	0	0	0	10	30	0	3	1	0	0	8	0	100	600	1000
1	E2018-1355	397	5662	62	1	66	168	23.38	0	0	0	0	0	0	0	0	0	0	0	0	0	0	0	0	0	1	1	1	1	389	0	0	0	0	0	0	0	26	43	0	1	1	1	24	8	0	180	200	2600
1	E2018-1627	699	5663	62	1	66	168	23.38	0	0	0	0	0	0	0	0	0	1	0	0	0	0	0	0	0	2	1	1	0	223	0	0	0	0	0	0	0	24	11	0	1	2	2	19	8	0	250	300	1700
1	E2018-1041	49	4742	41	1	66	168	23.38	0	0	0	0	0	0	0	0	0	1	0	0	0	0	0	0	0	2	1	1	0	155	0	0	0	0	0	0	0	8	31	1	1	2	2	15	9	0	250	300	1000
0	I2019-134	5263	4632	80	1	66	168	23.38	0	0	0	0	0	0	0	0	0	0	0	0	0	0	0	0	0	1	1	1	1	100	0	0	0	0	0	0	0	11	31	0	1	1	1	25	11	0	200	50	500
0	I2018-466	5074	3449	55	1	66	168	23.38	0	0	0	0	0	0	0	0	0	1	0	0	0	0	0	0	0	2	1	1	0	213	0	0	0	0	0	0	0	7	26	0	1	1	2	27	10	0	400	600	1500
0	I2019-489	5631	3859	52	1	66	168	23.38	0	0	0	0	0	0	0	0	0	1	0	0	0	0	0	0	0	2	1	2	0	357	0	0	1	0	0	0	5	16	21	0	1	3	1	7	20	1	2000	300	2500
0	I2018-189	4772	2567	29	1	66	168	23.38	0	0	0	0	0	0	0	0	0	0	0	0	0	0	0	0	0	1	1	1	0	100	0	0	0	0	0	0	0	24	22	0	1	3	1	10	7	0	300	200	1000
1	E2019-666	4304	5119	51	1	71.5	175	23.35	0	0	0	0	0	0	0	0	0	1	0	0	0	0	0	0	0	2	1	1	0	156	0	0	0	0	0	0	0	20	11	0	1	2	2	13	9	0	200	50	1100
0	I2018-17	4751	4511	68	1	62	163	23.34	0	0	0	0	0	0	0	0	0	0	0	0	0	0	0	0	0	1	1	1	0	201	0	0	0	0	0	0	0	15	24	0	1	1	2	27	14	0	1500	300	2100
1	E2019-767	4416	4796	73	2	56	155	23.31	0	0	0	0	0	0	0	0	0	0	0	0	0	0	0	0	0	2	1	1	0	130	0	0	0	0	0	0	0	3	38	1	1	1	1	0	7	0	100	200	1000
0	I2019-533	5678	1869	65	1	65	167	23.31	0	0	0	1	0	0	0	0	0	0	0	0	0	0	0	0	0	2	1	1	0	133	0	0	0	0	0	0	0	15	26	0	1	1	2	20	8	0	300	600	1200
0	I2019-150	5280	3407	60	1	65	167	23.31	0	0	0	0	0	0	0	0	0	0	0	0	0	0	0	0	0	2	1		0	0	0	0	0	0	0	0	0	24	26	0	1	1	1	15	7	0	50	100	1000
0	I2018-10	4675	1616	58	1	65	167	23.31	1	0	0	0	0	0	0	0	0	0	0	0	1	0	0	0	0	2	1	1	0	105	0	0	0	0	0	0	0	24	11	0	1	1	0	0	9	0	100	200	1200
0	I2018-320	4915	1325	45	1	73	177	23.3	0	0	0	0	0	0	0	0	0	1	0	0	0	0	0	0	0	2	1	1	0	120	0	0	0	0	0	0	0	13	19	0	1	1	0	0	6	0	100	200	800
0	I2019-129	5257	2160	50	2	51	148	23.28	0	0	0	0	0	0	0	0	0	0	0	0	0	0	0	0	0	2	1	2	0	136	0	0	0	0	0	0	0	24	4	0	1	2	1	12	12	0	100	50	1000
1	E2019-1275	2606	4755	50	1	68	171	23.26	1	0	0	0	0	0	0	0	0	1	0	0	0	0	0	0	0	2	1	1	0	102	0	0	0	0	0	0	0	24	37	0	1	1	1	0	7	0	200	200	1100
0	I2019-311	5449	3916	56	1	72	176	23.24	0	0	0	0	0	0	0	0	0	0	0	0	0	0	0	0	0	1	1	1	1	342	0	0	0	0	0	0	0	12	26	0	2	1	0	0	9	0	200	300	2000
0	I2018-309	4902	4251	49	1	72	176	23.24	0	0	0	0	0	0	0	0	0	0	0	0	0	0	0	0	0	1	1	1	0	236	0	0	0	0	0	0	0	3	4	0	1	3	0	0	14	0	400	100	2200
1	E2019-265	3859	5631	69	2	58	158	23.23	0	0	1	0	0	0	0	0	0	0	0	0	0	0	0	0	0	2	1	1	1	80	0	0	0	0	0	0	0	4	4	0	1	1	1	0	6	0	100	100	500
1	E2018-351	1580	4848	47	2	58	158	23.23	0	0	0	0	0	0	0	0	0	1	0	0	0	0	0	0	0	2	1	1	1	96	0	0	0	0	0	0	0	26	41	0	1	1	1	0	7	0	50	800	1100
1	E2019-2325	3773	4849	47	2	58	158	23.23	0	0	0	0	0	0	0	0	0	0	0	0	0	0	0	0	0	1	1	1	0	156	0	0	0	0	0	0	0	24	15	1	1	1	1	0	6	0	100	50	1000
0	I2019-471	5615	2569	65	2	58	158	23.23	1	0	0	0	0	0	0	0	0	1	0	1	0	0	0	0	0	2	1	1	0	138	0	0	0	0	0	0	0	7	8	0	1	2	1	15	8	0	200	240	1100
0	I2019-346	5484	3612	62	2	58	158	23.23	0	0	0	0	0	0	0	0	0	0	0	0	0	0	0	0	0	2	1	1	0	120	0	0	0	0	0	0	0	7	24	0	1	1	0	0	10	0	100	200	1500
0	I2019-506	5649	556	43	2	58	158	23.23	0	0	0	0	0	0	0	0	0	1	0	0	0	0	0	0	0	2	1	1	0	160	0	0	0	0	0	0	0	3	26	0	3	1	0	0	6	0	100	200	1500
0	I2019-337	5476	4237	69	1	71	175	23.18	0	0	0	0	0	0	0	0	0	0	0	0	0	0	0	0	0	2	1	2	0	110	0	0	0	1	0	0	2	24	6	0	1	1	0	0	14	0	300	350	700
0	I2019-247	5379	3865	64	1	71	175	23.18	0	0	0	0	0	0	0	0	0	0	0	0	0	0	0	0	0	1	1	1	0	96	0	0	0	0	0	0	0	26	12	1	1	2	2	30	10	0	40	100	1000
0	I2018-204	4790	3488	52	1	71	175	23.18	0	0	0	0	0	0	0	0	0	1	0	0	0	0	0	0	0	2	1	1	0	300	0	0	0	0	0	0	0	12	24	0	2	1	2	17	8	0	300	500	2000
0	I2018-125	4703	2739	39	1	71	175	23.18	0	0	0	0	0	0	0	0	0	1	0	0	0	0	0	0	0	2	1	1	1	80	0	0	0	0	0	0	0	20	40	0	1	1	1	15	5	0	100	50	600
1	E2019-458	4073	5633	53	1	67	170	23.18	0	0	0	0	0	0	0	0	0	1	0	0	0	0	0	0	0	2	1	1	0	109	0	0	0	0	0	0	0	23	29	0	1	2	2	20	7	0	100	100	1200
0	I2019-7	5696	4596	62	1	67	170	23.18	0	0	0	0	0	0	0	0	0	1	0	0	0	0	0	0	0	2	1	1	0	115	0	0	0	0	0	0	0	8	26	0	3	1	0	0	7	0	20	100	1000
0	I2019-205	5336	3489	58	1	67	170	23.18	0	0	1	0	0	0	0	0	0	1	0	0	0	0	0	0	0	3	1	1	0	145	0	0	0	0	0	0	0	24	34	2	1	3	1	16	6	0	300	200	700
0	I2019-271	5404	4317	47	1	67	170	23.18	0	0	0	0	0	0	0	0	0	0	0	0	0	0	0	0	0	2	1	2	0	141	0	0	0	0	0	0	0	15	26	0	1	3	1	12	8	0	1300	100	2200
1	E2019-701	4344	5393	65	1	75	180	23.15	1	0	0	0	0	0	0	0	0	0	0	0	0	0	0	0	0	2	1	1	0	0	0	0	0	0	0	0	0	21	26	0	1	3	3	29	8	0	100	300	2000
1	E2018-1857	954	4838	60	1	75	180	23.15	0	0	0	0	0	0	0	0	0	1	0	0	0	0	0	0	0	2	1	1	0	187	0	0	0	0	0	0	0	2	38	0	1	3	3	15	6	0	200	450	1500
1	E2018-2100	1226	4912	52	1	75	180	23.15	0	0	0	0	0	0	0	0	0	1	0	0	0	0	0	0	0	2	1	1	0	120	0	0	0	0	0	0	0	24	24	0	1	3	3	18	9	0	200	100	1000
1	E2019-470	4087	4911	52	1	75	180	23.15	0	0	0	0	0	0	0	0	0	1	0	0	0	0	0	0	0	2	1	1	0	255	0	0	0	0	0	0	0	6	38	0	1	1	1	0	6	0	100	500	1000
0	I2018-495	5106	4280	41	1	75	180	23.15	0	0	0	0	0	0	0	0	0	0	0	0	0	0	0	0	0	1	1	1	0	226	0	0	0	0	0	0	0	2	26	0	1	2	1	23	5	0	300	500	1200
1	E2018-1799	889	4932	80	2	60	161	23.15	0	0	0	0	0	0	0	0	0	0	0	0	0	0	0	0	0	1	1	2	0	285	1	0	1	0	0	0	4	23	26	1	1	2	2	33	19	0	500	400	3000
1	E2019-850	4509	5670	65	1	60	161	23.15	1	0	0	0	0	0	0	0	0	1	0	0	0	0	0	0	0	2	1	1	0	235	0	0	0	0	0	0	0	16	29	0	1	3	3	60	13	0	1000	800	2200
1	E2018-2013	1129	5474	57	1	63	165	23.14	1	0	0	0	0	0	0	0	0	0	0	0	0	0	0	0	0	2	1	1	1	104	0	0	0	0	0	0	0	24	16	0	4	0	0	0	6	0	50	100	1700
1	E2018-755	2028	5075	56	2	63	165	23.14	1	0	0	0	0	0	0	0	0	1	0	1	0	0	0	0	0	2	1	1	0	131	0	0	0	0	0	0	0	24	42	0	1	3	3	10	5	0	200	400	1000
1	E2018-2260	1403	4998	32	2	63	165	23.14	0	0	0	0	0	0	0	0	0	0	0	0	0	0	0	0	0	1	1	1	0	93	0	0	0	0	0	0	0	8	30	0	1	1	1	10	6	0	100	50	1600
0	I2018-110	4687	2945	44	1	63	165	23.14	0	0	0	0	0	0	0	0	0	0	0	0	0	0	0	0	0	1	1	2	0	211	0	0	0	0	0	0	0	5	30	0	1	1	0	0	6	0	150	400	1700
0	I2018-251	4840	431	63	2	57	157	23.12	0	0	0	0	0	0	0	0	0	1	0	0	0	0	0	0	0	2	1		0	184	0	0	0	0	0	0	0	7	26	0	1	1	2	25	9	0	100	100	1100
1	E2018-2078	1200	4787	49	1	70	174	23.12	0	0	0	0	0	0	0	0	0	1	0	0	0	0	0	0	0	2	1	1	0	170	0	0	0	0	0	0	0	26	26	0	1	1	1	13	9	0	100	300	1000
0	I2019-198	5327	4528	47	1	70	174	23.12	0	0	0	0	0	0	0	0	0	0	0	0	0	0	0	0	0	2	1	2	0	285	0	0	0	0	0	0	0	26	10	0	1	3	1	20	13	0	200	400	2000
1	E2019-132	2656	5310	48	2	52	150	23.11	1	0	0	0	0	0	0	0	0	1	0	1	0	0	0	1	0	2	1	1	0	160	0	0	0	0	0	0	0	3	2	0	1	1	1	30	7	0	100	400	1000
1	E2018-118	202	5536	69	1	66	169	23.11	0	0	0	0	0	0	0	0	0	1	0	0	0	0	0	0	0	2	1	1	1	100	0	0	0	0	0	0	0	26	2	0	1	1	1	15	6	0	100	100	1000
1	E2019-1891	3290	4842	63	1	66	169	23.11	1	0	0	0	0	0	0	0	0	1	0	0	1	0	0	0	0	2	1	1	0	113	0	0	0	0	0	0	0	4	1	0	1	1	1	27	9	0	150	100	700
0	I2019-527	5671	1535	68	1	66	169	23.11	1	0	0	0	0	0	0	0	0	0	0	0	1	1	1	0	0	2	1	1	0	162	0	0	0	0	0	0	0	16	26	0	1	2	2	30	13	0	250	120	1600
1	E2019-2153	3582	5583	39	1	69	173	23.05	0	0	0	0	0	0	0	0	0	1	0	0	0	0	0	0	0	2	1	1	0	151	0	0	0	0	0	0	0	3	26	0	1	1	1	30	6	0	200	100	1500
1	E2019-70	4342	5675	75	2	59	160	23.05	0	0	0	0	0	0	0	0	0	1	0	0	0	0	0	0	0	2	1	1	0	175	0	0	0	0	0	0	0	5	25	0	1	2	2	45	7	0	200	100	1000
1	E2018-1483	539	5292	70	1	59	160	23.05	0	0	0	0	0	0	0	0	0	0	0	0	0	0	0	0	0	1	1		0	516	1	0	1	0	0	0	4	12	37	0	1	1	1	26	20	0	600	1000	3400
1	E2019-432	4045	5580	52	1	59	160	23.05	1	0	0	0	0	0	0	0	0	1	0	0	0	0	0	0	0	2	1		0	215	0	0	1	0	0	0	4	26	4	0	1	3	3	30	9	0	600	100	2000
0	I2019-138	5267	2621	73	2	59	160	23.05	0	0	0	0	0	0	0	0	0	0	0	1	1	0	0	1	0	2	1		0	115	0	0	0	0	0	0	0	26	42	0	1	1	1	5	6	0	100	200	1100
0	I2018-476	5085	295	69	2	59	160	23.05	0	0	0	0	0	0	0	0	0	0	1	0	0	0	0	0	0	2	1	2	0	168	0	0	0	0	0	0	0	9	16	0	3	1	0	0	7	0	100	200	1500
0	I2019-95	5722	3745	65	1	59	160	23.05	0	0	0	0	0	0	0	0	0	0	0	1	0	0	0	0	0	2	1		1	227	0	0	0	0	0	0	0	17	26	0	1	1	3	45	10	0	200	200	1200
0	I2018-261	4850	1556	63	2	59	160	23.05	0	0	0	0	0	0	0	0	0	0	0	0	0	0	0	0	0	1	1	1	0	221	0	0	0	0	0	0	0	13	30	3	4	1	0	0	7	0	30	50	1000
0	I2018-363	4961	2294	46	2	59	160	23.05	1	0	0	0	0	0	0	0	0	1	0	0	1	0	0	0	0	2	1	1	0	177	0	0	0	0	0	0	0	9	4	0	1	1	1	19	6	0	100	100	1200
1	E2019-657	4294	4704	73	1	65	168	23.03	1	0	0	0	0	0	0	0	0	0	0	1	0	0	0	1	0	2	1	1	0	120	0	0	0	0	0	0	0	12	26	0	1	1	1	8	6	0	90	150	1000
1	E2018-1478	533	5560	66	2	65	168	23.03	1	0	0	0	0	0	0	0	0	1	0	0	1	0	1	0	0	2	1	1	0	57	0	0	0	0	0	0	0	15	15	0	1	1	1	0	7	0	100	500	500
1	E2018-1220	248	4739	49	1	65	168	23.03	0	0	0	0	0	0	0	0	0	0	0	0	0	0	0	0	0	1	1	2	0	174	0	0	0	0	0	0	0	13	34	0	1	3	3	32	6	0	800	1000	2500
1	E2018-1850	947	4817	48	1	65	168	23.03	0	0	0	0	0	0	0	0	0	1	0	0	0	0	0	0	0	2	1	1	0	216	1	0	1	0	0	0	4	24	12	0	1	3	3	25	14	0	500	100	2600
1	E2019-375	3981	4818	48	1	65	168	23.03	0	0	0	0	0	0	0	0	0	1	0	0	0	0	0	0	0	2	1	1	1	125	0	0	0	0	0	0	0	24	19	0	1	1	1	0	6	0	150	300	1000
1	E2019-550	4176	5282	42	1	65	168	23.03	0	0	0	0	0	0	0	0	0	1	0	0	0	0	0	0	0	2	1	1	0	202	0	0	0	0	0	0	0	2	16	0	1	2	2	20	6	0	150	120	1000
0	I2019-293	5428	4608	76	1	65	168	23.03	0	0	0	0	0	0	0	0	0	0	0	0	1	0	0	0	0	2	1	1	0	274	0	0	0	0	0	0	0	11	26	0	1	2	2	34	8	0	400	300	1100
0	I2019-322	5461	4217	59	1	65	168	23.03	0	0	0	0	0	0	0	0	0	0	0	0	0	0	0	0	0	1	1	1	0	70	0	0	0	0	0	0	0	23	26	0	1	1	0	0	7	0	300	300	1600
0	I2019-498	5640	959	59	1	65	168	23.03	0	0	0	0	0	0	0	0	0	1	0	0	0	0	0	0	0	2	1	1	0	336	0	0	0	0	0	0	0	6	26	0	1	2	2	30	11	0	500	200	2200
0	I2018-155	4735	1877	42	2	65	168	23.03	0	0	0	0	0	0	0	0	0	0	0	0	0	0	0	0	0	1	1	2	0	223	0	0	0	0	0	0	0	15	26	0	1	2	1	21	8	0	300	600	1000
0	I2018-537	5151	3572	64	1	56	156	23.01	0	0	0	0	0	0	0	0	0	0	0	0	0	0	0	0	0	1	1	2	0	141	0	0	0	0	0	0	0	16	26	0	1	1	2	27	11	0	300	100	1600
1	E2018-2007	1122	4887	73	1	66.5	170	23.01	1	0	0	0	0	0	0	0	0	1	0	0	0	0	0	0	0	2	1	1	0	134	0	0	0	0	0	0	0	26	12	0	1	1	1	32	6	0	100	100	1000
1	E2018-374	1605	4939	65	1	77	183	22.99	0	0	0	0	0	0	0	0	0	1	0	0	0	0	0	0	0	2	1	1	1	85	0	0	0	0	0	0	0	13	42	0	1	1	1	15	5	0	100	200	1000
1	E2019-1982	3391	5036	36	1	68	172	22.99	0	0	0	0	0	0	0	0	0	1	0	0	0	0	0	0	0	2	1	2	0	168	0	0	0	0	0	0	0	3	34	1	1	2	2	35	6	0	100	150	1100
0	I2018-45	5056	68	75	1	68	172	22.99	0	0	0	0	0	0	0	0	0	0	0	0	0	0	0	0	0	1	1	2	0	130	0	0	0	0	0	0	0	24	42	0	1	1	0	0	8	0	200	200	1100
0	I2019-321	5460	2199	62	1	68	172	22.99	0	0	0	0	0	0	0	0	0	0	0	0	0	0	0	0	0	2	1	2	0	143	0	0	0	0	0	0	0	2	26	0	1	1	1	14	10	0	400	400	1100
0	I2018-218	4805	726	47	1	68	172	22.99	0	0	0	0	0	0	0	0	0	1	0	0	0	0	0	0	0	2	1	2	0	94	0	0	0	0	0	0	0	24	38	0	1	1	1	10	6	0	200	50	1000
0	I2018-420	5024	3941	67	1	61	163	22.96	0	0	0	0	0	0	0	0	0	1	0	0	0	0	0	0	0	2	1		0	307	0	0	0	0	0	0	0	26	26	0	1	1	1	15	13	0	200	300	1500
0	I2019-73	5700	2676	58	1	61	163	22.96	0	0	0	0	0	0	0	0	0	1	0	0	0	0	0	0	0	2	1	2	1	198	0	0	0	0	0	0	0	7	4	0	3	1	0	0	7	0	200	300	1000
0	I2018-353	4950	2680	53	1	61	163	22.96	0	0	0	0	0	0	0	0	0	0	0	0	0	0	0	0	0	1	1	1	0	100	0	0	0	0	0	0	0	19	30	0	1	3	1	19	10	0	600	50	1000
0	I2018-232	4819	10	74	1	62.5	165	22.96	1	0	0	0	0	0	0	0	0	0	0	0	1	0	0	0	0	2	1	2	0	240	0	0	0	0	0	0	0	15	41	0	2	1	0	0	6	0	0	0	0
0	I2018-239	4826	343	52	1	64	167	22.95	1	0	0	0	0	0	0	0	0	1	0	0	0	0	0	0	0	2	1	2	0	78	0	0	0	0	0	0	0	10	22	0	1	1	1	15	10	0	50	500	1000
1	E2019-1749	3132	5012	70	1	58	159	22.94	1	0	0	0	0	0	0	0	0	1	0	0	1	0	0	0	0	2	1	1	0	77	0	0	0	0	0	0	0	13	2	0	1	1	1	20	3	0	20	200	600
0	I2019-320	5459	4023	55	1	71	176	22.92	1	0	0	0	0	0	0	0	0	1	0	0	0	0	0	0	0	2	1	1	1	265	0	0	0	0	0	0	0	23	26	0	1	1	1	18	10	0	500	500	1500
0	I2019-453	5596	2385	57	1	67	171	22.91	1	0	0	0	0	0	0	0	0	0	0	0	0	0	0	0	0	2	1	1	0	150	0	0	0	0	0	0	0	15	42	0	1	1	1	20	8	0	200	300	1100
0	I2018-344	4940	1929	49	1	67	171	22.91	0	0	0	0	0	0	0	0	0	1	0	0	0	0	0	0	0	2	1	2	0	236	0	0	0	0	0	0	0	15	19	0	2	1	0	0	6	0	200	300	1700
1	E2018-518	1765	5286	41	1	75	181	22.89	1	0	0	0	0	0	0	0	0	1	0	1	0	0	0	0	0	2	1	1	0	260	0	0	0	0	0	0	0	26	4	0	1	2	2	13	9	0	500	200	2000
0	I2018-313	4907	419	70	1	55	155	22.89	0	0	0	0	0	0	0	0	0	0	0	0	0	0	0	0	0	1	1	2	0	257	0	0	0	0	0	0	0	23	4	0	1	2	1	18	11	0	1000	300	1500
1	E2019-2064	3483	5303	78	2	63	166	22.86	0	0	0	0	0	0	0	0	0	0	0	0	0	0	0	0	0	1	1		0	286	1	0	0	0	0	0	1	26	26	0	1	1	1	20	27	0	200	600	2000
1	E2018-2209	1346	4681	57	1	63	166	22.86	0	0	0	0	0	0	0	0	0	0	0	0	0	0	0	0	0	1	1	1	1	117	0	0	0	0	0	0	0	15	7	0	1	2	2	25	5	0	100	100	1100
0	I2018-435	5040	2419	76	2	63	166	22.86	1	0	0	0	0	0	0	0	0	0	0	0	1	0	0	0	0	2	1	1	0	275	0	0	0	0	0	0	0	23	26	0	1	3	1	15	8	0	600	1200	2000
0	I2018-525	5140	373	26	1	63	166	22.86	0	0	0	0	0	0	0	0	0	0	0	0	0	0	0	0	0	1	1	1	0	150	0	0	0	0	0	0	0	15	33	0	1	3	1	26	9	0	800	100	2000
1	E2018-1379	423	5588	51	2	60	162	22.86	0	0	0	0	0	0	0	0	0	0	0	0	0	0	0	0	0	1	1	1	1	205	0	0	0	0	0	0	0	24	4	0	1	1	1	0	6	0	100	1400	1500
1	E2018-1127	144	5455	46	2	60	162	22.86	0	0	0	0	0	0	0	0	0	1	0	0	0	0	0	0	0	2	1		0	210	0	0	0	0	0	0	0	24	8	0	1	3	3	0	7	0	200	100	1000
0	I2018-361	4959	466	63	1	60	162	22.86	0	0	0	0	0	0	0	0	0	1	0	0	0	0	0	0	0	2	1	1	0	123	0	0	0	0	0	0	0	14	42	0	1	1	1	4	7	0	200	600	1500
0	I2019-526	5670	4509	62	1	60	162	22.86	0	0	0	0	0	0	0	0	0	0	0	0	0	0	0	0	0	2	1	1	0	128	0	0	0	0	0	0	0	0	26	0	3	1	0	0	7	0	30	250	1700
1	E2019-189	3288	4764	66	1	70	175	22.86	0	0	0	0	0	0	0	0	0	1	0	0	0	0	0	0	0	2	1	1	0	203	0	0	0	0	0	0	0	6	42	0	1	2	2	15	10	0	100	800	2100
1	E2018-689	1954	4797	62	1	70	175	22.86	1	0	0	0	0	0	0	0	0	0	0	0	1	0	0	0	0	2	1	1	0	180	0	0	0	0	0	0	0	15	43	0	1	2	2	18	6	0	200	200	1100
1	E2019-329	3930	5691	60	1	70	175	22.86	0	0	0	0	0	0	0	0	0	1	0	0	0	0	0	0	0	2	1	1	0	189	0	0	0	0	0	0	0	24	39	0	1	1	1	0	6	0	100	100	1500
1	E2018-848	2131	4702	59	1	70	175	22.86	0	0	0	0	0	0	0	0	0	1	0	0	0	0	0	0	0	2	1	1	0	161	0	0	1	0	0	0	4	6	26	0	1	1	1	18	14	0	300	200	1700
1	E2019-1395	2739	4703	59	1	70	175	22.86	0	0	0	0	0	0	0	0	0	0	0	0	0	0	0	0	0	2	1	1	0	209	0	0	0	0	0	0	0	24	36	0	1	2	2	11	7	0	400	600	1100
1	E2019-1679	3054	4701	59	1	70	175	22.86	0	0	0	0	0	0	0	0	0	1	0	0	0	0	0	0	0	2	1		0	144	0	0	0	0	0	0	0	6	10	0	1	2	2	0	7	0	300	1600	1200
0	I2018-113	4690	526	64	1	70	175	22.86	0	0	0	0	0	0	0	0	0	1	0	0	0	0	0	0	0	2	1	1	0	120	0	0	0	0	0	0	0	12	26	0	1	1	1	10	5	0	200	300	1200
0	I2019-407	5547	868	41	1	70	175	22.86	0	0	0	0	0	0	0	0	0	0	0	0	0	0	0	0	0	2	1	1	0	142	0	0	0	0	0	0	0	13	4	0	3	1	0	0	6	0	50	100	1500
1	E2019-906	4571	5099	54	1	66	170	22.84	0	0	0	0	0	0	0	0	0	1	0	0	0	0	0	0	0	2	1	1	0	130	0	0	0	0	0	0	0	4	1	0	1	1	1	30	7	0
1	E2018-422	1659	4676	46	1	66	170	22.84	0	0	0	0	0	0	0	0	0	1	0	0	0	0	0	0	0	2	1		0	200	0	0	0	0	0	0	0	24	11	0	1	2	2	29	11	0	200	400	1500
1	E2018-1271	304	5645	42	1	66	170	22.84	0	0	0	0	0	0	0	0	0	1	0	0	0	0	0	0	0	2	1	1	0	136	0	0	0	0	0	0	0	26	36	0	4	2	2	0	6	0	50	100	500
0	I2019-115	5242	2541	73	1	66	170	22.84	0	0	0	0	0	0	0	0	0	0	0	0	0	0	0	0	0	2	1	2	0	129	0	0	0	0	0	0	0	24	26	0	1	1	1	6	9	0	150	500	1600
0	I2018-503	5116	1928	67	1	66	170	22.84	0	0	1	0	0	0	0	0	0	0	0	0	0	0	1	0	1	2	1	1	0	124	0	0	0	0	0	0	0	13	19	0	1	1	1	5	5	0	50	400	1500
0	I2018-549	5164	4112	61	1	66	170	22.84	0	0	0	0	0	0	0	0	0	1	0	0	0	0	0	0	0	2	1	2	0	102	0	0	0	0	0	0	0	15	22	0	1	1	0	0	6	0	700	150	1600
0	I2018-8	5202	952	59	1	66	170	22.84	0	0	0	0	0	0	0	0	0	1	0	0	0	0	0	0	0	2	1	1	1	155	0	0	0	0	0	0	0	8	40	0	1	1	1	15	7	0	100	500	1600
0	I2018-318	4912	1226	56	1	66	170	22.84	0	0	0	0	0	0	0	0	0	0	0	0	0	0	0	0	0	1	1	1	0	118	0	0	0	0	0	0	0	13	40	0	1	1	1	20	7	0	50	300	1200
0	I2019-425	5567	291	51	1	66	170	22.84	0	0	0	0	0	0	0	0	0	0	0	0	0	0	0	0	0	2	1	1	0	270	0	0	0	0	0	0	0	8	26	0	1	2	1	25	8	0	400	700	2300
0	I2018-336	4931	207	49	1	66	170	22.84	0	0	0	0	0	0	0	0	0	0	0	0	0	0	0	0	0	1	1	2	0	180	0	0	0	0	0	0	0	7	26	0	4	1	0	0	14	0	30	300	0
0	I2019-122	5250	3263	45	1	66	170	22.84	0	0	0	0	0	0	0	0	0	0	0	0	0	0	0	0	0	2	1	2	0	277	0	0	0	0	0	0	0	24	26	0	1	3	1	26	7	0	800	200	2500
0	I2018-312	4906	420	67	2	57	158	22.83	1	0	0	1	0	0	0	0	0	0	0	1	0	0	0	1	0	2	1	1	0	147	0	0	0	0	0	0	0	5	19	0	1	2	2	24	20	0	300	200	500
0	I2018-471	5080	585	70	1	69	174	22.79	0	0	0	0	0	0	0	0	0	0	0	0	0	0	0	0	0	1	1	1	0	165	0	0	0	0	0	0	0	2	10	0	1	1	1	17	13	0	150	200	1200
0	I2019-215	5347	3988	42	1	69	174	22.79	0	0	0	0	0	0	0	0	0	0	0	0	0	0	0	0	0	1	1	1	1	211	0	0	0	0	0	0	0	24	26	0	1	1	2	19	8	0	500	5	1325
0	I2018-357	4954	2097	70	1	62	165	22.77	0	0	0	0	0	0	0	0	0	0	0	0	0	0	0	0	0	1	1	1	0	75	0	0	0	0	0	0	0	24	12	0	1	1	0	0	6	0	200	30	1000
0	I2018-15	4730	4428	60	1	62	165	22.77	1	0	0	0	0	0	0	0	0	1	0	0	0	0	1	0	0	2	1	1	1	145	0	0	0	0	0	0	0	18	44	0	1	1	0	0	8	0	100	50	1000
0	I2018-87	5210	1664	51	1	62	165	22.77	0	0	0	0	0	0	0	0	0	1	0	0	0	0	0	0	0	2	1	1	0	220	0	0	0	0	0	0	0	5	28	0	1	1	2	30	6	0	100	400	1100
1	E2019-1325	2662	5319	65	1	59	161	22.76	0	0	0	0	0	0	0	0	0	1	0	0	0	0	0	0	0	2	1	1	0	192	0	0	0	0	0	0	0	2	37	0	1	2	2	33	8	0	200	460	1500
1	E2018-2281	1426	5710	60	2	59	161	22.76	0	0	0	0	0	0	0	0	0	1	0	0	0	0	0	0	0	2	1	1	0	55	0	0	0	0	0	0	0	15	14	0	1	1	1	9	8	0	50	50	600
0	I2019-334	5474	1129	50	1	65	169	22.76	0	0	0	0	0	0	0	0	0	1	0	0	0	0	0	0	0	2	1	1	1	0	0	0	0	0	0	0	0	11	26	0	1	1	1	17	7	0	200	75	1100
0	I2018-393	4994	810	31	1	65	169	22.76	0	0	0	0	0	0	0	0	0	1	0	0	0	0	0	0	0	2	1	1	0	189	0	0	0	0	0	0	0	15	8	2	1	1	0	0	6	0	200	300	1500
1	E2018-502	1748	5156	49	1	72	178	22.72	0	0	0	0	0	0	0	0	0	1	0	0	0	0	0	0	0	2	1	1	0	66	0	0	0	0	0	0	0	19	44	0	1	1	1	0	9	0	50	10	500
0	I2019-487	5629	971	54	1	72	178	22.72	0	0	0	0	0	0	0	0	0	1	0	0	0	0	0	0	0	2	1	2	0	104	0	0	0	0	0	0	0	3	26	0	1	1	2	30	7	0	200	10	1500
0	I2018-258	4846	4165	42	1	72	178	22.72	0	0	0	0	0	0	0	0	0	0	0	0	0	0	0	0	0	1	1	1	1	151	0	0	0	0	0	0	0	26	18	0	1	1	0	0	8	0	100	300	1500
1	E2019-1428	2776	4794	69	1	68	173	22.72	1	0	0	0	0	0	0	0	0	1	0	1	0	0	0	1	0	2	1	1	0	165	0	0	0	0	0	0	0	26	1	0	1	1	1	22	7	0	200	200	1600
0	I2018-14	4719	3376	54	1	68	173	22.72	0	0	0	0	0	0	0	0	0	0	0	0	0	0	0	0	0	1	1	1	0	199	0	0	0	0	0	0	0	26	25	0	1	1	0	0	12	0	300	100	1500
0	I2018-247	4835	1833	33	1	68	173	22.72	0	0	0	0	0	0	0	0	0	1	0	0	0	0	0	0	0	2	1	1	0	127	0	0	0	0	0	0	0	13	38	0	1	1	2	30	6	0	200	300	1100
1	E2019-381	3988	5347	65	1	64	168	22.68	1	0	0	0	0	0	0	0	0	1	0	1	0	0	0	0	0	2	1	2	0	176	0	0	0	0	0	0	0	22	8	0	1	1	1	23	7	0	50	300	1000
0	I2018-489	5099	4571	41	1	64	168	22.68	0	0	0	0	0	0	0	0	0	1	0	0	0	0	0	0	0	2	1	1	0	125	0	0	0	0	0	0	0	2	39	0	1	1	1	15	8	0	200	300	600
1	E2019-844	4502	5719	53	2	51	150	22.67	0	0	0	0	0	0	0	0	0	1	0	0	0	0	0	0	0	2	1	1	0	164	0	0	0	0	0	0	0	26	19	0	1	1	1	8	6	0	100	100	1200
1	E2019-1686	3062	5504	65	1	58	160	22.66	0	0	0	0	0	0	0	0	0	0	0	0	0	0	0	0	0	1	1	1	0	85	0	0	0	0	0	0	0	9	42	0	1	2	2	15	8	0	50	100	1600
1	E2019-235	3800	4774	41	2	58	160	22.66	0	0	0	0	0	0	0	0	0	0	0	0	0	0	0	0	0	1	1	1	1	147	0	0	0	0	0	0	0	20	26	1	1	1	1	0	5	0	100	100	1000
1	E2019-1433	2782	5149	38	2	58	160	22.66	0	0	0	0	0	0	0	0	0	1	0	0	0	0	0	0	0	2	1	1	0	216	0	0	0	0	0	0	0	13	10	0	1	2	2	45	7	0	300	200	1500
0	I2018-509	5122	3744	62	1	58	160	22.66	0	0	0	0	0	0	0	0	0	1	0	0	0	0	0	0	0	2	1	1	0	176	0	0	0	0	0	0	0	24	16	0	1	3	2	36	15	0	1200	200	2500
1	E2019-1025	2329	5467	55	1	67	172	22.65	0	0	0	0	0	0	0	0	0	1	0	0	0	0	0	0	0	2	1	1	0	172	0	0	0	0	0	0	0	15	26	0	1	1	1	21	6	0	150	100	1700
1	E2019-422	4034	4754	49	1	67	172	22.65	0	0	0	0	0	0	0	0	0	1	0	0	0	0	0	0	0	2	1	1	0	252	0	0	0	0	0	0	0	4	1	0	1	1	1	0	5	0	150	1600	1700
1	E2019-2204	3639	5598	34	1	67	172	22.65	0	0	0	0	0	0	0	0	0	0	0	0	0	0	0	0	0	1	1	1	0	160	0	0	0	0	0	0	0	15	25	0	1	1	1	27	8	0	80	200	1700
1	E2018-1518	578	4883	70	2	55	156	22.6	0	0	0	0	0	0	0	0	0	0	0	0	0	0	0	0	0	1	1	1	1	209	0	0	0	0	0	0	0	24	36	0	1	1	1	14	9	0	100	500	2000
1	E2018-1317	355	5672	64	1	70	176	22.6	0	0	0	0	0	0	0	0	0	0	0	0	0	0	0	0	0	1	1		0	255	0	0	0	0	0	0	0	26	24	0	4	2	2	0	8	0	200	1200	2000
0	I2019-45	5592	2442	63	2	63	167	22.59	0	0	0	0	0	0	0	0	0	0	0	0	0	0	0	0	0	1	1		1	285	0	0	0	0	0	0	0	24	35	0	1	3	0	0	7	0	500	1700	2500
0	I2018-311	4905	1861	43	1	63	167	22.59	0	0	0	0	0	0	0	0	0	1	0	0	0	0	0	0	0	2	1		0	146	0	0	0	0	0	0	0	26	32	0	1	1	1	15	14	0	200	300	2000
1	E2019-482	4100	5288	64	1	60	163	22.58	0	0	0	0	0	0	0	0	0	0	0	0	0	0	0	0	0	1	1	1	0	137	0	0	0	0	0	0	0	4	26	0	1	1	1	15	7	0	300	100	1200
1	E2019-676	4315	5421	63	1	60	163	22.58	0	0	0	0	0	0	0	0	0	0	0	0	0	0	0	0	0	1	1	1	0	118	0	0	0	0	0	0	0	12	16	0	1	1	1	16	6	0	100	100	800
1	E2019-236	3811	5115	58	1	60	163	22.58	1	0	0	0	0	0	0	0	0	1	0	1	0	0	0	1	0	2	1	1	0	194	0	0	0	0	0	0	0	10	40	0	1	1	1	15	7	0	300	200	1200
0	I2019-135	5264	156	71	2	60	163	22.58	0	0	0	0	0	0	0	0	0	0	0	1	1	0	0	0	0	2	1	2	0	106	0	0	0	0	0	0	0	15	7	0	1	1	1	15	12	0	100	100	600
1	E2019-1563	2926	5096	47	1	66	171	22.57	0	0	0	0	0	0	0	0	0	1	0	0	0	0	0	0	0	2	1	1	0	158	0	0	0	0	0	0	0	15	4	0	1	1	1	22	7	0	400	200	1500
0	I2019-38	5518	2119	67	1	66	171	22.57	0	0	0	0	0	0	0	0	0	0	0	0	0	0	0	0	0	2	1		0	70	0	0	0	0	0	0	0	26	31	0	1	1	0	0	7	0	100	700	1600
0	I2018-44	5045	674	48	1	66	171	22.57	0	0	0	0	0	0	0	0	0	0	1	0	0	0	0	0	0	2	1	1	0	220	0	0	0	0	0	0	0	17	10	0	1	1	2	31	6	0	250	900	2000
0	I2018-416	5019	1879	49	1	57	159	22.55	0	0	0	0	0	0	0	0	0	0	0	0	0	0	0	0	0	1	1		0	146	0	1	0	0	0	0	4	18	16	0	1	1	1	9	23	0	2500	300	2500
0	I2019-34	5479	74	71	1	69	175	22.53	1	0	0	0	0	0	0	0	0	0	0	0	0	1	1	0	0	2	1	2	0	165	0	0	0	0	0	0	0	0	24	1	3	1	0	0	11	0	50	100	1700
0	I2018-484	5094	2238	60	1	69	175	22.53	0	0	0	0	0	0	0	0	0	1	0	0	0	0	0	0	0	2	1	2	0	134	0	0	0	0	0	0	0	2	2	0	1	1	1	13	6	0	50	100	1000
0	I2018-446	5052	4130	77	1	62	166	22.5	1	0	0	0	0	0	0	0	0	0	0	0	1	0	0	0	0	2	1		0	108	0	0	0	0	0	0	0	26	26	0	1	1	1	15	15	0	400	900	1700
1	E2019-668	4306	5029	79	1	65	170	22.49	0	0	0	0	0	0	0	0	0	1	0	0	0	0	0	0	0	2	1	1	0	152	0	0	0	0	0	0	0	26	18	0	1	2	2	19	6	0	200	300	1600
1	E2019-1120	2435	5463	64	1	65	170	22.49	1	0	0	0	0	0	0	0	0	1	0	0	1	0	0	0	0	2	1	1	0	201	0	0	0	0	0	0	0	9	7	0	1	2	2	20	7	0	400	300	500
1	E2019-2083	3504	5464	64	1	65	170	22.49	1	0	0	0	0	0	0	0	0	0	0	0	0	0	0	0	0	2	1	1	0	135	0	0	0	0	0	0	0	24	26	0	1	1	1	11	6	0	200	100	1200
1	E2018-1679	756	5452	63	1	65	170	22.49	0	0	0	0	0	0	0	0	0	1	0	0	0	0	0	0	0	2	2	2	0	469	1	0	0	0	0	0		16	26	0	4	0	0	0	24	0	1200	500	3000
1	E2019-956	4626	5453	63	1	65	170	22.49	0	0	1	0	0	0	0	0	0	1	0	0	0	0	0	0	1	2	1		0	238	0	0	0	0	0	0	0	26	23	0	1	1	1	25	6	0	500	100	1500
1	E2019-2239	3677	4722	62	1	65	170	22.49	1	0	0	0	0	0	0	0	0	0	0	0	0	0	0	0	0	2	1	1	0	141	0	0	0	0	0	0	0	20	26	0	1	2	2	15	11	0	200	250	1100
1	E2018-1653	728	4814	61	1	65	170	22.49	1	0	0	0	0	0	0	0	0	0	0	0	0	0	0	0	0	2	1	1	0	100	0	0	0	0	0	0	0	13	40	0	1	1	1	15	5	0	200	100	500
1	E2018-379	1610	4809	61	1	65	170	22.49	0	0	0	0	0	0	0	0	0	0	0	0	0	0	0	0	0	2	1	1	1	75	1	0	0	0	0	0	1	23	22	0	1	1	1	0	13	0	50	500	1100
1	E2019-151	2867	4812	61	1	65	170	22.49	0	0	0	0	0	0	0	0	0	1	0	0	0	0	0	0	0	2	1	2	1	89	0	0	0	0	0	0	0	6	26	0	1	1	1	0	9	0	80	100	1200
1	E2018-1258	289	4968	59	1	65	170	22.49	0	0	0	0	0	0	0	0	0	1	0	0	0	0	0	0	0	2	1	1	0	108	0	0	0	0	0	0	0	13	36	0	1	1	1	37	6	0	100	50	1000
1	E2018-2088	1211	4970	59	1	65	170	22.49	0	0	0	0	0	0	0	0	0	0	0	0	0	0	0	0	0	1	1	1	0	53	0	0	0	0	0	0	0	13	4	3	1	0	0	0	6	0	100	50	800
1	E2019-1854	3249	5689	46	1	65	170	22.49	0	0	0	0	0	0	0	0	0	1	0	0	0	0	0	0	0	2	1		0	145	0	0	0	0	0	0	0	15	2	0	1	1	1	18	14	0	300	800	1000
1	E2018-384	1616	4675	29	1	65	170	22.49	0	0	0	0	0	0	0	0	0	1	0	0	0	0	0	0	0	2	1	2	0	213	0	0	0	0	0	0	0	26	28	0	1	1	1	15	8	0	50	300	1100
0	I2019-119	5246	3467	71	1	65	170	22.49	1	0	1	0	0	0	0	0	0	0	0	0	1	0	0	0	1	2	1		0	0	0	0	0	0	0	0	0	7	8	1	4	1	0	0	14	0	50	700	1600
0	I2018-227	4813	3992	65	1	65	170	22.49	0	0	0	0	0	0	0	0	0	1	0	0	0	0	0	0	0	2	1	2	0	0	0	0	0	0	0	0	0	3	26	0	1	1	3	40	10	0	200	400	1500
0	I2019-402	5542	991	62	1	65	170	22.49	0	0	0	0	0	0	0	0	0	0	0	0	0	0	0	0	0	1	1	2	0	115	0	0	0	0	0	0	0	26	26	0	1	1	1	6	7	0	100	50	1000
0	I2018-535	5149	2782	61	1	65	170	22.49	0	0	0	0	0	0	0	0	0	1	0	0	0	0	0	0	0	2	1	2	0	138	0	0	0	0	0	0	0	9	26	0	3	1	0	0	9	0	50	100	1100
0	I2018-335	4930	233	60	1	65	170	22.49	0	0	0	0	0	0	0	0	0	1	0	0	0	0	0	0	0	2	1	1	0	49	0	0	0	0	0	0	0	19	41	0	1	1	0	0	8	0	100	200	500
0	I2019-79	5705	2345	58	1	65	170	22.49	0	0	0	0	0	0	0	0	0	0	0	0	0	0	0	0	0	1	1	1	0	140	0	0	0	0	0	0	0	24	26	0	1	1	0	0	4	0	200	150	900
0	I2019-318	5456	2811	57	1	65	170	22.49	0	0	0	0	0	0	0	0	0	0	0	0	0	0	0	0	0	2	1	1	0	105	0	0	0	0	0	0	0	2	26	0	1	1	1	15	8	0	50	400	1000
0	I2019-56	5682	2262	56	1	65	170	22.49	0	0	0	0	0	0	0	0	0	0	0	0	0	0	0	0	0	1	1	2	0	178	1	0	0	0	0	0	1	24	24	0	1	1	1	18	15	0	200	600	1000
0	I2019-94	5721	3075	53	1	65	170	22.49	0	0	0	0	0	0	0	0	0	0	0	0	0	0	0	0	0	1	1	2	0	197	0	0	0	0	0	0	0	24	26	0	1	1	0	0	7	0	400	200	1700
1	E2019-538	4162	4877	56	1	59	162	22.48	0	0	0	0	0	0	0	0	0	1	0	0	0	0	0	0	0	2	1	2	0	155	0	0	0	0	0	0	0	3	18	0	1	1	1	20	7	0	200	100	1500
1	E2018-1881	981	5441	46	1	59	162	22.48	0	0	0	0	0	0	0	0	0	1	0	0	0	0	0	0	0	2	1	1	0	90	0	0	0	0	0	0	0	15	2	0	1	1	1	13	6	0	100	100	1200
0	I2019-421	5563	3814	59	1	59	162	22.48	0	0	0	0	0	0	0	0	0	0	0	0	0	0	0	0	0	2	1	2	0	157	0	0	0	0	0	0	0	18	14	0	3	1	0	0	15	0	50	50	1200
1	E2018-1183	206	5114	73	2	56	158	22.43	1	0	0	0	1	0	0	0	0	1	0	0	0	0	0	0	0	2	1	1	0	119	0	0	0	0	0	0	0	15	14	0	1	1	1	0	7	0	100	100	500
1	E2019-643	4279	5308	63	2	56	158	22.43	0	0	0	0	0	0	0	0	0	0	0	0	0	0	0	0	0	1	1		0	84	0	0	0	0	0	0	0	13	26	0	1	2	2	15	5	0	100	100	500
1	E2019-1241	2569	5615	62	2	56	158	22.43	0	0	0	0	0	0	0	0	0	1	0	0	0	0	0	0	0	2	1	1	0	70	0	0	0	0	0	0	0	15	26	0	1	1	1	10	4	0	50	200	500
1	E2019-1934	3338	5239	57	2	56	158	22.43	0	0	0	0	0	0	0	0	0	0	0	0	0	0	0	0	0	1	2	2	0	346	1	0	1	0	0	0	4	18	41	1	1	1	1	0	19	0	200	800	2200
1	E2019-1806	3196	5152	22	2	56	158	22.43	0	0	0	0	0	0	0	0	0	0	0	0	0	0	0	0	0	1	1	1	0	260	0	0	0	0	0	0	0	26	15	0	1	2	2	15	7	0	300	200	2000
0	I2018-413	5016	4316	61	1	71	178	22.41	1	0	0	0	0	0	0	0	0	1	0	0	1	0	0	0	0	2	1	1	0	145	0	0	0	0	0	0	0	15	4	0	1	1	1	20	7	0	200	100	1200
0	I2019-90	5717	3557	47	1	71	178	22.41	0	0	0	0	0	0	0	0	0	1	0	0	0	0	0	0	0	2	1	1	1	223	0	0	0	0	0	0	0	18	18	0	1	1	1	16	12	0	200	100	2000
0	I2018-115	4692	3725	44	1	71	178	22.41	0	0	0	0	0	0	0	0	0	0	0	0	0	0	0	0	0	1	1	2	1	50	0	0	0	0	0	0	0	2	37	0	4	1	0	0	51	0	10	0	600
1	E2019-1493	2848	5693	63	1	64	169	22.41	0	0	0	0	0	0	0	0	0	0	0	0	0	0	0	0	0	1	1	1	0	245	0	0	0	0	0	0	0	24	24	0	1	2	2	7	7	0	250	220	1500
0	I2019-149	5278	3305	69	1	64	169	22.41	0	0	0	0	0	0	0	0	0	0	0	0	0	0	0	0	0	1	1	1	0	119	0	0	0	0	0	0	0	15	26	0	1	2	1	22	8	0	700	100	2700
1	E2018-1269	301	5436	53	1	61	165	22.41	0	0	0	0	0	0	0	0	0	0	0	0	0	0	0	0	0	1	1	1	0	220	0	0	0	0	0	0	0	15	8	0	1	2	2	17	7	0	1000	200	2000
1	E2019-1054	2361	4942	70	1	75	183	22.4	0	0	0	0	0	0	0	0	0	1	0	0	0	0	0	0	0	2	1	1	0	201	0	0	1	0	0	0	4	4	8	0	1	2	2	45	13	0	200	100	1500
1	E2018-456	1696	5676	51	1	75	183	22.4	0	0	0	0	0	0	0	0	0	1	0	0	0	0	0	0	0	2	1	1	0	74	0	0	0	0	0	0	0	15	11	0	1	1	1	15	7	0	100	50	1000
1	E2019-464	4080	5223	84	1	67	173	22.39	1	0	0	0	0	0	0	0	0	0	0	0	0	0	0	0	0	2	1	1	0	139	0	0	0	0	0	0	0	13	19	0	1	2	2	15	9	0	100	200	1000
1	E2018-1015	20	5209	61	1	63	168	22.32	0	0	0	0	0	0	0	0	0	1	0	0	0	0	0	0	0	2	1	1	0	112	0	0	0	0	0	0	0	5	26	0	1	1	1	25	11	0	200	300	1500
1	E2019-2003	3416	5188	52	1	63	168	22.32	0	0	0	0	0	0	0	0	0	1	0	0	0	0	0	0	0	2	1	1	0	94	0	0	0	0	0	0	0	12	26	0	1	1	1	16	7	0	100	200	1000
0	I2019-123	5251	4223	67	1	63	168	22.32	0	0	0	0	0	0	0	0	1	1	0	0	0	0	0	0	0	2	1		0	265	0	0	0	0	0	0	0	13	26	0	4	1	0	0	9	0	10	400	1100
1	E2019-2024	3439	4875	50	2	55	157	22.31	1	0	0	0	0	0	0	0	0	0	0	1	0	0	0	0	0	2	1	1	1	180	0	0	0	0	0	0	0	3	15	0	1	2	2	32	5	0	100	100	1600
0	I2019-92	5719	4502	49	2	55	157	22.31	0	0	0	0	0	0	0	0	0	0	0	0	0	0	0	0	0	1	1	2	0	173	0	0	0	0	0	0	0	24	26	0	1	2	1	15	9	0	400	150	2200
1	E2018-328	1554	5620	66	1	66	172	22.31	0	0	0	0	0	0	0	0	0	0	0	0	0	0	0	0	0	1	1	1	1	65	0	0	0	0	0	0	0	24	40	0	1	1	1	0	5	0	50	100	600
1	E2019-1696	3073	5232	28	1	66	172	22.31	0	0	0	0	0	0	0	0	0	1	0	0	0	0	0	0	0	2	1	1	1	180	0	0	0	0	0	0	0	3	16	0	1	2	2	30	6	0	50	900	1700
0	I2019-460	5604	288	45	1	66	172	22.31	0	0	0	0	0	0	0	0	0	1	0	0	0	0	0	0	0	2	1	1	0	108	0	0	0	0	0	0	0	3	8	0	1	1	2	28	6	0	100	50	600
1	E2019-1802	3192	5299	72	1	60	164	22.31	0	0	0	1	0	0	0	0	0	1	0	0	0	0	0	0	0	2	2	2	0	458	1	0	0	0	0	0	1	12	37	0	1	0	0	20	14	0	500	1400	3000
0	I2018-379	4978	447	67	1	60	164	22.31	1	0	0	1	0	0	0	0	0	1	0	0	1	0	0	0	0	2	1	2	1	280	0	0	0	0	0	0	0	15	30	0	1	3	1	19	11	0	1200	500	2300
1	E2019-1305	2640	5189	62	1	67.5	174	22.29	1	0	0	0	0	0	0	0	0	0	0	0	0	0	0	0	0	2	1	1	0	95	0	0	0	0	0	0	0	9	2	0	1	1	1	20	8	0	200	50	1100
0	I2018-288	4878	369	41	1	58.5	162	22.29	0	0	0	0	0	0	0	0	0	0	0	0	0	0	0	0	0	1	1	1	0	142	0	0	0	0	0	0	0	21	14	0	1	3	0	0	10	0	1200	100	1100
0	I2018-165	4746	687	53	1	73	181	22.28	0	0	0	0	0	0	0	0	0	1	0	0	0	0	0	0	0	2	1	1	0	60	0	0	0	0	0	0	0	19	12	0	1	1	0	0	8	0	50	100	1000
0	I2019-392	5530	3862	57	1	69	176	22.28	0	0	0	0	0	0	0	0	0	1	0	0	0	0	0	0	0	2	1		1	218	0	0	0	0	1	0	3	7	26	0	4	3	3	45	22	0	50	100	2500
1	E2019-509	4130	5052	51	1	62	167	22.23	0	0	0	0	0	0	0	0	0	1	0	0	0	0	0	0	0	2	1	1	0	120	0	0	0	0	0	0	0	9	31	0	1	3	3	13	6	0	200	20	700
0	I2018-499	5110	817	77	1	65	171	22.23	0	0	0	0	0	0	0	0	0	0	0	0	0	0	0	0	0	1	1	2	0	158	0	0	0	0	0	0	0	7	26	0	3	2	0	0	6	0	30	600	1500
0	I2018-477	5086	2511	52	1	65	171	22.23	0	0	0	0	0	0	0	0	0	1	0	0	0	0	0	0	0	2	1	1	0	144	0	0	0	0	0	0	0	24	26	0	1	2	2	33	10	0	700	1000	1700
1	E2019-817	4472	5020	77	2	50	150	22.22	0	0	0	0	0	0	0	0	0	0	0	0	0	0	0	0	0	1	1	1	0	70	0	0	0	0	0	0	0	9	38	0	4	0	0	0	7	0	50	50	500
0	I2019-398	5536	202	68	2	50	150	22.22	0	0	0	0	0	0	0	0	0	0	0	0	1	0	0	0	0	2	1	1	0	130	0	0	0	0	0	0	0	9	14	0	1	1	1	16	7	0	300	100	1100
0	I2018-464	5072	2219	55	1	68	175	22.2	0	0	0	0	0	0	0	0	0	0	0	0	0	0	0	0	0	1	1	1	0	280	0	0	0	0	0	0	0	24	26	0	1	1	1	12	8	0	400	850	2700
0	I2018-116	4693	1694	52	1	68	175	22.2	0	0	0	0	0	0	0	0	0	0	0	0	0	0	0	0	0	1	1	2	0	123	0	0	0	0	0	0	0	9	4	0	3	1	0	0	6	0	100	100	1100
0	I2019-204	5335	267	38	1	68	175	22.2	0	0	0	0	0	0	0	0	0	0	0	0	0	0	0	0	0	1	1	1	1	230	0	0	0	0	0	0	0	16	24	0	1	3	3	36	9	0	600	200	1500
1	E2018-1620	692	5328	54	2	54	156	22.19	1	0	0	0	0	0	0	0	0	0	0	1	1	0	0	0	0	2	1	1	0	60	0	0	0	0	0	0	0	19	26	0	1	2	2	0	5	0	200	200	1500
0	I2019-319	5457	1471	64	2	54	156	22.19	1	0	0	0	0	0	0	0	0	1	0	0	0	0	1	0	0	2	1	1	0	101	0	0	0	0	0	0	0	18	15	0	1	1	1	12	10	0	100	50	1000
0	I2019-225	5358	3902	58	1	64	170	22.15	0	0	0	0	0	0	0	0	0	0	0	0	0	0	0	0	0	2	1	1	0	182	0	0	0	0	0	0	0	26	14	0	1	2	1	18	8	0	300	100	1500
0	I2019-251	5383	2590	49	1	64	170	22.15	0	0	0	0	0	0	0	0	0	0	0	0	0	0	0	0	0	1	1	1	0	166	0	0	0	0	0	0	0	15	39	0	1	2	1	22	7	0	1500	100	2000
0	I2018-12	4697	290	42	1	64	170	22.15	0	0	0	0	0	0	0	0	0	1	0	0	0	0	0	0	0	2	1		0	226	0	0	0	0	0	0	0	26	39	0	1	2	2	18	13	0	300	50	1100
0	I2018-400	5002	4654	37	1	64	170	22.15	0	0	0	0	0	0	0	0	0	1	0	0	0	0	0	0	0	2	1	1	0	145	0	0	0	0	0	0	0	24	8	1	1	3	1	7	6	0	200	800	1600
1	E2018-1128	145	5549	65	1	62.5	168	22.14	0	0	0	0	0	0	0	0	0	1	0	0	0	0	0	0	0	2	1	1	0	75	0	0	0	0	0	0	0	19	26	0	1	2	2	0	8	0	50	120	1100
1	E2018-1606	676	5602	59	1	61	166	22.14	0	0	0	0	0	0	0	0	0	1	0	0	0	0	0	0	0	2	1	1	0	89	0	0	0	0	0	0	0	26	36	0	1	1	1	20	6	0	100	100	500
0	I2019-433	5575	2408	58	1	67	174	22.13	0	0	0	0	0	0	0	0	0	1	0	0	0	0	0	0	0	2	1	1	0	265	0	1	0	0	0	0	4	26	26	2	1	3	2	12	15	0	300	500	1500
1	E2019-566	4193	5444	41	2	58	162	22.1	0	0	0	0	0	0	0	0	0	1	0	0	0	0	0	0	0	2	1	1	0	118	0	0	0	0	0	0	0	8	7	0	1	2	2	20	7	0	100	100	1000
0	I2019-144	5274	1412	72	1	58	162	22.1	0	0	0	0	0	0	0	0	0	1	0	0	0	0	0	0	0	2	1	2	1	156	0	0	0	0	0	0	0	12	38	0	1	1	0	0	7	0	100	60	1500
0	I2018-506	5119	4304	59	1	58	162	22.1	0	0	0	0	0	0	0	0	0	0	0	0	0	0	0	0	0	1	1	1	0	160	0	0	0	0	0	0	0	2	26	0	1	1	1	25	8	0	600	700	2200
1	E2018-730	2001	5132	62	1	70	178	22.09	1	0	0	0	0	0	0	0	0	0	0	0	0	0	0	0	0	2	1	1	0	125	0	0	0	0	0	0	0	24	10	0	1	2	2	0	6	0	300	450	1000
0	I2018-94	5218	3507	55	1	70	178	22.09	0	0	0	0	0	0	0	0	0	0	0	0	0	0	0	0	0	1	1	1	0	190	0	0	0	0	0	0	0	24	11	0	1	2	1	15	6	0	200	50	1300
0	I2019-373	5511	1504	55	1	70	178	22.09	0	0	0	0	0	0	0	0	0	0	0	0	0	0	0	0	0	3	1	2	0	156	0	0	0	1	0	0	2	26	26	0	1	1	1	10	14	0	100	100	1500
1	E2019-1130	2446	4837	78	2	49	149	22.07	1	0	0	0	0	0	0	0	0	1	0	0	1	0	0	0	0	2	1	1	0	175	0	0	1	0	0	0	4	26	26	0	1	2	2	7	14	0	300	200	1200
1	E2019-476	4093	4913	67	1	63	169	22.06	0	0	0	0	0	0	0	0	0	0	0	0	0	0	0	0	0	1	1	1	1	124	0	0	0	0	0	0	0	6	23	0	1	2	2	0	9	0	300	100	1500
0	I2018-41	5012	3132	76	1	63	169	22.06	0	0	0	0	0	0	0	0	0	0	0	0	0	0	0	0	0	1	1	1	0	63	0	0	0	0	0	0	0	16	26	3	4	0	0	0	14	0	100	150	1000
0	I2018-445	5051	898	49	1	63	169	22.06	0	0	0	0	0	0	0	0	0	1	0	0	0	0	0	0	0	2	1	1	0	156	0	0	0	0	0	0	0	24	26	0	1	1	0	0	13	0	500	100	1500
0	I2018-100	4676	1659	47	1	63	169	22.06	0	0	0	0	0	0	0	0	0	1	0	0	0	0	0	0	0	2	1	1	1	130	0	0	0	0	0	0	0	15	4	0	4	0	0	0	4	0	100	200	1600
0	I2018-539	5153	383	65	1	66	173	22.05	0	0	0	0	0	0	0	0	0	0	0	0	0	0	0	0	0	1	1		0	298	0	0	0	0	0	0	0	2	26	0	1	1	1	20	8	0	700	900	3900
1	E2019-1798	3186	5269	69	1	60	165	22.04	0	0	0	0	0	0	0	0	0	0	0	0	0	0	0	0	0	2	1	2	0	293	0	0	0	0	0	0	0	3	18	0	1	3	3	45	8	0	400	600	2500
1	E2018-493	1737	4997	60	1	60	165	22.04	0	0	0	0	0	0	0	0	0	1	0	0	0	0	0	0	0	2	1	2	0	158	0	0	0	0	0	0	0	22	29	0	1	1	1	8	7	0	150	100	1500
1	E2018-1506	565	5321	50	1	60	165	22.04	0	0	0	0	0	0	0	0	0	1	0	0	0	0	0	0	0	2	1	1	0	212	0	0	0	0	0	0	0	13	4	0	1	3	3	45	7	0	300	400	1000
1	E2019-1327	2664	5320	50	1	60	165	22.04	0	0	0	0	0	0	0	0	0	1	0	0	0	0	0	0	0	2	1	1	0	204	0	0	0	0	0	0	0	4	26	0	1	1	1	40	6	0	200	200	1100
1	E2018-367	1597	4888	47	1	60	165	22.04	0	0	0	0	0	0	0	0	0	1	0	0	0	0	0	0	0	2	1	1	0	165	0	0	0	0	0	0	0	15	21	0	1	1	1	28	6	0	500	100	2000
1	E2019-406	4016	5062	44	2	60	165	22.04	0	0	0	0	0	0	0	0	0	1	0	0	0	0	0	0	0	2	1	2	1	125	0	0	0	0	0	0	0	5	18	0	1	1	1	0	5	0	100	100	1000
1	E2019-790	4442	5063	44	2	60	165	22.04	0	0	0	0	0	0	0	0	0	1	0	0	0	0	0	0	0	2	1	1	0	86	1	0	0	0	0	0	1	24	26	0	1	2	2	10	8	0	100	100	1600
0	I2018-468	5076	4329	73	1	60	165	22.04	0	0	0	0	0	0	0	0	0	0	0	0	0	0	0	0	0	1	1	2	0	170	0	0	0	0	0	0	0	15	26	0	1	1	1	10	11	0	200	300	1700
0	I2019-416	5557	4492	69	1	60	165	22.04	0	0	0	0	0	0	0	0	0	0	0	0	0	0	0	0	0	1	1	1	0	258	0	0	0	0	0	0	0	24	26	0	1	3	1	15	8	0	200	500	1700
0	I2018-502	5115	3811	66	1	60	165	22.04	0	0	0	0	0	0	0	0	0	1	0	0	0	0	0	0	0	2	1	2	0	170	0	0	0	0	0	0	0	26	43	0	1	1	1	15	10	0	350	100	1600
0	I2018-170	4752	4668	63	1	60	165	22.04	0	0	0	0	0	0	0	0	0	1	0	0	0	0	0	0	0	2	1		0	79	0	0	0	0	0	0	0	21	37	0	1	1	0	0	5	0	50	50	1600
0	I2018-440	5046	2080	57	1	60	165	22.04	1	0	0	0	0	0	0	0	0	0	0	0	1	0	0	0	0	2	1	1	0	110	0	0	0	0	0	0	0	5	26	0	1	2	2	30	9	0	100	200	1700
0	I2019-368	5506	3971	57	1	60	165	22.04	0	0	0	0	0	0	0	0	0	0	0	0	0	0	0	0	0	3	1	1	0	212	0	0	0	0	0	0	0	26	26	0	1	1	1	25	7	0	200	600	1600
0	I2019-154	5283	1854	50	1	60	165	22.04	0	0	0	0	0	0	0	0	0	1	0	0	0	0	0	0	0	2	1	1	0	146	0	0	0	0	0	0	0	3	26	0	1	1	1	15	6	0	30	100	500
0	I2019-351	5490	2332	49	2	60	165	22.04	0	0	0	0	0	0	0	0	0	0	0	0	0	0	0	0	0	2	1	1	0	133	0	0	0	0	0	0	0	15	26	0	1	1	1	11	6	0	400	200	1600
0	I2019-472	5616	1241	48	1	60	165	22.04	0	0	0	0	0	0	0	0	0	1	0	0	0	0	0	0	0	2	1	2	0	69	0	0	0	0	0	0	0	22	7	0	1	2	1	10	6	0	50	700	900
0	I2018-68	5189	2640	44	1	60	165	22.04	0	0	0	0	0	0	0	0	0	0	0	0	0	0	0	0	0	1	1	1	1	170	0	0	0	0	0	0	0	9	28	0	3	1	0	0	7	0	100	200	1500
0	I2019-521	5666	770	64	2	55	158	22.03	0	0	0	0	0	0	0	0	0	0	0	0	0	0	0	0	0	1	1	1	0	148	0	0	0	0	0	0	0	7	26	0	1	1	0	0	7	0	200	500	1200
0	I2018-547	5162	1919	58	1	55	158	22.03	0	0	0	0	0	0	0	0	0	0	0	0	0	0	0	0	0	1	1	1	0	80	0	0	0	0	0	0	0	24	26	0	4	1	0	0	6	0	10	100	1500
0	I2018-538	5152	3196	55	2	55	158	22.03	0	0	0	0	0	0	0	0	0	1	0	0	0	0	0	0	0	2	1	2	0	215	0	0	0	0	0	0	0	18	17	1	1	1	0	0	14	0	300	150	1500
1	E2019-1418	2765	4981	72	1	65	172	21.97	0	0	0	0	0	0	0	0	0	0	0	0	0	0	0	0	0	1	1	1	0	137	0	0	0	0	0	0	0	9	26	0	1	2	2	22	8	0	400	150	1200
1	E2018-1593	661	4973	58	1	65	172	21.97	0	0	0	0	0	0	0	0	0	0	0	0	0	0	0	0	0	1	1	1	0	169	0	0	0	0	0	0	0	18	26	0	1	2	2	14	15	0	200	900	2000
1	E2019-1473	2826	5224	55	1	65	172	21.97	1	0	0	0	0	1	0	0	0	1	0	0	0	0	0	0	0	3	1	1	0	153	0	0	0	0	0	0	0	24	2	0	1	2	2	15	7	0	50	300	1500
1	E2019-1085	2395	5272	52	1	65	172	21.97	0	0	0	0	0	0	0	0	0	0	0	0	0	0	0	0	0	1	1	1	0	169	0	0	0	0	0	0	0	4	32	0	1	1	1	8	7	0	200	1600	1100
0	I2019-203	5334	903	61	1	65	172	21.97	0	0	0	0	0	0	0	0	0	0	0	0	0	0	0	0	0	1	1	1	1	176	1	0	0	0	0	1	1	7	26	0	1	1	0	0	21	0	100	120	1200
1	E2018-1190	214	4974	71	1	62	168	21.97	1	0	0	0	0	0	0	0	0	0	0	1	0	0	0	0	0	2	1	1	0	193	0	0	0	0	0	0	0	24	26	0	1	1	1	15	7	0	200	300	1000
1	E2019-412	4023	5459	45	2	62	168	21.97	0	0	0	0	0	0	0	0	0	1	0	0	0	0	0	0	0	2	1	1	0	155	0	0	0	0	0	0	0	26	35	0	1	1	1	8	8	0	50	900	500
1	E2018-453	1693	5317	44	1	62	168	21.97	0	0	0	0	0	0	0	0	0	0	0	0	0	0	0	0	0	1	1	1	0	180	0	0	0	0	0	0	0	3	26	0	1	1	1	15	7	0	100	200	1200
0	I2018-198	4782	1	83	1	62	168	21.97	0	0	0	0	0	0	0	0	0	0	0	0	0	0	0	0	0	1	1	2	0	166	0	0	0	0	0	0	0	26	2	0	3	1	0	0	6	0	10	50	500
0	I2019-219	5351	4638	69	1	62	168	21.97	0	0	0	0	0	0	0	0	0	0	0	0	0	0	0	0	0	2	1	1	0	179	0	0	0	0	0	0	0	4	26	0	1	1	1	18	8	0	50	200	1300
1	E2019-230	3745	5722	58	1	68	176	21.95	0	0	0	0	0	0	0	0	0	1	0	0	0	0	0	0	0	2	1	2	0	167	0	0	0	0	0	0	0	3	26	0	1	1	1	15	5	0	100	800	1000
1	E2018-1172	194	4737	50	1	59	164	21.94	0	0	0	0	0	0	0	0	0	1	0	0	0	0	0	0	0	2	1	1	0	95	0	0	0	0	0	0	0	24	32	0	1	3	3	15	6	0	400	100	800
0	I2019-276	5409	1788	68	2	50	151	21.93	0	0	0	0	0	0	0	0	0	0	0	0	0	0	0	0	0	2	1	1	0	91	0	0	0	0	0	0	0	21	11	0	1	1	0	0	8	0	50	300	1000
0	I2018-205	4791	2409	48	2	50	151	21.93	0	0	0	0	0	0	0	0	0	1	0	0	0	0	0	0	0	2	1	2	0	245	0	0	0	0	0	0	0	15	41	0	1	1	1	11	8	0	700	400	2700
1	E2018-2126	1254	5340	40	1	71	180	21.91	0	0	0	0	0	0	0	0	0	1	0	0	0	0	0	0	0	2	1		1	142	0	0	0	0	0	0	0	26	40	1	1	1	1	16	7	0	150	50	1100
1	E2018-279	1499	4841	40	2	54	157	21.91	0	0	0	0	0	0	0	0	0	1	0	0	0	0	0	0	0	2	1	2	0	180	0	0	0	0	0	0	0	26	39	0	1	1	1	13	10	0	100	200	1500
1	E2019-1580	2945	4687	67	2	46	145	21.88	0	0	0	0	0	0	0	0	0	0	0	0	0	0	0	0	0	1	1		0	158	0	0	0	0	0	0	0	12	36	0	1	1	1	0	7	0	100	100	1100
1	E2019-1909	3310	5120	43	2	56	160	21.88	0	0	0	0	0	0	0	0	0	1	0	0	0	0	0	0	0	2	1	1	0	186	0	0	0	0	0	0	0	26	4	0	1	2	2	3	7	0	100	30	1600
0	I2019-287	5421	4315	73	2	56	160	21.88	1	0	1	0	0	0	0	0	0	0	0	0	0	0	0	0	1	2	1	2	0	0	0	0	0	0	0	0	0	0	26	0	2	1	0	0	11	0	0	0	0
0	I2019-277	5410	43	69	1	56	160	21.88	0	0	0	0	0	0	0	0	0	0	0	0	0	0	0	0	0	2	1	1	0	173	0	0	0	0	0	0	0	24	19	0	1	3	2	33	8	0	300	150	1500
0	I2019-193	5322	2912	48	1	56	160	21.88	0	0	0	0	0	0	0	0	0	0	0	0	0	0	0	0	0	2	1	2	0	166	0	0	0	0	0	0	0	24	26	0	1	2	1	15	9	0	500	1000	1700
0	I2018-158	4738	3777	47	1	56	160	21.88	0	0	0	0	0	0	0	0	0	1	0	0	0	0	0	0	0	2	1	2	0	179	0	0	0	0	0	0	0	26	26	0	3	1	0	0	14	0	50	600	1500
0	I2019-192	5321	565	53	2	52.5	155	21.85	0	0	0	0	0	0	0	0	0	0	0	0	0	0	0	0	0	1	1	1	0	195	0	0	0	0	0	0	0	10	12	0	1	2	2	30	14	0	300	1000	2000
1	E2018-1594	662	4863	64	1	63	170	21.8	0	0	0	0	0	0	0	0	0	0	0	0	0	0	0	0	0	1	1	1	0	148	0	0	0	0	0	0	0	15	15	0	1	2	2	0	4	0	100	75	2000
0	I2018-207	4793	2020	45	1	63	170	21.8	0	0	0	0	0	0	0	0	0	1	0	0	0	0	0	0	0	2	1	2	0	106	0	0	0	0	0	0	0	24	14	0	1	1	1	8	8	0	50	0	1000
1	E2018-102	25	5215	77	2	53	156	21.78	1	0	0	0	0	0	0	0	0	1	0	0	0	0	0	0	0	2	1	1	0	163	0	0	0	0	0	0	0	26	36	0	1	1	1	10	7	0	100	1000	1000
1	E2018-1836	931	5541	42	2	49	150	21.78	1	0	0	0	0	0	0	0	0	1	0	0	0	0	0	0	0	2	1	1	0	110	0	0	0	0	0	0	0	24	4	0	1	2	2	30	5	0	200	300	1000
0	I2019-383	5521	681	64	1	69	178	21.78	0	0	0	0	0	0	0	0	0	0	0	0	0	0	0	0	0	2	1	2	0	165	0	0	0	0	0	0	0	11	18	0	1	1	1	15	9	0	100	500	1500
0	I2019-2	5329	1845	83	1	60	166	21.77	1	0	0	1	0	0	0	0	0	1	0	0	0	0	0	0	1	2	1	1	0	177	0	0	0	0	0	0	0	15	24	0	1	2	1	20	8	0	200	100	1500
0	I2019-70	5697	1832	67	1	60	166	21.77	0	0	0	0	0	0	0	0	0	0	0	0	0	0	0	0	0	2	1	1	1	145	0	0	0	0	0	0	0	26	14	0	1	1	2	30	9	0	50	200	1000
1	E2018-600	1857	5300	30	1	65	173	21.72	0	0	0	0	0	0	0	0	0	0	0	0	0	0	0	0	0	1	1	1	1	90	0	0	0	0	0	0	0	21	11	0	1	1	1	0	6	0	20	10	1000
0	I2018-482	5092	1801	73	1	65	173	21.72	0	0	0	0	0	0	0	0	0	0	0	0	0	0	0	0	0	1	1	1	0	144	0	0	0	0	0	0	0	2	26	1	2	3	0	0	6	0	550	50	1200
0	I2018-534	5148	3279	42	1	65	173	21.72	0	0	0	0	0	0	0	0	0	1	0	0	0	0	0	0	0	2	1	1	0	96	0	0	0	0	0	0	0	15	26	0	4	2	0	0	7	0	100	500	1500
0	I2019-54	5680	3399	41	1	65	173	21.72	0	0	0	0	0	0	0	0	1	1	0	0	0	0	0	0	0	2	1	1	0	183	0	0	0	0	0	0	0	8	32	0	1	1	0	0	12	0	150	50	1100
1	E2019-1339	2677	5166	51	1	62	169	21.71	0	0	0	0	0	0	0	0	0	1	0	0	0	0	0	0	0	2	1	1	0	150	0	0	0	0	0	0	0	26	26	0	1	2	2	0	7	0	100	200	1200
0	I2018-91	5215	25	59	1	62	169	21.71	0	0	0	0	0	0	0	0	0	1	0	0	0	0	0	0	0	2	1	1	1	105	0	0	0	0	0	0	0	26	36	0	1	1	0	0	6	0	200	100	600
0	I2018-294	4885	2354	71	1	68	177	21.71	0	0	0	0	1	0	0	0	0	1	1	0	0	0	0	0	0	2	1	2	0	262	0	0	0	0	0	0	0	15	28	0	2	1	1	15	8	0	600	200	2100
1	E2018-1365	408	4920	65	1	59	165	21.67	0	0	0	0	0	0	0	0	0	0	0	0	0	0	0	0	0	1	1	1	1	236	1	0	1	0	0	0	4	24	38	0	1	2	2	0	18	0	200	200	2000
0	I2018-229	4815	2827	28	1	59	165	21.67	0	0	0	0	0	0	0	0	0	1	0	0	0	0	0	0	0	2	1	2	0	233	0	0	0	0	0	0	0	12	22	0	1	3	3	45	7	0	1000	200	1000
1	E2018-574	1827	5398	57	2	50	152	21.64	1	0	0	0	0	0	0	0	0	0	0	0	0	0	0	0	0	2	1	1	0	158	0	0	0	0	0	0	0	3	8	0	1	2	2	30	9	0	200	200	1000
1	E2018-3	1522	5448	63	1	64	172	21.63	1	0	0	0	0	0	0	0	0	1	0	0	0	0	0	0	0	2	1	1	1	123	0	0	0	0	0	0	0	13	26	0	1	1	1	15	5	0	150	400	1200
1	E2019-1729	3110	5545	52	1	64	172	21.63	0	0	0	0	0	0	0	0	0	0	0	0	0	0	0	0	0	1	1	1	0	179	0	0	1	0	0	0	4	24	26	0	1	3	3	27	8	0	300	50	1200
1	E2018-220	1336	5103	44	1	64	172	21.63	0	0	0	0	0	0	0	0	0	1	0	0	0	0	0	0	0	2	1	1	0	87	0	0	0	0	0	0	0	4	18	0	1	1	1	19	7	0	30	100	1100
0	I2018-469	5077	4411	62	1	64	172	21.63	0	0	0	0	0	0	0	0	0	0	0	0	0	0	0	0	0	1	1		0	115	0	0	0	0	0	0	0	16	4	0	3	1	0	0	15	0	10	30	1100
0	I2018-228	4814	728	56	1	64	172	21.63	0	0	0	0	0	0	0	0	0	0	0	0	0	0	0	0	0	1	1	1	0	108	0	0	0	0	0	0	0	15	34	0	1	1	1	13	6	0	100	300	1100
0	I2019-324	5463	2435	41	1	64	172	21.63	0	0	0	0	0	0	0	0	0	1	0	0	0	0	0	0	0	2	1	2	0	375	0	0	0	0	0	0	0	16	30	0	4	1	0	0	19	0	20	300	500
0	I2018-42	5023	1046	70	1	54	158	21.63	1	0	0	1	0	0	0	0	0	0	0	0	1	0	0	0	0	2	1	2	0	240	0	0	0	0	0	0	0	26	8	1	1	2	0	0	12	0	100	400	1100
0	I2018-349	4945	1662	67	1	62.5	170	21.63	0	0	0	0	0	0	0	0	0	0	0	0	0	0	0	0	0	1	2	2	0	270	0	0	0	0	0	0	0	24	8	0	1	1	0	0	11	0	600	350	1600
1	E2018-1011	16	5199	69	1	61	168	21.61	0	0	0	0	0	0	0	0	0	1	0	0	0	0	0	0	0	2	1	1	0	110	0	0	0	0	0	0	0	9	11	0	1	2	2	15	6	0	300	350	1600
0	I2018-34	4935	3922	47	2	61	168	21.61	0	0	0	0	0	0	0	0	0	1	0	0	0	0	0	0	0	2	1	1	0	274	0	0	0	0	0	0	0	2	2	0	1	2	1	15	10	0	370	300	1400
1	E2019-35	3953	5395	68	1	70	180	21.6	0	0	0	0	0	0	0	0	0	1	0	0	0	0	0	0	0	2	1		0	159	0	0	0	0	0	0	0	13	35	1	1	2	2	30	5	0	300	75	1100
0	I2018-328	4922	2981	64	1	70	180	21.6	1	0	0	0	0	0	0	0	0	1	0	0	0	0	0	0	0	2	1	1	1	174	0	0	0	0	0	0	0	26	40	0	1	1	1	13	8	0	200	100	1000
0	I2019-236	5369	2552	61	1	66	175	21.55	0	0	0	0	0	0	0	0	0	1	0	0	0	0	0	0	0	2	1	1	0	245	0	0	0	0	0	0	0	18	26	1	1	1	0	0	9	0	100	900	1500
0	I2018-85	5208	3041	59	1	66	175	21.55	0	0	0	0	0	0	0	0	0	0	0	0	0	0	0	0	0	1	2	2	0	0	0	0	0	0	0	0	0	26	10	0	1	1	0	0	17	0	5	200	0
0	I2018-143	4723	2190	55	1	66	175	21.55	0	0	0	0	0	0	0	0	0	1	0	0	0	0	0	0	0	2	1	2	0	207	0	0	0	0	0	0	0	4	18	2	1	3	3	45	13	0	300	200	800
0	I2019-409	5549	145	55	1	66	175	21.55	0	0	0	0	0	0	0	0	0	0	0	0	0	0	0	0	0	2	1	2	0	92	0	0	0	0	0	0	0	23	26	0	1	2	0	0	9	0	100	100	1300
0	I2018-371	4970	1211	49	1	66	175	21.55	0	0	0	0	0	0	0	0	0	1	0	0	0	0	0	0	0	2	1	1	0	153	0	0	0	0	0	0	0	15	11	0	1	1	0	0	5	0	300	350	2000
0	I2019-153	5282	4176	45	1	66	175	21.55	0	0	0	0	0	0	0	0	0	1	0	0	0	0	0	0	0	2	1		0	320	0	0	0	1	0	0	2	26	8	0	1	2	1	16	15	0	150	100	1500
0	I2019-519	5663	699	39	1	66	175	21.55	0	0	0	0	0	0	0	0	0	0	0	0	0	0	0	0	0	1	1	1	0	141	0	0	0	0	0	0	0	26	4	0	1	1	2	30	9	0	150	50	700
1	E2018-999	2298	5192	39	1	67.5	177	21.55	0	0	0	0	0	0	0	0	0	0	0	0	0	0	0	0	0	1	1	1	0	131	1	0	1	0	0	0	4	24	28	0	1	3	3	5	10	0	200	20	1200
1	E2018-634	1894	5558	72	1	60	167	21.51	0	0	0	0	0	0	0	0	0	0	0	0	0	0	0	0	0	1	1	1	0	182	0	0	1	0	0	0	4	15	26	0	1	1	1	15	10	0	300	500	1000
1	E2018-1608	678	4808	66	1	60	167	21.51	0	0	0	0	0	0	0	0	0	1	0	0	0	0	0	0	0	2	1	1	0	101	0	0	0	0	0	0	0	24	38	0	1	1	1	0	7	0	100	300	500
1	E2018-183	924	5498	60	1	60	167	21.51	0	0	0	0	0	0	0	0	0	0	1	0	0	0	0	0	0	2	1	1	1	171	0	0	0	0	0	0	0	4	30	0	1	1	1	0	5	0	100	100	500
1	E2019-19	3299	5499	60	1	60	167	21.51	0	0	0	0	0	0	0	0	0	1	0	0	0	0	0	0	0	2	1	1	0	139	0	0	0	0	0	0	0	4	3	0	1	1	1	45	7	0	100	400	1200
0	I2019-86	5712	3009	69	1	60	167	21.51	0	0	0	0	0	0	0	0	0	0	0	1	1	0	0	0	1	2	1	1	1	162	0	0	0	0	0	0	0	15	26	0	1	1	1	14	5	0	200	400	1700
0	I2019-327	5466	3792	60	1	60	167	21.51	0	0	0	0	0	0	0	0	0	0	0	0	0	0	0	0	0	2	1	1	0	228	0	0	0	0	0	0	0	26	26	0	1	2	1	19	7	0	300	200	1500
0	I2018-51	5123	3831	45	1	60	167	21.51	1	0	0	0	0	0	0	0	0	1	0	0	1	0	0	0	0	2	1	1	0	155	0	0	0	0	0	0	0	10	44	0	3	1	0	0	7	0	50	100	1100
1	E2019-2159	3588	4958	71	1	55	160	21.48	0	0	0	0	1	0	0	0	0	0	0	0	0	0	0	0	0	2	1	1	0	142	0	0	0	0	0	0	0	15	37	0	1	0	0	0	8	0	100	100	1000
1	E2019-914	4580	5396	69	2	55	160	21.48	0	0	0	0	0	0	0	0	0	0	0	0	0	0	0	0	0	1	1	2	0	271	0	0	0	0	0	0	0	13	29	1	1	1	1	15	9	0	200	1700	2500
1	E2018-1965	1074	5003	65	2	55	160	21.48	0	0	0	0	0	0	0	0	0	1	0	0	0	0	0	0	0	2	1	1	0	134	0	0	0	0	0	0	0	13	39	0	1	2	2	30	6	0	100	900	700
1	E2019-49	4108	5342	65	1	55	160	21.48	0	0	0	0	0	0	0	0	0	1	0	0	0	0	0	0	0	2	1	1	0	171	0	0	0	0	0	0	0	15	32	0	1	1	1	0	7	0	100	50	1100
1	E2019-388	3995	5382	61	2	55	160	21.48	0	0	0	0	0	0	0	0	0	0	0	0	0	0	0	0	0	2	1	1	0	202	0	0	1	0	0	0	4	24	34	0	1	1	1	12	10	0	300	300	3100
1	E2018-1613	684	5446	58	2	55	160	21.48	0	0	0	0	0	0	0	0	0	1	0	0	0	0	0	0	0	2	1	1	0	197	0	0	0	0	0	0	0	2	38	0	1	2	2	15	6	0	300	600	1100
1	E2019-1050	2357	4963	52	1	55	160	21.48	0	0	0	0	0	0	0	0	0	0	0	0	0	0	0	0	0	1	1	1	0	77	0	0	0	0	0	0	0	9	23	0	1	2	2	24	6	0	100	50	1100
1	E2018-819	2099	5082	42	2	55	160	21.48	0	0	0	0	0	0	0	0	0	0	0	0	0	0	0	0	0	1	1	1	0	135	0	0	0	0	0	0	0	2	4	0	1	3	3	15	8	0	150	300	1000
0	I2018-362	4960	1655	76	2	55	160	21.48	1	0	0	0	0	0	0	0	0	1	0	0	0	0	0	0	0	2	1	1	0	70	0	0	0	0	0	0	0	19	30	0	1	1	1	7	10	0	200	200	1000
0	I2018-257	4845	3394	69	2	55	160	21.48	0	0	0	0	0	0	0	0	0	0	0	0	0	0	0	0	0	1	1	2	0	143	0	0	0	0	0	0	0	24	28	0	1	1	0	0	9	0	50	100	1500
0	I2019-180	5309	2376	67	1	55	160	21.48	0	0	0	0	0	0	0	0	0	0	0	0	0	0	0	0	1	2	1		0	238	0	0	0	0	0	0	0	26	25	0	1	2	1	15	7	0	200	200	1100
0	I2019-63	5689	3249	55	2	55	160	21.48	0	0	0	0	0	0	0	0	0	0	0	0	0	0	0	0	0	2	1	1	0	90	0	0	0	0	0	0	0	3	26	0	1	1	1	15	7	0	10	50	1000
1	E2019-133	2667	5220	63	1	65	174	21.47	0	0	0	0	0	0	0	0	0	1	0	0	0	0	0	0	0	2	1	1	0	75	0	0	0	0	0	0	0	10	30	0	1	1	1	0	7	0	50	100	1000
0	I2018-401	5003	1074	65	1	65	174	21.47	0	0	0	0	0	0	0	0	0	1	0	0	0	0	0	0	0	3	1	2	0	122	0	0	0	0	0	0	0	18	36	0	1	1	1	15	18	0	50	50	1200
1	E2018-1707	788	4857	52	1	68	178	21.46	0	0	0	0	0	0	0	0	0	0	0	0	0	0	0	0	0	1	1	1	0	261	0	0	0	0	0	0	0	24	38	0	1	1	1	29	11	0	600	100	2000
1	E2018-1426	476	5401	70	1	57	163	21.45	0	0	0	0	0	0	0	0	0	1	0	0	0	0	0	0	0	2	1	1	0	252	0	0	0	0	0	0	0	12	38	0	1	2	2	20	7	0	300	1000	2000
0	I2018-163	4744	2171	63	1	62	170	21.45	0	0	0	0	0	0	0	0	0	1	0	0	0	0	0	0	0	2	1	1	0	195	0	0	0	0	0	0	0	10	24	0	1	2	2	24	8	0	400	100	1100
0	I2019-74	5701	652	62	1	62	170	21.45	0	0	0	0	0	0	0	0	0	1	0	0	0	0	0	0	0	2	1	1	1	175	0	0	0	0	0	0	0	26	35	0	1	1	0	0	15	0	300	100	1500
0	I2018-236	4823	3841	61	1	62	170	21.45	0	0	0	0	0	0	0	0	0	1	0	0	0	0	0	0	0	2	1	1	0	128	0	0	0	0	0	0	0	9	26	0	2	1	0	0	7	0	200	300	1000
0	I2018-334	4929	1548	61	1	62	170	21.45	0	0	0	0	0	0	0	0	0	0	0	0	0	0	0	0	0	1	1	1	0	154	0	0	0	0	0	0	0	9	26	0	1	1	1	9	7	0	50	50	1300
0	I2019-120	5248	4512	59	1	62	170	21.45	0	0	0	0	0	0	0	0	0	0	0	1	0	0	0	1	1	2	1		0	115	0	0	0	0	0	0	0	24	38	0	1	1	1	12	10	0	200	100	1100
0	I2019-211	5343	1283	53	1	62	170	21.45	0	0	0	0	0	0	0	0	0	0	0	0	0	0	0	0	0	2	1	1	0	242	0	0	0	0	0	0	0	23	26	0	1	1	2	38	11	0	200	200	1000
1	E2019-985	4658	4674	66	1	59	166	21.41	0	0	0	0	0	0	0	0	0	1	0	0	0	0	0	0	0	2	1	1	0	140	0	0	0	0	0	0	0	5	23	0	1	2	2	30	8	0	100	100	1100
0	I2018-272	4862	2558	59	1	59	166	21.41	0	0	0	0	0	0	0	0	0	0	0	0	0	0	0	0	0	1	1	1	0	73	0	0	0	0	0	0	0	26	15	0	1	1	1	18	7	0	100	50	500
1	E2018-324	1550	5316	39	1	64	173	21.38	0	0	0	0	0	0	0	0	0	1	0	0	0	0	0	0	0	2	1	1	1	245	1	0	0	0	0	0	1	26	2	0	1	1	1	18	12	0	400	200	1000
0	I2018-103	4679	401	50	1	64	173	21.38	0	0	0	0	0	0	0	0	0	1	0	0	0	0	0	0	0	2	1	1	0	90	0	0	0	0	0	0	0	13	11	3	1	1	0	0	7	0	200	200	1000
0	I2019-174	5303	3483	60	1	61	169	21.36	0	0	0	0	0	0	0	0	0	0	0	0	0	0	0	0	0	2	1		0	140	0	0	0	0	0	0	0	12	14	0	1	2	1	20	7	0	400	500	1700
0	I2018-404	5006	2855	78	1	66	176	21.31	0	0	0	1	0	0	0	0	0	0	0	0	0	0	0	0	0	2	1	1	0	148	0	0	0	0	0	0	0	2	4	0	1	1	1	20	10	0	450	500	1200
1	E2018-146	513	4678	79	1	58	165	21.3	0	0	0	0	0	0	0	0	0	1	0	0	0	0	0	0	0	2	1	2	0	167	0	0	0	0	0	0	0	21	26	0	1	1	1	24	7	0	300	200	1500
1	E2019-1967	3374	4766	58	1	58	165	21.3	1	0	0	0	0	0	0	0	0	0	1	0	1	0	0	0	0	2	1	1	0	114	0	0	0	0	0	0	0	12	26	0	1	2	2	15	6	0	100	350	1100
1	E2019-2004	3417	4979	39	2	58	165	21.3	0	0	0	0	0	0	0	0	0	0	0	0	0	0	0	0	0	1	1	1	1	201	0	0	0	0	0	0	0	24	20	0	1	1	1	0	7	0	200	200	1000
0	I2019-32	5458	1106	54	2	58	165	21.3	0	0	0	0	0	0	0	0	0	0	0	0	0	0	0	0	0	1	1	1	1	80	0	0	0	0	0	0	0	24	25	0	1	1	0	0	7	0	50	100	1200
0	I2018-297	4888	1597	53	2	58	165	21.3	0	0	0	0	0	0	0	0	0	0	0	0	0	0	0	0	0	1	1	1	0	178	0	0	0	0	0	0	0	15	28	0	1	2	1	21	7	0	500	400	1600
1	E2018-1683	761	4886	38	1	69	180	21.3	0	0	0	0	0	0	0	0	0	0	0	0	0	0	0	0	0	1	1	1	0	132	0	0	0	0	0	0	0	2	44	1	1	2	2	15	5	0	100	50	700
0	I2018-238	4825	3846	64	1	63	172	21.3	0	0	1	0	0	0	0	0	0	1	0	0	0	0	0	0	1	2	1	1	0	140	0	0	0	0	0	0	0	15	41	0	1	2	1	22	6	0	500	2000	5275
1	E2019-212	3545	5150	83	1	60	168	21.26	1	0	0	0	0	0	0	0	0	1	0	0	0	0	0	1	0	2	1	2	1	90	0	0	0	0	0	0	0	13	30	0	3	0	0	0	6	0	50	200	600
1	E2018-700	1968	5067	64	1	60	168	21.26	0	0	0	0	0	0	0	0	0	0	0	0	0	0	0	0	0	1	1	1	0	100	0	0	0	0	0	0	0	24	28	0	1	1	1	19	8	0	50	100	1000
1	E2019-1839	3232	4882	62	1	60	168	21.26	0	0	0	0	0	0	0	0	0	1	0	0	0	0	0	0	0	2	1		0	113	0	0	0	0	0	0	0	18	14	0	1	1	1	13	10	0	150	100	1200
0	I2018-124	4702	2131	75	1	60	168	21.26	0	0	0	1	0	0	0	0	0	1	0	0	0	0	0	0	0	2	1	2	0	287	0	0	0	0	0	0	0	16	32	0	1	2	4	41	39	0	700	100	1500
0	I2019-84	5710	1426	64	1	60	168	21.26	0	0	0	0	0	0	0	0	0	0	0	0	0	0	0	0	0	1	1	1	1	200	0	0	0	0	0	0	0	3	32	0	1	1	2	30	7	0	100	150	1000
0	I2018-55	5165	1783	58	1	60	168	21.26	0	0	0	0	0	0	0	0	0	1	0	0	0	0	0	0	0	2	1	1	1	101	0	0	0	0	0	0	0	13	11	1	4	1	0	0	7	0	50	200	100
0	I2018-209	4795	1256	55	1	60	168	21.26	1	0	0	0	0	0	0	0	0	1	0	0	1	0	0	0	0	2	1	1	0	124	0	0	0	0	0	0	0	26	12	0	1	2	0	0	10	0	250	200	1200
0	I2018-321	4916	2651	54	2	60	168	21.26	0	0	0	0	0	0	0	0	0	0	0	0	0	0	0	0	0	1	1	1	1	285	0	0	0	0	0	0	0	24	26	0	1	1	1	13	8	0	300	100	2000
0	I2018-47	5078	4327	44	1	60	168	21.26	0	0	0	0	0	0	0	0	0	1	0	0	0	0	0	0	0	2	1	1	0	176	0	0	0	0	0	0	0	26	2	0	1	1	1	10	9	0	100	200	1500
0	I2019-87	5713	2808	60	1	65	175	21.22	0	0	0	0	0	0	0	0	0	1	0	0	0	0	0	0	0	2	1		1	232	0	0	0	0	0	0	0	18	26	0	1	1	0	0	11	0	50	500	2500
0	I2019-5	5642	567	59	1	65	175	21.22	0	0	0	0	0	0	0	0	0	0	0	0	0	0	0	0	0	3	1		0	193	0	0	0	0	0	0	0	11	26	0	1	2	2	32	15	0	600	200	2550
1	E2019-1403	2749	5004	53	2	55	161	21.22	0	0	0	0	0	0	0	0	0	0	0	0	0	0	0	0	0	1	1	1	0	244	0	0	0	0	0	0	0	2	8	1	1	2	2	30	7	0	300	900	2200
1	E2018-812	2092	5031	77	2	49	152	21.21	1	0	0	0	0	0	0	0	0	0	0	0	1	0	0	0	0	2	1	1	0	176	1	0	0	0	0	0	1	13	26	0	1	3	3	0	12	0	300	500	1500
1	E2018-1728	811	4866	66	2	49	152	21.21	0	0	0	0	0	0	0	0	0	0	0	0	0	0	0	0	0	1	1	1	0	141	0	0	0	0	0	0	0	24	26	0	1	0	0	19	6	0	100	200	1000
1	E2018-1245	275	5397	62	1	56	162.5	21.21	0	0	0	0	0	0	0	0	0	0	0	0	0	0	0	0	0	1	1	1	0	160	0	0	0	0	0	0	0	15	42	0	1	2	2	12	6	0	250	600	1000
0	I2019-282	5416	71	63	1	62	171	21.2	0	0	0	0	0	0	0	0	0	1	0	0	0	0	0	0	0	2	1	2	0	244	0	0	0	0	0	0	0	24	8	0	1	2	0	0	10	0	300	100	1100
0	I2019-468	5611	1904	52	1	62	171	21.2	0	0	0	0	0	0	0	0	0	0	0	0	0	0	0	0	0	1	1		0	262	1	0	0	0	0	0		26	26	0	4	0	0	0	34	0	1000	400	4400
0	I2019-270	5403	653	62	1	57	164	21.19	0	0	0	0	0	0	0	0	0	0	0	0	1	0	0	0	0	2	1	2	0	130	0	0	0	0	0	0	0	13	40	0	1	2	0	0	7	0	150	50	600
0	I2019-464	5607	1731	58	1	67	178	21.15	0	0	0	0	0	0	0	0	0	0	0	0	0	0	0	0	0	1	1	1	0	159	0	1	0	0	0	1	4	2	26	0	1	1	1	30	12	0	200	100	1500
1	E2019-1897	3296	4937	41	1	64	174	21.14	0	0	0	0	0	0	0	0	0	0	0	0	0	0	0	0	0	1	1	1	0	170	0	0	0	0	0	0	0	24	38	0	1	1	1	0	7	0	300	100	1600
1	E2019-1812	3203	5559	52	2	47.5	150	21.11	0	0	0	0	0	0	0	0	0	0	0	0	0	0	0	0	0	1	1	1	0	101	0	0	0	0	0	0	0	13	24	1	1	2	2	15	7	0	50	100	1200
1	E2019-2116	3541	5492	55	1	61	170	21.11	0	0	0	0	0	0	0	0	0	1	0	0	0	0	0	0	0	2	1	1	0	148	0	0	0	0	0	0	0	4	8	0	1	2	2	33	8	0	100	300	600
1	E2019-1089	2399	5133	53	1	61	170	21.11	0	0	0	0	0	0	0	0	0	0	0	0	0	0	0	0	0	1	1	2	0	231	0	0	0	0	0	0	0	5	39	0	1	3	3	45	9	0	1200	200	2000
1	E2019-456	4071	5134	53	1	61	170	21.11	0	0	0	0	0	0	0	0	0	1	0	0	0	0	0	0	0	2	1	1	1	132	0	0	0	0	0	0	0	8	15	0	1	1	1	15	7	0	300	700	1100
1	E2018-1068	78	5270	44	1	61	170	21.11	0	0	0	0	0	0	0	0	0	0	0	0	0	0	0	0	0	1	1	1	0	69	0	0	0	0	0	0	0	24	4	0	1	1	1	0	8	0	100	50	1000
1	E2019-2115	3540	5707	42	1	61	170	21.11	0	0	0	0	0	0	0	0	0	1	0	0	0	0	0	0	0	2	1	1	0	128	0	0	0	0	0	0	0	24	26	0	1	2	2	27	6	0	300	100	1000
0	I2019-434	5576	4604	62	1	61	170	21.11	0	0	0	0	0	0	0	0	0	0	0	0	0	0	0	0	0	1	1	2	0	345	0	0	0	0	0	0	0	11	32	0	1	1	3	45	10	0	900	500	2800
0	I2019-485	5627	3801	60	1	61	170	21.11	1	0	0	0	0	0	0	0	0	1	0	0	0	0	0	0	0	2	1	1	0	123	0	0	0	0	0	0	0	24	12	0	1	1	1	15	8	0	400	600	1500
0	I2018-520	5135	529	52	1	61	170	21.11	0	0	0	0	0	0	0	0	0	1	0	0	0	0	0	0	0	2	1	1	0	68	0	0	0	0	0	0	0	8	15	0	1	1	0	0	7	0	50	100	1100
1	E2019-2295	3739	5281	64	2	54	160	21.09	0	0	0	0	0	0	0	0	0	0	0	0	0	0	0	0	0	1	1	1	0	126	0	0	0	0	0	0	0	22	24	0	1	1	1	29	6	0	150	75	1500
1	E2018-1324	363	5509	56	2	56	163	21.08	0	0	0	0	0	0	0	0	0	1	0	0	0	0	0	0	0	2	1	1	0	125	0	0	0	0	0	0	0	6	4	0	1	2	2	30	6	0	400	200	1600
1	E2018-889	2176	4881	69	1	66	177	21.07	1	0	0	0	0	0	0	0	0	0	0	0	1	0	1	0	0	2	1	1	1	188	0	0	0	0	0	0	0	24	42	0	1	3	3	16	8	0	200	200	1500
1	E2018-959	2254	4953	61	1	72	185	21.04	0	0	0	0	0	0	0	0	0	1	0	0	0	0	0	0	0	2	1		0	172	1	0	0	0	0	0	1	26	18	0	1	1	1	13	13	0	150	1400	1500
1	E2019-143	2778	4836	51	1	60	169	21.01	0	0	0	0	0	0	0	0	0	1	0	0	0	0	0	0	0	2	1	1	0	161	0	0	0	0	0	0	0	26	26	0	1	1	1	0	5	0	10	680	1600
1	E2019-1076	2385	5596	49	1	60	169	21.01	1	0	0	0	0	0	0	0	0	0	0	0	1	0	0	0	0	2	1	1	0	192	0	0	0	0	0	0	0	4	32	0	1	1	1	15	6	0	50	200	1500
1	E2019-2309	3755	4992	40	1	60	169	21.01	0	0	0	0	0	0	0	0	0	1	0	0	0	0	0	0	0	2	1	2	0	110	0	0	0	0	0	0	0	16	36	0	1	1	1	0	14	0	50	100	500
0	I2019-57	5683	1787	75	1	60	169	21.01	1	0	0	0	0	0	0	0	0	0	0	0	0	0	0	0	0	2	1	1	0	100	0	0	0	0	0	0	0	24	11	0	4	0	0	0	6	0	100	100	500
0	I2019-252	5384	3227	68	1	60	169	21.01	0	0	0	0	0	0	0	0	0	0	0	0	0	0	1	0	0	2	1	1	0	150	0	0	1	0	0	0	4	24	32	0	1	2	2	22	16	0	300	200	1200
0	I2019-405	5545	3110	44	1	60	169	21.01	0	0	0	0	0	0	0	0	0	0	0	0	0	0	0	0	0	1	1	2	0	230	0	0	0	0	0	0	0	24	26	0	1	2	1	15	6	0	100	400	1600
0	I2018-123	4701	3054	34	1	60	169	21.01	0	0	0	0	0	0	0	0	0	0	0	0	0	0	0	0	0	1	1	1	1	187	0	0	0	0	0	0	0	23	26	2	1	1	0	0	14	0	300	1200	2200
1	E2019-2354	3805	4982	61	1	65	176	20.98	0	0	0	0	0	0	0	0	0	0	0	0	0	0	0	0	0	1	1		0	80	0	0	0	0	0	0	0	15	26	0	1	1	1	14	7	0	100	100	1100
0	I2018-419	5022	225	54	1	65	176	20.98	0	0	0	0	0	0	0	0	0	0	0	0	0	0	0	0	0	1	1	1	0	108	0	0	0	0	0	0	0	18	11	0	1	1	0	0	13	0	100	800	2100
0	I2019-312	5450	1625	48	1	62	172	20.96	0	0	0	0	0	0	0	0	0	0	0	0	0	0	0	0	0	2	1	2	0	82	0	0	0	0	0	0	0	12	25	0	1	1	0	0	6	0	50	200	1000
0	I2018-282	4872	2524	41	1	62	172	20.96	0	0	0	0	0	0	0	0	0	1	0	0	0	0	0	0	0	2	1	1	0	140	0	0	0	0	0	0	0	12	41	0	1	2	2	19	10	0	200	100	1500
1	E2018-944	2238	5094	51	1	55	162	20.96	0	0	0	0	0	0	0	0	0	1	0	0	0	0	0	0	0	2	1	1	0	162	0	0	0	0	0	0	0	17	4	0	1	2	2	31	7	0	300	300	1600
0	I2019-469	5612	2516	65	1	55	162	20.96	0	0	0	0	0	0	0	0	0	0	0	0	0	0	0	0	0	1	1		0	309	0	0	0	0	0	0	0	13	40	0	4	0	0	0	23	0	700	500	2200
1	E2019-961	4632	5263	65	1	57	165	20.94	0	0	0	0	0	0	0	0	0	0	0	0	0	0	0	0	0	1	1	1	0	202	0	0	0	0	0	0	0	24	21	0	1	3	3	26	7	0	400	800	1200
0	I2019-394	5532	4188	70	1	57	165	20.94	1	0	0	0	0	0	0	0	0	0	0	0	0	0	0	0	0	2	1	1	1	375	0	0	0	0	0	0	0	3	26	1	2	1	4	52	7	0	300	300	2200
0	I2019-329	5468	1558	67	1	57	165	20.94	0	0	0	0	0	0	0	0	0	0	0	0	0	0	0	0	0	2	1	1	0	264	0	0	0	0	0	0	0	4	38	2	1	3	3	45	8	0	600	100	1500
0	I2019-177	5305	1536	70	1	60.5	170	20.93	1	0	0	0	0	0	0	0	0	1	0	0	0	0	0	0	0	2	1	2	0	99	0	0	0	0	0	0	0	7	39	0	3	1	0	0	8	0	50	100	1000
1	E2019-1513	2871	5346	38	2	49	153	20.93	0	0	0	0	0	0	0	0	0	1	0	0	0	0	0	0	0	2	1	1	0	0	0	0	0	0	0	0	0	5	9	0	1	2	2	45	6	0
1	E2019-1391	2735	5200	52	1	59	168	20.9	1	0	0	0	0	0	0	0	0	0	0	0	0	0	0	0	0	2	1		0	114	0	0	0	0	0	0	0	12	6	0	1	2	2	15	6	0	100	100	1500
0	I2019-531	5676	1696	52	1	59	168	20.9	0	0	0	0	0	0	0	0	0	0	0	0	0	0	0	0	0	1	1	1	0	209	0	0	0	0	0	0	0	2	36	0	1	3	3	55	10	0	1200	200	3000
0	I2019-490	5633	4073	69	1	64	175	20.9	1	0	1	0	0	0	0	0	0	1	0	0	1	0	1	0	1	2	1	1	0	212	0	0	0	0	0	0	0	5	25	0	1	1	3	45	9	0	200	300	1000
1	E2019-942	4611	4748	68	1	61	171	20.86	0	0	0	0	0	0	0	0	0	0	0	0	0	0	0	0	0	1	1	1	0	90	0	0	0	0	0	0	0	24	32	0	1	1	1	10	5	0	100	100	600
0	I2019-234	5367	2022	66	1	61	171	20.86	0	0	0	0	0	0	0	0	0	0	0	0	0	0	0	0	0	2	1		1	257	0	0	0	1	0	1	2	15	35	0	1	3	1	20	23	0	1500	500	1500
0	I2018-433	5038	155	65	1	67.5	180	20.83	0	0	0	0	0	0	0	0	0	0	0	0	0	0	0	0	0	1	1	1	1	96	0	0	0	0	0	0	0	13	35	0	1	1	0	0	7	0	200	50	1600
0	I2018-437	5042	1909	58	1	54	161	20.83	1	0	0	1	0	0	0	0	0	0	0	0	0	0	0	0	0	2	1		1	145	0	0	0	0	0	0	0	26	26	0	1	1	0	0	12	0	200	300	1700
1	E2019-1715	3095	4832	75	1	66	178	20.83	1	0	0	0	0	0	0	0	0	0	0	0	0	0	0	0	0	2	1	1	0	98	0	0	0	0	0	0	0	2	44	0	1	1	1	20	8	0	100	100	1100
1	E2019-207	3489	5336	44	1	66	178	20.83	0	0	0	0	0	0	0	0	0	0	0	0	0	0	0	0	0	1	1	2	0	165	0	0	0	0	0	0	0	13	6	0	1	2	2	25	7	0	100	200	1000
1	E2019-761	4410	5590	73	2	52	158	20.83	1	0	1	0	0	0	0	0	0	1	0	1	1	0	1	0	1	2	1	1	1	119	0	0	0	0	0	0	0	12	38	0	1	1	1	15	9	0	200	500	600
0	I2019-182	5311	11	65	2	52	158	20.83	1	0	0	0	0	0	0	0	0	0	0	0	1	0	0	0	0	2	1	1	0	165	0	0	0	0	0	0	0	16	26	2	1	3	2	33	13	0	600	1500	2300
0	I2019-501	5644	2333	52	2	52	158	20.83	0	0	0	0	0	0	0	0	0	0	0	0	0	0	0	0	0	1	1	1	1	354	0	0	0	0	0	0	0	13	26	1	2	1	3	45	13	0	300	500	2300
0	I2018-26	4848	1580	48	2	52	158	20.83	0	0	0	0	0	0	0	0	0	1	0	0	0	0	0	0	0	2	1	1	1	60	0	0	0	0	0	0	0	26	28	0	4	0	0	0	5	0	0	0	500
1	E2018-676	1940	4956	58	1	56	164	20.82	0	0	0	0	0	0	0	0	0	1	0	0	0	0	0	0	0	2	1	1	0	120	0	0	1	0	0	0	4	5	43	0	1	1	1	31	13	0	150	500	1100
1	E2018-692	1958	5694	61	2	50	155	20.81	0	0	0	0	0	0	0	0	0	0	0	0	0	0	0	0	0	1	2	3	0	149	0	0	0	0	0	0	0	5	35	0	1	0	0	0	6	0	100	250	1200
0	I2018-231	4818	3981	65	2	50	155	20.81	0	0	0	0	0	0	0	0	0	1	0	0	0	0	0	0	0	2	1	2	1	132	0	0	0	0	0	0	0	24	18	0	1	1	0	0	7	0	50	300	1100
1	E2018-1382	427	5554	80	1	60	170	20.76	1	0	0	0	0	0	0	0	0	0	0	0	0	0	0	0	0	2	1		0	92	0	0	1	0	0	0	4	13	30	1	1	1	1	45	13	0	200	50	2100
1	E2019-1260	2590	5383	69	1	60	170	20.76	0	0	0	0	0	0	0	0	0	0	0	0	0	0	0	0	0	1	1	2	0	98	0	0	0	0	0	0	0	23	26	0	1	2	2	30	5	0	100	200	1100
1	E2019-1834	3227	5384	69	1	60	170	20.76	1	0	0	0	0	0	0	0	0	1	0	0	0	0	0	0	0	2	1	1	1	168	0	0	0	0	0	0	0	4	15	0	1	1	1	45	6	0	200	300	1100
1	E2019-322	3923	5053	58	1	60	170	20.76	0	0	0	0	0	0	0	0	0	1	0	0	0	0	0	0	0	2	1		0	204	0	0	0	0	0	0	0	3	8	0	1	1	1	0	4	0	50	400	1000
1	E2018-1402	450	5155	56	1	60	170	20.76	1	0	0	0	0	0	0	0	0	1	0	0	0	0	0	0	0	2	1		0	224	1	0	1	0	0	0	4	26	15	0	1	1	1	15	19	0	700	300	1000
1	E2019-1869	3265	5154	56	1	60	170	20.76	0	0	0	0	0	0	0	0	0	1	0	0	0	0	0	0	0	2	1	2	0	140	0	0	0	0	0	0	0	26	5	0	1	2	2	0	7	0	200	200	500
1	E2018-318	1543	5505	42	1	60	170	20.76	0	0	0	0	0	0	0	0	0	1	0	0	0	0	0	0	0	2	1		0	125	0	0	0	0	0	0	0	26	12	0	1	1	1	15	7	0	200	1100	2100
1	E2019-366	3971	5506	42	1	60	170	20.76	0	0	0	0	0	0	0	0	0	1	0	0	0	0	0	0	0	2	1	1	0	223	0	0	0	0	0	0	0	12	26	0	1	1	1	0	6	0	200	400	2700
0	I2018-304	4897	1790	71	1	60	170	20.76	0	0	0	0	0	0	0	0	0	1	0	0	0	0	0	0	0	2	1	1	0	118	0	0	0	0	0	0	0	13	24	0	1	2	3	32	12	0	400	500	1500
0	I2019-529	5673	3403	66	1	60	170	20.76	0	0	0	0	0	0	0	0	0	1	0	0	0	0	0	0	0	2	1	2	0	179	0	0	0	0	0	0	0	8	26	0	1	1	1	18	10	0	500	100	1700
0	I2018-102	4678	513	64	1	60	170	20.76	0	0	0	0	0	0	0	0	0	0	0	0	0	0	0	0	0	1	1	2	0	83	0	0	0	0	0	0	0	16	32	0	3	1	0	0	7	0	20	1200	1000
0	I2018-90	5214	2730	64	1	60	170	20.76	0	0	0	0	0	0	0	0	0	0	0	0	0	0	0	0	0	1	1	1	0	180	0	0	0	0	0	0	0	9	26	0	1	1	2	15	7	0	900	100	2100
0	I2019-518	5662	397	61	1	60	170	20.76	0	0	0	0	0	0	0	0	0	0	0	0	0	0	0	0	0	2	1		0	106	0	0	0	0	0	0	0	25	36	0	1	2	0	0	9	0	1500	200	2600
0	I2019-39	5527	3698	60	1	60	170	20.76	0	0	0	0	0	0	0	0	0	0	0	0	0	0	0	0	0	2	1	1	0	116	0	0	0	0	0	0	0	24	26	0	1	1	1	5	7	0	150	100	1200
0	I2019-442	5584	2050	56	1	60	170	20.76	0	0	0	0	0	0	0	0	0	0	0	0	0	0	0	0	0	1	1	1	0	160	0	0	0	0	0	0	0	24	26	0	1	2	1	12	15	0	50	200	1000
0	I2019-302	5439	1621	76	1	56.5	165	20.75	0	0	0	0	0	0	0	0	0	0	0	0	0	0	0	0	0	2	1	1	0	106	0	0	0	0	0	0	0	3	26	0	1	1	2	30	8	0	100	150	1100
0	I2018-194	4778	2564	72	2	48.5	153	20.72	0	0	0	0	0	0	0	0	0	1	0	0	0	0	0	0	0	2	1	2	0	153	0	0	0	0	0	0	0	22	8	0	1	1	2	18	8	0	600	300	1500
1	E2018-1770	858	4715	61	1	53	160	20.7	0	0	0	0	0	0	0	0	0	1	0	0	0	0	0	0	0	2	1	1	0	160	0	0	0	0	0	0	0	18	7	0	1	2	2	30	7	0	50	150	1700
1	E2018-1059	68	5056	52	2	53	160	20.7	0	0	0	0	0	0	0	0	0	0	0	0	0	0	0	0	0	1	1		0	300	1	0	1	0	0	0	4	6	12	0	1	3	3	15	11	0	500	1000	1500
1	E2019-605	4237	5476	43	1	53	160	20.7	0	0	0	0	0	0	0	0	0	1	0	0	0	0	0	0	0	2	1	1	0	160	0	0	0	0	0	0	0	15	2	0	1	1	1	20	9	0	500	300	1700
1	E2018-593	1848	5198	40	2	53	160	20.7	0	0	0	0	0	0	0	0	0	0	0	0	0	0	0	0	0	1	1	1	0	50	0	0	0	0	0	0	0	19	11	0	1	2	2	0	6	0	30	20	600
0	I2018-174	4756	3703	68	1	53	160	20.7	0	0	0	0	0	0	0	0	0	0	0	0	0	0	0	0	0	1	1		0	240	0	0	0	0	0	0	0	26	18	0	4	0	0	0	5	0	150	100	1500
1	E2019-2259	3699	5354	45	1	55	163	20.7	0	0	0	0	0	0	0	0	0	0	0	0	0	0	0	0	0	1	1	1	0	152	0	0	0	0	0	0	0	12	26	0	1	2	2	18	8	0	50	300	1500
1	E2018-934	2227	5551	42	1	55	163	20.7	0	0	0	0	0	0	0	0	0	1	0	0	0	0	0	0	0	2	1	1	0	196	0	0	0	0	0	0	0	4	10	0	1	1	1	30	6	0	400	100	1500
0	I2019-353	5492	3541	69	1	55	163	20.7	0	0	0	0	0	0	0	0	0	0	0	0	0	0	0	0	0	2	1	1	0	150	0	0	0	0	0	0	0	24	30	0	1	1	1	16	11	0	200	100	1700
0	I2019-440	5582	1352	52	2	55	163	20.7	0	0	0	0	0	0	0	0	0	1	0	0	0	0	0	0	0	2	1	1	0	155	0	0	0	0	0	0	0	7	32	0	1	2	2	30	10	0	100	200	1500
0	I2018-243	4831	1420	50	1	55	163	20.7	0	0	0	0	0	0	0	0	0	0	0	0	0	0	0	0	0	1	1	2	0	176	0	0	0	0	0	0	0	7	26	0	3	1	0	0	13	0	20	100	1100
0	I2018-188	4771	1171	35	2	55	163	20.7	0	0	0	0	0	0	0	0	0	0	0	0	0	0	0	0	0	1	1	2	1	316	0	0	0	0	0	0	0	4	19	0	2	2	3	49	6	0	300	400	2000
0	I2019-139	5268	2462	40	1	64	176	20.66	0	0	0	0	0	0	0	0	0	0	0	0	0	0	0	0	0	1	1	1	0	125	0	0	0	0	0	0	0	24	40	0	1	3	1	15	7	0	300	120	1600
1	E2018-2222	1361	5550	51	1	61	172	20.62	0	0	0	0	0	0	0	0	0	1	0	0	0	0	0	0	0	2	1	1	0	80	0	0	0	0	0	0	0	26	26	0	1	1	1	8	5	0	100	50	1200
0	I2019-301	5438	2692	47	1	61	172	20.62	0	0	0	0	0	0	0	0	0	0	0	0	0	0	0	0	0	2	1	1	0	217	0	0	0	0	0	0	0	26	36	0	1	2	2	32	19	0	600	100	1500
0	I2018-369	4967	478	25	1	61	172	20.62	0	0	0	0	0	0	0	0	0	0	0	0	0	0	0	0	0	1	1	1	1	41	0	0	0	0	0	0	0	13	19	3	4	0	0	0	3	0	20	300	1000
1	E2019-1292	2625	5229	56	1	59.5	170	20.59	0	0	0	0	0	0	0	0	0	0	0	0	0	0	0	0	0	1	1	1	0	105	0	0	0	0	0	0	0	24	12	0	1	1	1	0	6	0	200	250	1100
0	I2019-482	5624	1164	57	2	54	162	20.58	0	0	0	0	0	0	0	0	0	0	0	0	0	0	0	0	0	1	1	1	0	158	0	0	0	0	0	0	0	13	8	1	1	3	3	40	9	0	800	100	2100
1	E2019-1098	2409	4791	72	1	63	175	20.57	0	0	0	0	0	0	0	0	0	1	0	0	0	0	0	0	0	2	1	1	0	235	0	0	0	0	0	0	0	5	20	0	1	3	3	40	8	0	200	100	2000
0	I2018-11	4686	4664	65	1	56	165	20.57	0	0	0	0	0	0	0	0	0	0	0	0	0	0	0	0	0	1	1	2	1	142	0	0	0	0	0	0	0	7	15	0	3	1	0	0	19	0	50	100	1500
0	I2019-443	5585	3781	64	1	56	165	20.57	0	0	0	0	0	0	0	0	0	0	0	0	0	0	0	0	0	1	1	1	0	290	0	0	0	0	0	0	0	26	26	0	1	1	3	47	7	0	400	400	2700
1	E2018-2211	1349	5011	81	1	58	168	20.55	0	0	0	0	0	0	0	0	0	0	0	0	0	0	0	0	0	1	1	2	0	195	0	0	0	0	0	0	0	10	37	1	1	1	1	0	12	0	200	800	1500
1	E2019-575	4203	5130	49	1	58	168	20.55	0	0	0	0	0	0	0	0	0	0	0	0	0	0	0	0	0	1	1		1	165	0	0	0	0	0	0	0	9	26	0	1	1	1	18	7	0	200	450	1200
1	E2019-740	4387	5129	49	1	58	168	20.55	0	0	0	0	0	0	0	0	0	1	0	0	0	0	0	0	0	2	1	1	0	173	0	0	1	0	0	0	4	26	36	0	1	3	3	15	15	0	200	450	1500
0	I2019-267	5400	594	44	1	58	168	20.55	0	0	0	0	0	0	0	0	0	0	0	0	0	0	0	0	0	1	1	1	0	105	0	0	0	0	0	0	0	13	24	0	1	3	2	30	7	0	50	100	1200
1	E2018-1387	432	5703	71	2	50	156	20.55	0	0	0	0	0	0	0	0	0	0	0	0	0	0	0	0	0	1	1	1	0	456	0	0	0	0	0	0	0	15	24	0	1	1	1	0	6	0	300	850	3000
1	E2018-1451	504	5605	18	2	50	156	20.55	0	0	0	0	0	0	0	0	0	1	0	0	0	0	0	0	0	2	1	1	0	79	0	0	0	0	0	0	0	12	16	0	1	3	3	22	6	0	400	700	2300
0	I2019-208	5339	2078	65	1	50	156	20.55	0	0	0	0	0	0	0	0	0	0	0	0	0	0	0	0	0	1	2	2	0	528	0	0	1	0	0	0	4	7	19	0	1	2	3	40	37	0	800	1300	2450
0	I2019-124	5252	463	58	2	50	156	20.55	0	0	0	0	0	0	0	0	0	0	0	0	0	0	0	0	0	1	1	1	0	147	0	0	0	0	0	0	0	24	26	0	1	1	1	6	10	0	200	200	1700
0	I2019-429	5571	3395	50	1	60	171	20.52	0	0	0	0	0	0	0	0	0	0	0	0	0	0	0	0	0	2	1	1	0	134	0	0	0	0	0	0	0	15	26	0	1	1	1	23	7	0	450	100	1700
1	E2018-1651	726	4805	63	1	65	178	20.52	0	0	0	0	0	0	0	0	0	0	0	0	0	0	0	0	0	1	1	1	0	120	0	0	0	0	0	0	0	24	24	0	1	1	1	27	11	0	200	500	1100
1	E2019-71	4353	4806	63	1	65	178	20.52	0	0	0	0	0	0	0	0	0	0	0	0	0	0	0	0	0	1	1	1	1	230	1	0	1	0	0	0	4	24	19	0	1	1	1	7	8	0	200	300	1500
1	E2018-920	2212	5035	69	1	55	164	20.45	0	0	0	0	0	0	0	0	0	0	0	0	0	0	0	0	0	1	1	1	0	150	0	0	0	0	0	0	0	13	4	0	1	2	2	15	8	0	150	50	500
1	E2018-1853	950	5048	52	1	61	173	20.38	0	0	0	0	0	0	0	0	0	1	0	0	0	0	0	0	0	2	1	1	0	210	1	0	1	0	0	0	4	24	35	0	1	1	1	15	27	0	200	700	1200
0	I2018-1	4674	4658	65	1	61	173	20.38	0	0	0	0	0	0	0	0	0	0	0	0	0	0	0	0	0	1	1	2	1	338	0	0	0	0	0	0	0	26	42	0	1	1	0	0	12	0	850	800	2500
1	E2018-2172	1305	4966	47	1	66	180	20.37	0	0	0	0	0	0	0	0	0	1	0	0	0	0	0	0	0	2	1		0	60	0	0	0	0	0	0	0	24	38	0	1	1	1	0	7	0	100	200	600
1	E2018-1359	401	4679	31	1	66	180	20.37	0	0	0	0	0	0	0	0	0	0	0	0	0	0	0	0	0	1	1	1	0	306	0	0	0	0	0	0	0	26	30	3	2	3	3	0	16	0	200	200	1500
1	E2019-929	4596	5696	84	2	47	152	20.34	1	0	0	0	0	0	0	0	0	0	0	0	0	0	0	0	0	2	1	1	0	100	0	0	0	0	0	0	0	15	26	0	1	1	1	0	8	0	50	300	1000
0	I2019-10	5225	3368	68	2	52	160	20.31	1	0	0	0	0	0	0	0	0	1	0	0	0	0	0	0	0	2	1	1	1	165	1	0	0	0	0	0	1	26	36	0	1	1	1	16	20	0	300	100	1000
0	I2019-454	5597	242	64	1	52	160	20.31	0	0	0	0	0	0	0	0	0	0	0	0	0	0	0	0	0	1	1	2	0	70	0	0	0	0	0	0	0	13	36	0	1	2	1	15	7	0	50	50	600
0	I2018-352	4949	2440	57	1	52	160	20.31	0	0	0	0	0	0	0	0	0	0	0	0	0	0	0	0	0	1	1	1	0	240	0	0	0	0	0	0	0	2	12	0	1	3	1	15	8	0	200	300	1600
1	E2019-517	4139	5614	55	2	50	157	20.28	0	0	0	0	0	0	0	0	0	1	0	0	0	0	0	0	0	2	1	1	0	187	0	0	0	0	0	0	0	23	14	0	1	3	3	18	10	0	100	100	2000
0	I2018-57	5177	1091	83	2	50	157	20.28	1	0	0	0	0	0	0	0	0	0	0	0	0	0	0	0	0	2	1	1	0	110	0	0	0	0	0	0	0	26	22	0	1	1	0	0	9	0	200	200	1500
0	I2019-330	5470	4458	58	2	50	157	20.28	0	0	0	0	0	0	0	0	0	0	0	0	0	0	0	0	1	3	1	1	0	135	0	0	0	0	0	1	1	2	30	0	1	1	1	15	19	0	50	50	1100
1	E2019-1853	3248	5124	65	1	60	172	20.28	0	0	0	0	0	0	0	0	0	1	0	0	0	0	0	0	0	2	1	1	0	143	0	0	0	0	0	0	0	15	12	0	1	3	3	25	6	0	150	500	1100
1	E2019-2244	3683	5125	65	1	60	172	20.28	0	0	0	0	0	0	0	0	0	0	0	0	0	0	0	0	0	1	1	1	0	250	0	0	0	0	0	0	0	24	11	0	1	1	1	5	5	0	100	400	2000
1	E2019-747	4394	5126	65	1	60	172	20.28	0	0	0	0	0	0	0	0	0	1	0	0	0	0	0	0	0	2	1	1	0	159	1	0	0	0	0	0	1	18	2	1	1	1	1	0	26	0	200	100	1700
1	E2019-59	4219	4904	47	1	60	172	20.28	0	0	0	0	0	0	0	0	0	1	0	0	0	0	0	0	0	2	1		1	108	0	0	0	0	0	0	0	26	12	0	1	1	1	15	6	0	40	100	1000
1	E2018-1761	848	5005	29	1	60	172	20.28	0	0	0	0	0	0	0	0	0	1	0	0	0	0	0	0	0	2	1	1	0	117	0	0	0	0	0	0	0	13	37	0	1	1	1	15	6	0	100	30	1000
0	I2018-22	4806	4353	73	1	60	172	20.28	0	0	0	0	0	0	0	0	0	0	0	0	0	0	0	0	0	1	1	1	1	98	0	0	0	0	0	0	0	2	26	0	1	1	2	15	8	0	50	100	1000
0	I2018-548	5163	2901	62	1	60	172	20.28	0	0	0	0	0	0	0	0	0	1	0	0	0	0	0	0	0	2	1	1	0	126	0	0	0	0	0	0	0	24	16	0	1	3	1	15	8	0	200	150	700
0	I2018-414	5017	531	54	1	60	172	20.28	0	0	0	0	0	0	0	0	0	0	0	0	0	0	0	0	0	1	1	1	0	140	0	0	0	0	0	0	0	26	22	0	1	1	1	10	19	0	150	200	1600
0	I2018-233	4820	636	29	1	60	172	20.28	0	0	0	0	0	0	0	0	0	0	0	0	0	0	0	0	0	1	1	1	0	705	0	0	0	0	0	1	1	26	36	0	1	1	0	0	26	0	200	800	1500
0	I2018-462	5070	2054	28	1	60	172	20.28	0	0	0	0	0	0	0	0	0	1	0	0	0	0	0	0	0	2	1	2	0	170	0	0	0	0	0	0	0	24	4	0	1	2	2	22	9	0	600	100	1500
1	E2019-2086	3507	5218	57	2	54.5	164	20.26	0	0	0	0	0	0	0	0	0	1	0	0	0	0	0	0	0	2	1	1	0	120	0	0	0	0	0	0	0	2	26	0	1	1	1	22	7	0	100	600	1600
1	E2019-485	4103	5658	49	1	62	175	20.24	1	0	0	0	0	0	0	0	0	0	0	0	0	0	0	0	0	2	1	1	0	253	0	0	0	0	0	0	0	15	26	0	1	2	2	23	8	0	500	400	2700
1	E2018-1537	599	5008	67	1	55	165	20.2	0	0	0	0	0	0	0	0	0	0	0	0	0	0	0	0	0	1	1	2	0	136	1	0	0	0	0	0	1	13	19	0	4	0	0	0	14	0	50	350	1500
1	E2019-1097	2408	5575	64	2	55	165	20.2	0	0	0	0	0	0	0	0	0	0	0	0	0	0	0	0	0	1	1	2	0	77	0	0	0	0	0	0	0	12	37	0	1	1	1	0	6	0	150	100	1000
1	E2018-1207	233	4930	62	1	55	165	20.2	0	0	0	0	0	0	0	0	0	1	0	0	0	0	0	0	0	2	1	1	0	180	0	0	0	0	0	0	0	3	18	0	1	3	3	30	6	0	200	100	1500
1	E2018-748	2020	4793	61	1	55	165	20.2	0	0	0	0	0	0	0	0	0	1	0	0	0	0	0	0	0	2	1	1	0	80	0	0	0	0	0	0	0	26	18	0	1	1	1	18	12	0	100	75	1500
0	I2019-275	5408	864	71	1	55	165	20.2	0	0	0	0	0	0	0	0	0	0	0	0	0	0	0	0	0	1	2	2	0	232	0	0	1	0	0	0	4	18	26	1	1	3	1	17	27	0	800	800	3250
0	I2019-281	5415	2004	70	1	55	165	20.2	0	0	0	0	0	0	0	0	0	0	0	1	1	0	0	0	0	2	1	1	0	160	0	0	0	0	0	0	0	11	26	0	1	2	3	30	8	0	50	200	1500
0	I2018-95	5219	1095	68	1	55	165	20.2	0	0	1	0	0	0	0	0	0	0	0	1	0	0	1	0	1	2	1	1	1	137	0	0	0	0	0	0	0	15	26	0	1	1	2	27	14	0	150	800	1700
0	I2018-221	4808	678	65	1	55	165	20.2	0	0	0	0	1	0	0	0	0	1	0	0	0	0	0	0	0	2	1	2	0	155	0	0	0	0	0	0	0	21	8	0	1	1	0	0	10	0	700	100	1500
0	I2018-39	4990	3022	52	1	55	165	20.2	0	0	0	0	0	0	0	0	0	1	0	0	0	0	0	0	0	2	1	1	1	163	0	0	0	0	0	0	0	26	30	0	1	1	1	20	7	0	200	75	1200
0	I2018-543	5158	2842	52	1	64	178	20.2	0	0	0	0	0	0	0	0	0	0	0	0	0	0	0	0	0	1	1	2	0	149	0	0	0	0	0	0	0	26	26	0	1	1	1	18	9	0	200	300	1100
0	I2018-154	4734	4561	60	1	59	171	20.18	0	0	0	0	0	0	0	0	0	1	0	0	0	0	0	0	0	2	1	1	0	122	0	0	0	0	0	0	0	1	38	0	3	1	0	0	6	0	20	700	1600
0	I2018-438	5043	729	27	1	59	171	20.18	0	0	0	0	0	0	0	0	0	1	0	0	0	0	0	0	0	2	1	1	0	134	1	0	0	0	0	0	1	15	18	2	1	3	1	18	23	0	200	100	1500
0	I2019-481	5623	2653	60	2	51.5	160	20.12	0	0	0	0	0	0	0	0	0	1	0	0	0	0	0	0	0	2	1	1	0	165	0	0	0	0	0	0	0	24	15	0	1	2	1	15	8	0	200	100	500
1	E2019-1775	3161	5531	58	2	56	167	20.08	0	0	0	0	0	0	0	0	0	0	0	0	0	0	0	0	0	1	1	1	0	360	0	0	0	0	0	0	0	24	25	0	1	1	1	6	8	0	200	700	1500
0	I2018-415	5018	3977	60	1	56	167	20.08	0	0	0	0	0	0	0	0	0	0	0	0	0	0	0	0	0	1	1	2	0	127	0	0	0	0	0	0	0	15	41	0	1	2	1	17	8	0	200	300	1500
0	I2019-42	5561	403	51	1	56	167	20.08	0	0	0	0	0	0	0	0	0	0	0	0	0	0	0	0	0	1	1	2	0	395	0	0	0	1	0	0	2	18	35	0	4	0	0	0	23	0	600	300	1500
0	I2018-523	5138	808	58	2	47	153	20.08	0	0	0	0	0	0	0	0	0	0	0	0	0	0	0	0	0	2	1	1	0	114	0	0	0	0	0	0	0	24	26	0	1	3	1	18	6	0	200	200	1200
1	E2018-1042	50	5066	56	2	54	164	20.08	0	0	0	0	0	0	0	0	0	0	0	0	0	0	0	0	0	1	2	2	0	241	0	0	0	0	0	0	0	13	32	1	1	1	1	15	10	0	200	900	1600
1	E2018-1971	1081	5194	78	1	58	170	20.07	0	0	0	0	0	0	0	0	0	0	0	0	0	0	0	0	0	1	1	2	0	125	0	0	1	0	0	0	4	9	10	1	2	1	1	20	31	0
1	E2018-139	435	5089	64	1	65	180	20.06	0	0	0	0	0	0	0	0	0	1	0	0	0	0	0	0	0	2	1	1	0	85	0	0	0	0	0	0	0	10	15	0	1	1	1	0	6	0	100	75	600
0	I2018-391	4992	3755	42	1	60	173	20.05	0	0	0	0	0	0	0	0	0	1	0	0	0	0	0	0	0	2	1	1	0	388	0	0	0	0	0	0	0	7	11	0	1	3	1	18	14	0	1800	600	2400
1	E2019-1492	2847	4781	71	2	50	158	20.03	0	0	0	0	0	0	0	0	0	0	1	0	0	0	0	0	0	2	1	1	0	129	0	0	0	0	0	0	0	15	22	0	1	1	1	18	8	0	100	300	600
1	E2019-185	3244	4776	38	2	50	158	20.03	0	0	0	0	0	0	0	0	0	0	0	0	0	0	0	0	0	1	1	1	0	183	0	0	0	0	0	0	0	6	2	0	1	1	1	0	10	0	100	700	1500
0	I2019-3	5435	1473	61	1	62	176	20.02	0	0	0	0	0	0	0	0	0	1	0	0	0	0	0	0	0	2	1	2	0	227	0	0	0	0	0	0	0	12	26	0	1	1	1	10	5	0	300	700	2200
1	E2019-1904	3305	5278	59	2	45	150	20	0	0	0	0	0	0	0	0	0	0	0	0	0	0	0	0	0	1	1	1	1	185	0	0	0	0	0	0	0	24	8	0	2	1	1	0	7	0	50	100	1100
0	I2019-310	5448	1522	55	2	45	150	20	0	0	0	0	0	0	0	0	0	0	0	0	0	0	0	0	0	1	1		0	181	0	0	0	0	0	0	0	15	26	0	1	1	2	20	8	0	500	600	1900
1	E2019-612	4245	5388	61	2	48	155	19.98	0	0	0	0	0	0	0	0	0	1	0	0	0	0	0	0	0	2	1	1	0	135	0	0	0	0	0	0	0	13	32	1	1	2	2	15	7	0	200	200	1100
1	E2018-817	2097	4954	60	2	55	166	19.96	0	0	0	0	0	0	0	0	0	0	0	0	0	0	0	0	0	1	1	2	0	137	0	0	0	0	0	0	0	24	28	0	1	3	3	0	8	0	200	100	500
1	E2018-997	2296	5326	34	2	51	160	19.92	0	0	0	0	0	0	0	0	0	1	0	0	0	0	0	0	0	2	1	1	0	56	0	0	0	0	0	0	0	13	15	0	1	1	1	10	7	0	20	100	1000
0	I2019-307	5444	4193	69	1	51	160	19.92	1	0	0	1	0	0	0	0	0	0	0	0	0	0	1	0	1	2	1		0	165	0	0	0	0	0	0	0	26	26	0	1	3	1	15	7	0	100	400	1600
0	I2018-314	4908	896	65	1	51	160	19.92	0	0	0	0	0	0	0	0	0	0	0	0	0	0	0	0	0	1	1	1	0	270	0	0	0	0	0	0	0	5	26	0	1	2	2	30	14	0	600	600	2200
0	I2018-234	4821	273	38	2	51	160	19.92	0	0	0	0	0	0	0	0	0	1	0	0	0	0	0	0	0	2	1	1	0	230	0	0	0	0	0	0	0	7	26	0	1	3	2	27	14	0	1200	800	3100
0	I2018-67	5188	3416	69	1	61	175	19.92	0	0	0	0	0	0	0	0	0	1	0	0	0	0	0	0	0	2	1	1	0	100	0	0	0	0	0	0	0	9	36	0	1	1	1	12	6	0	100	250	1000
1	E2019-1630	3001	5160	60	1	56	168	19.84	0	0	0	0	0	0	0	0	0	1	0	0	0	0	0	0	0	2	1	2	0	157	0	0	0	0	0	0	0	4	26	0	1	3	3	45	6	0	500	100	1200
1	E2018-310	1535	5671	55	1	56	168	19.84	0	0	0	0	0	0	0	0	0	0	0	0	0	0	0	0	0	1	1	1	1	173	0	0	0	0	0	0	0	26	2	0	1	1	1	10	7	0	300	200	1500
0	I2018-347	4943	1197	75	1	56	168	19.84	0	0	0	0	0	0	0	0	0	1	0	0	0	0	0	0	0	2	1	1	1	102	0	0	0	0	0	0	0	24	24	0	1	1	1	9	6	0
1	E2018-376	1607	5256	54	1	58	171	19.84	0	0	0	0	0	0	0	0	0	0	0	0	0	0	0	0	0	1	1	1	0	210	0	0	0	0	0	1	1	24	24	0	2	1	1	13	14	0	200	100	1300
1	E2019-371	3977	5018	62	1	60	174	19.82	1	0	0	0	0	0	0	0	0	0	0	0	1	0	0	0	0	2	1	1	1	77	0	0	0	0	0	0	0	13	12	0	1	1	1	0	7	0	150	150	700
1	E2019-1367	2708	5726	45	1	60	174	19.82	0	0	0	0	0	0	0	0	0	1	0	0	0	0	0	0	0	2	1	1	0	168	0	0	0	0	0	0	0	4	2	0	1	2	2	30	10	0	300	200	1000
1	E2019-783	4434	5238	64	1	64	180	19.75	0	0	0	0	0	0	0	0	0	0	0	0	0	0	0	0	0	1	1	1	0	177	0	0	1	0	0	0	4	26	25	0	1	2	2	30	9	0	200	100	1600
0	I2018-230	4817	947	65	2	48	156	19.72	0	0	0	0	0	0	0	0	0	1	0	0	0	0	0	0	0	2	1	2	0	89	0	0	0	0	0	0	0	24	19	0	1	2	1	16	7	0	400	300	1700
0	I2019-377	5515	3018	62	1	57	170	19.72	0	0	0	0	0	0	0	0	0	0	0	0	0	0	0	0	0	2	1	1	0	113	0	0	0	0	0	0	0	2	26	0	1	1	2	30	7	0	200	400	1200
1	E2019-502	4123	5147	71	1	55	167	19.72	0	0	0	0	0	0	0	0	0	0	0	0	0	0	0	0	0	1	1		0	254	1	0	1	0	0		5	26	26	0	1	3	3	33	28	1	500	800	2500
1	E2019-1969	3376	4719	52	1	55	167	19.72	0	0	0	0	0	0	0	0	0	0	0	0	0	0	0	0	0	1	1	2	0	163	0	0	0	0	0	0	0	24	23	0	1	2	2	11	6	0	150	100	1200
1	E2019-770	4420	4947	38	2	55	167	19.72	0	0	0	0	0	0	0	0	0	0	0	0	0	0	0	0	0	1	1	1	0	92	0	0	0	0	0	0	0	24	19	0	1	1	1	12	6	0	100	400	1200
1	E2018-335	1562	5121	62	1	56	169	19.61	0	0	0	0	0	0	0	0	0	0	0	0	0	0	0	0	0	1	1	1	1	110	0	0	0	0	0	0	0	24	19	0	1	1	1	14	6	0	200	50	1000
1	E2018-913	2204	5262	47	1	56	169	19.61	0	0	0	0	0	0	0	0	0	1	0	0	0	0	0	0	0	2	1	2	0	250	0	0	1	0	0	0	4	26	10	1	1	3	3	12	22	0	1400	500	1500
0	I2018-80	5203	4351	78	1	56	169	19.61	0	0	0	0	0	0	0	0	0	0	0	0	0	0	0	0	0	1	1	2	0	212	1	0	0	0	1	0	3	21	26	0	4	0	0	0	25	0	50	100	2000
1	E2019-983	4656	4901	60	1	58	172	19.61	0	0	0	0	0	0	0	0	0	0	0	0	0	0	0	0	0	1	1	1	0	66	0	0	0	0	0	0	0	23	14	0	1	2	2	11	5	0	50	100	0
0	I2018-285	4875	3439	54	1	58	172	19.61	0	0	0	0	0	0	0	0	0	1	0	0	0	0	0	0	0	2	2	2	1	252	0	0	0	0	1	0	3	24	42	0	4	3	1	20	14	0	50	1500	2000
0	I2018-385	4985	1986	48	1	58	172	19.61	0	0	0	0	0	0	0	0	0	1	0	0	0	0	0	0	0	2	1	2	0	127	0	0	0	0	0	0	0	15	18	0	1	2	2	28	8	0	200	50	1000
0	I2019-265	5398	1827	49	1	54	166	19.6	0	0	0	0	0	0	0	0	0	0	0	0	0	0	0	0	0	2	1	1	0	174	0	0	0	0	0	0	0	5	12	1	1	3	2	30	6	0	400	800	1500
1	E2018-2202	1339	5352	49	1	60	175	19.59	0	0	0	0	0	0	0	0	0	1	0	0	0	0	0	0	0	2	1	1	0	74	0	0	0	0	0	0	0	24	37	0	1	2	2	0	8	0	100	300	600
0	I2019-422	5564	2166	28	1	60	175	19.59	0	0	0	0	0	0	0	0	0	0	0	0	0	0	0	0	0	2	1	1	0	188	0	0	0	0	0	0	0	4	39	0	1	1	2	17	8	0	100	100	1500
1	E2018-1137	155	5038	59	2	44	150	19.56	0	0	0	0	0	0	0	0	0	1	0	0	0	0	0	0	0	2	1	1	0	129	0	0	0	0	0	0	0	9	36	0	1	2	2	19	6	0	50	100	1100
0	I2018-303	4896	1722	11	1	44	150	19.56	0	0	0	0	0	0	0	0	0	0	0	0	0	0	0	0	0	1	1		0	244	0	0	0	0	0	0	0	26	1	0	1	3	0	0	15	0	500	500	3200
1	E2019-959	4629	5617	71	1	50	160	19.53	0	0	0	0	0	0	0	0	0	1	0	0	0	0	0	0	0	2	1	2	0	155	0	0	0	0	0	0	0	8	16	0	1	1	1	15	8	0	200	150	800
1	E2018-2258	1400	5260	52	1	50	160	19.53	0	0	0	0	0	0	0	0	0	1	0	0	0	0	0	0	0	2	1	1	0	138	0	0	0	0	0	0	0	23	8	0	1	1	1	0	9	0	200	20	1000
1	E2019-155	2911	5261	52	1	50	160	19.53	0	0	0	0	0	0	0	0	0	1	0	0	0	0	0	0	0	2	1	1	0	100	0	0	0	0	0	0	0	17	40	0	1	1	1	45	10	0	100	75	1100
0	I2018-480	5090	4390	80	2	50	160	19.53	0	0	0	0	0	0	0	0	0	0	0	0	0	0	0	0	0	1	1	1	0	155	0	0	0	0	0	0	0	12	10	0	1	2	1	18	8	0	300	150	1000
0	I2019-110	5237	2910	70	1	50	160	19.53	1	0	0	1	0	0	0	0	0	0	0	0	1	0	0	0	0	2	1	1	0	148	0	0	0	0	0	0	0	4	40	0	1	1	1	15	7	0	50	100	1200
0	I2019-314	5452	756	52	1	50	160	19.53	0	0	0	0	0	0	0	0	0	0	0	0	0	0	0	0	0	2	1	1	0	102	0	0	0	0	0	0	0	3	26	0	1	1	1	20	7	0	100	100	1500
0	I2018-356	4953	2254	48	1	50	160	19.53	0	0	0	0	0	0	0	0	0	0	0	0	0	0	0	0	0	1	1	1	0	59	0	0	0	0	0	0	0	17	2	0	1	1	0	0	5	0	50	50	1100
0	I2018-268	4857	788	40	1	59	174	19.49	0	0	0	0	0	0	0	0	0	1	0	0	0	0	0	0	0	2	1	1	0	162	0	0	0	0	0	0	0	7	28	0	1	3	2	25	9	0	200	50	3500
1	E2019-813	4468	5128	63	1	55	168	19.49	0	0	0	0	0	0	0	0	0	0	0	0	0	0	0	0	0	1	1	2	0	128	0	0	0	0	0	0	0	13	42	0	1	2	2	45	10	0	300	100	1100
0	I2019-67	5693	2848	51	1	55	168	19.49	0	0	0	0	0	0	0	0	0	0	0	0	0	0	0	0	0	2	1	1	0	159	0	0	0	0	0	0	0	8	34	0	4	0	0	0	7	0	50	50	1500
0	I2018-27	4859	509	50	1	55	168	19.49	0	0	0	0	0	0	0	0	0	1	0	0	0	0	0	0	0	2	1	1	0	90	0	0	0	0	0	0	0	21	31	0	2	1	0	0	7	0	200	900	1000
1	E2018-877	2163	5117	48	2	51	162	19.43	0	0	0	0	0	0	0	0	0	0	0	0	0	0	0	0	0	1	1	1	1	122	1	0	0	0	0	0	1	24	36	0	1	3	3	0	10	0	300	600	1000
1	E2018-1649	723	5105	34	1	56	170	19.38	0	0	0	0	0	0	0	0	0	1	0	0	0	0	0	0	0	2	1		0	348	0	0	0	0	0	0	0	26	1	0	1	4	4	0	5	0	200	500	2500
0	I2019-141	5271	1488	53	1	56	170	19.38	0	0	0	0	0	0	0	0	0	0	0	0	0	0	0	0	0	2	1	1	0	72	0	0	0	0	0	0	0	24	38	0	1	1	1	7	6	0	100	100	1000
1	E2018-1474	529	5135	47	2	52.5	165	19.28	0	0	0	0	0	0	0	0	0	0	0	0	0	0	0	0	0	1	1		0	163	0	0	0	0	0	0	0	24	10	0	1	2	2	11	7	0	200	100	1000
1	E2019-165	3022	4990	71	1	57	172	19.27	1	0	0	0	0	0	0	0	0	1	0	0	0	0	0	0	0	2	1	1	0	177	0	0	0	0	0	0	0	6	39	0	1	2	2	40	10	0	200	500	1500
1	E2018-646	1907	4699	25	1	57	172	19.27	0	0	0	0	0	0	0	0	0	1	0	0	0	0	0	0	0	2	1	1	0	213	0	0	0	0	0	0	0	17	12	0	1	2	2	23	7	0	50	300	1500
0	I2018-33	4924	1083	56	1	57	172	19.27	0	0	0	0	0	0	0	0	0	0	0	0	0	0	0	0	0	1	1	1	0	82	0	0	0	0	0	0	0	26	15	0	1	1	0	0	6	0	300	100	1000
0	I2018-86	5209	20	43	1	57	172	19.27	0	0	0	0	0	0	0	0	0	1	0	0	0	0	0	0	0	2	1	1	1	91	0	0	0	0	0	0	0	20	13	0	1	1	0	0	9	0	100	10	1600
0	I2018-88	5211	2466	37	1	57	172	19.27	0	0	0	0	0	0	0	0	0	0	0	0	0	0	0	0	0	1	1	1	1	316	0	0	0	0	0	0	0	26	15	2	1	1	0	0	8	0	300	100	2000
0	I2019-299	5434	4520	44	1	59	175	19.27	0	0	0	0	0	0	0	0	0	0	0	0	0	0	0	0	0	1	1	2	0	189	0	0	0	0	0	0	0	24	26	0	1	1	0	0	8	0	200	200	1400
1	E2018-798	2075	5477	60	2	45	153	19.22	0	0	0	0	0	0	0	0	0	1	0	0	0	0	0	0	0	2	1	1	0	83	0	0	0	0	0	0	0	13	24	0	1	1	1	5	7	0	150	100	1000
1	E2019-101	2312	5025	32	2	51	163	19.2	0	0	0	0	0	0	0	0	0	1	0	0	0	0	0	0	0	2	1	1	0	89	0	0	0	0	0	0	0	15	39	0	1	1	1	10	6	0	100	400	1200
0	I2019-499	5641	2038	78	1	60	177	19.15	1	0	0	0	0	0	0	0	0	1	0	1	1	0	0	0	0	2	1	1	0	88	0	0	0	0	0	0	0	24	17	0	1	1	1	15	9	0	200	100	700
0	I2018-192	4776	3244	52	2	49	160	19.14	0	0	0	0	0	0	0	0	0	0	0	0	0	0	0	0	0	1	1	1	0	159	0	0	0	0	0	0	0	1	19	0	1	2	1	10	14	0	100	100	1700
1	E2018-1036	43	5410	77	1	54	168	19.13	1	0	0	1	0	0	0	0	0	0	0	0	0	0	0	0	1	2	1	1	0	105	0	0	0	0	0	0	0	12	26	0	1	1	1	11	7	0	100	100	1500
0	I2018-186	4769	4443	58	1	54	168	19.13	0	0	0	0	0	0	0	0	0	1	0	0	0	0	0	0	0	2	1	1	0	198	0	0	0	0	0	0	0	26	19	0	1	2	2	25	10	0	300	600	1750
0	I2018-411	5014	3273	44	1	54	168	19.13	0	0	0	0	0	0	0	0	0	1	0	0	0	0	0	0	0	2	1	2	0	267	0	0	0	0	0	0	0	7	2	0	1	3	2	30	8	0	600	300	2000
0	I2019-420	5562	1799	51	1	52	165	19.1	0	0	0	0	0	0	0	0	0	1	0	0	0	0	0	0	0	2	1		0	260	0	0	0	0	0	0	0	15	6	0	1	1	0	0	7	0	700	300	1600
0	I2019-414	5555	1371	46	2	52	165	19.1	0	0	0	0	0	0	0	0	0	0	0	0	0	0	0	0	0	2	1	2	0	135	0	0	0	0	0	0	0	5	13	0	1	2	2	30	8	0	100	400	800
0	I2018-117	4694	1057	37	2	52	165	19.1	0	0	0	0	0	0	0	0	0	1	0	0	0	0	0	0	0	2	1	2	0	160	0	0	0	0	0	0	0	13	19	0	1	2	2	25	11	0	500	100	2000
1	E2018-2283	1428	4900	78	1	47	157	19.07	0	0	0	0	0	0	0	0	0	0	0	0	0	0	0	0	0	2	1	2	0	133	0	0	0	0	0	0	0	23	18	0	1	0	0	0	10	0	100	100	600
1	E2019-2093	3515	4762	64	1	47	157	19.07	0	0	0	0	0	0	0	0	0	0	0	0	0	0	0	0	0	1	1	1	0	154	0	0	0	0	0	0	0	17	34	0	1	3	3	35	8	0	200	50	1000
1	E2018-1282	316	5520	46	2	47	157	19.07	1	0	0	0	0	0	0	0	0	1	0	1	0	0	0	0	0	2	1		0	281	1	0	1	0	0	0	4	26	26	0	1	3	3	15	20	0	500	400	2000
0	I2019-53	5674	1295	50	1	50	162	19.05	0	0	0	0	0	0	0	0	0	1	0	0	0	0	0	0	0	2	1	1	1	72	0	0	0	0	0	0	0	23	26	0	1	1	0	0	7	0	50	100	1200
1	E2019-1529	2888	5392	52	1	55	170	19.03	0	0	0	0	0	0	0	0	0	1	0	0	0	0	0	0	0	2	1	1	0	87	0	0	0	0	0	0	0	10	30	0	3	0	0	0	6	0
1	E2019-1109	2422	5487	51	1	55	170	19.03	0	0	0	0	0	0	0	0	0	0	0	0	0	0	0	0	0	1	1	2	0	382	0	0	0	0	0	0	0	26	15	0	1	2	2	13	5	0	400	100	1200
1	E2019-1993	3403	5673	43	1	55	170	19.03	0	0	0	0	0	0	0	0	0	1	0	0	0	0	0	0	0	2	1	1	0	162	0	0	0	0	0	0	0	4	39	0	1	2	2	35	8	0	100	1800	1500
0	I2018-101	4677	3123	64	1	55	170	19.03	0	0	0	0	0	0	0	0	0	1	0	0	0	0	0	0	0	2	1	2	0	210	0	0	0	0	0	0	0	16	8	0	1	1	0	0	17	0	300	100	1000
0	I2019-348	5486	964	62	1	55	170	19.03	0	0	0	0	0	0	0	0	0	0	0	0	0	0	0	1	0	2	1	1	0	62	0	0	0	0	0	0	0	26	19	0	1	2	1	15	8	0	50	200	1700
0	I2018-187	4770	4033	58	1	55	170	19.03	0	0	0	0	0	0	0	0	0	1	0	0	0	0	0	0	0	2	1		1	199	0	0	0	0	0	0	0	26	2	0	1	1	0	0	8	0	150	400	1000
0	I2018-267	4856	3197	57	1	55	170	19.03	0	0	0	0	0	0	0	0	0	0	0	0	0	0	0	0	0	1	1	1	0	130	0	0	0	0	0	0	0	2	18	0	1	1	0	0	6	0	200	100	1000
0	I2019-283	5417	2849	53	1	55	170	19.03	0	0	0	0	0	0	0	0	0	0	0	0	0	0	0	0	0	2	1	2	0	235	0	0	0	0	0	0	0	7	26	0	1	3	2	30	14	0	600	100	1500
0	I2019-408	5548	942	53	1	55	170	19.03	0	0	0	0	0	0	0	0	0	0	0	0	0	0	0	0	0	2	1		0	125	0	0	0	0	0	0	0	18	8	0	1	2	1	13	10	0	100	300	1700
0	I2018-92	5216	1401	48	1	55	170	19.03	0	0	0	0	0	0	0	0	0	0	0	0	0	0	0	0	0	1	1	1	1	120	0	0	0	0	0	0	0	2	18	0	1	1	0	0	7	0	300	200	1000
0	I2019-52	5664	3796	62	1	52.5	166.5	18.94	0	0	0	0	0	0	0	0	0	0	0	0	1	0	0	0	0	2	1	1	0	133	0	0	0	0	0	0	0	24	26	0	1	2	1	13	7	0	200	300	1500
0	I2018-60	5181	1026	64	1	60	178	18.94	0	0	0	0	0	0	0	0	0	0	0	0	0	0	0	0	0	1	1	1	0	125	0	0	0	0	0	0	0	8	2	0	1	1	1	15	9	0	150	100	1600
0	I2019-218	5350	916	61	2	49	161	18.9	1	0	0	0	0	0	0	0	0	0	0	0	0	0	0	0	0	1	1	1	0	260	0	0	0	0	0	0	0	26	24	1	1	1	0	0	8	0	100	300	1700
1	E2018-1257	288	5604	47	1	52	166	18.87	0	0	0	0	0	0	0	0	0	1	0	0	0	0	0	0	0	2	1	1	0	159	0	0	0	0	0	0	0	3	32	0	4	0	0	0	7	0	50	50	600
1	E2018-995	2294	4961	33	2	50	163	18.82	0	0	0	0	0	0	0	0	0	0	0	0	0	0	0	0	0	1	1	1	0	146	1	0	1	0	0	0	4	24	26	0	1	1	1	27	11	0	400	1000	2000
0	I2019-316	5454	4576	74	1	55	171	18.81	0	0	0	0	0	0	0	0	0	0	0	0	0	0	0	0	0	2	1	2	0	156	0	0	0	0	1	0	3	21	8	0	1	1	1	13	12	0	500	100	1950
1	E2019-1106	2419	5040	69	1	48	160	18.75	1	0	0	0	0	0	0	0	0	0	0	0	0	0	0	0	0	2	2	2	0	317	0	0	0	0	0	0	0	9	32	0	1	2	2	18	16	0	400	1200	3000
1	E2018-1921	1026	5181	67	1	51	165	18.73	0	0	0	0	0	0	0	0	0	1	0	0	0	0	0	0	0	2	1	2	0	77	0	0	0	0	0	0	0	13	31	0	1	2	2	30	8	0	20	100	700
1	E2019-1146	2463	4927	60	1	51	165	18.73	1	0	0	0	0	0	0	0	0	1	0	0	1	0	0	0	0	2	1	2	0	140	0	0	0	0	0	0	0	13	18	0	1	3	3	30	6	0	100	50	1500
1	E2018-425	1662	4945	63	2	45	155	18.73	0	0	0	0	0	0	0	0	0	0	0	0	0	0	0	0	0	1	1		1	244	0	0	0	0	0	0	0	26	36	0	1	1	1	0	7	0	100	600	2000
1	E2019-1387	2730	5214	62	1	58	176	18.72	0	0	0	0	0	0	0	0	0	0	0	0	0	0	0	0	0	1	1	1	0	235	0	0	0	0	0	0	0	26	10	0	1	2	2	15	8	0	300	300	2200
1	E2018-1804	896	4908	34	1	54	170	18.69	0	0	0	0	0	0	0	0	0	0	0	0	0	0	0	0	0	1	1	1	0	138	0	0	0	0	0	0	0	18	7	0	1	1	1	12	11	0	100	600	2000
0	I2019-512	5656	4635	61	1	54	170	18.69	0	0	0	0	0	0	0	0	0	1	0	0	0	0	0	0	0	2	1	1	0	120	0	0	0	0	0	0	0	20	38	0	1	2	1	15	8	0	100	100	1500
0	I2018-273	4863	662	58	1	54	170	18.69	0	0	0	0	0	0	0	0	0	1	0	0	0	0	0	0	0	2	1	1	0	130	0	0	0	0	0	0	0	24	30	0	1	1	2	28	7	0	200	300	1500
1	E2018-858	2142	5145	80	1	49	162	18.67	1	0	0	1	0	0	0	0	0	0	0	0	1	0	0	0	1	2	1		0	165	1	0	1	0	0	0	4	18	40	0	1	2	2	12	11	0	100	300	1100
0	I2018-118	4695	1306	60	1	49	162	18.67	0	0	0	0	0	0	0	0	0	0	0	0	0	0	0	0	0	1	1	1	1	43	0	0	0	0	0	0	0	2	37	0	4	1	0	0	10	0	10	0	600
0	I2018-473	5082	2099	71	1	42	150	18.67	0	0	0	0	0	0	0	0	0	1	0	0	0	0	0	0	0	2	1	2	0	87	0	0	0	0	0	0	0	9	26	0	1	1	1	10	11	0	100	100	1200
0	I2018-316	4910	1232	69	1	42	150	18.67	0	0	0	0	0	0	0	0	0	0	0	0	0	0	0	0	0	1	1	2	0	206	0	0	0	0	0	0	0	23	14	0	1	2	2	33	11	0	100	300	1900
0	I2018-368	4966	1305	35	1	59	178	18.62	0	0	0	0	0	0	0	0	0	1	0	0	0	0	0	0	0	2	1		0	186	0	0	0	0	0	0	0	26	14	0	1	1	1	12	12	0	200	200	1600
1	E2018-394	1627	5364	43	1	57	175	18.61	0	0	0	0	0	0	0	0	0	1	0	0	0	0	0	0	0	2	1	1	0	210	0	0	0	0	0	0	0	4	1	0	1	1	1	38	7	0	1000	700	0
0	I2019-374	5512	2306	44	1	53	169	18.56	0	0	0	0	0	0	0	0	0	0	0	0	0	0	0	0	0	2	1	1	0	85	0	0	0	0	0	0	0	4	14	0	1	3	1	12	6	0	100	200	1200
0	I2019-286	5420	2165	54	1	60	180	18.52	0	0	0	0	0	0	0	0	0	0	0	0	0	0	0	0	0	1	1	2	0	131	0	0	0	0	0	0	0	24	34	0	1	1	0	0	11	0	100	100	1500
0	I2019-28	5413	616	35	2	48	161	18.52	0	0	0	0	0	0	0	0	1	1	0	0	0	0	0	0	0	2	1	2	1	220	0	0	0	1	0	0	2	26	25	1	4	0	0	0	15	0	2500	600	3000
0	I2018-195	4779	482	66	1	51	166	18.51	0	0	0	0	0	0	0	0	0	0	0	0	0	0	0	0	0	1	1	2	0	127	0	0	0	0	0	0	0	7	18	0	3	1	0	0	9	0	30	600	1000
0	I2019-504	5647	1819	54	2	49	163	18.44	0	0	0	0	0	0	0	0	0	1	0	0	0	0	0	0	0	2	1	2	0	67	0	0	0	0	0	0	0	9	20	0	3	1	0	0	7	0	5	700	1000
1	E2019-1159	2477	5587	55	2	52	168	18.42	1	0	0	0	0	0	0	0	0	0	0	0	1	0	0	0	0	2	1	1	0	197	0	0	1	0	0	0	4	16	19	0	1	1	1	23	12	0	100	1600	1600
0	I2018-508	5121	1562	71	1	52	168	18.42	0	0	0	0	0	0	0	0	0	0	0	0	0	0	0	0	0	1	1	1	0	151	0	0	0	0	0	0	0	13	26	0	1	1	3	52	7	0	600	100	2000
0	I2019-280	5414	2891	62	1	52	168	18.42	0	0	0	0	0	0	0	0	0	0	0	0	0	0	0	0	0	2	1	1	0	151	0	0	0	0	0	0	0	2	26	0	1	2	1	15	13	0	200	200	3200
1	E2018-2214	1352	5582	63	1	43	153	18.37	0	0	0	0	0	0	0	0	0	0	0	0	0	0	0	0	0	1	1	2	0	147	0	0	0	0	0	0	0	16	22	0	1	1	1	14	14	0	200	500	1500
0	I2019-118	5245	3856	65	1	50	165	18.37	0	0	0	0	0	0	0	0	0	0	0	0	0	0	1	0	1	2	1	1	1	195	0	0	0	0	0	0	0	24	26	0	1	1	0	0	8	0	100	400	1200
0	I2019-69	5695	4006	46	1	47	160	18.36	0	0	0	0	0	0	0	0	0	0	0	0	1	0	0	0	0	2	1	1	1	0	0	0	0	0	0	0	0	8	26	0	4	1	0	0	5	0
1	E2018-611	1869	5678	45	1	53	170	18.34	0	0	0	0	0	0	0	0	0	1	0	0	0	0	0	0	0	2	1	1	0	190	0	0	0	0	0	0	0	24	38	0	1	3	3	18	8	0	600	100	1500
0	I2019-23	5362	153	57	1	53	170	18.34	0	0	0	0	0	0	0	0	0	0	0	0	0	0	0	0	0	2	1	1	1	73	0	0	0	0	0	0	0	12	33	0	1	1	1	10	7	0	100	100	700
1	E2019-1457	2808	5713	71	2	44	155	18.31	1	0	0	0	0	0	0	0	0	0	0	0	0	0	0	0	0	2	1	1	0	242	0	0	0	0	0	0	0	15	25	0	1	2	2	39	9	0	400	800	2000
0	I2018-73	5195	3672	83	1	48	162	18.29	1	0	0	0	0	0	0	0	0	0	0	0	1	0	0	0	0	2	1	1	0	111	0	0	0	0	0	0	0	12	24	0	1	1	1	12	7	0	200	400	2000
0	I2019-224	5357	3864	75	2	41	150	18.22	0	0	0	0	0	0	0	0	0	0	0	0	0	0	0	0	1	2	1	1	0	115	0	0	0	0	0	0	0	13	26	0	1	1	2	30	6	0	200	100	1700
0	I2019-136	5265	1756	73	2	41	150	18.22	0	0	0	0	0	0	0	0	0	0	0	0	0	0	0	0	0	1	1	1	0	56	0	0	0	0	0	0	0	2	26	0	1	1	1	10	7	0	100	50	600
0	I2019-328	5467	2329	75	1	50	166	18.14	0	0	0	0	0	0	0	0	0	1	0	0	0	0	0	0	0	2	3	3	0	211	1	1	0	0	0	0	4	16	42	0	4	1	0	0	15	0	150	150	1200
1	E2019-638	4273	4868	40	2	47	161	18.13	0	0	0	0	0	0	0	0	0	0	0	0	0	0	0	0	0	1	1	1	0	51	0	0	0	0	0	0	0	4	2	0	1	1	1	0	7	0	100	200	600
1	E2018-1824	918	5159	25	2	48	163	18.07	0	0	0	0	0	0	0	0	0	1	0	0	0	0	0	0	0	2	1	1	0	130	0	0	0	0	0	0	0	5	24	0	1	2	2	30	5	0	200	100	1100
1	E2018-1978	1088	5442	65	1	54	173	18.04	0	0	0	0	0	0	0	0	0	1	0	0	0	0	0	0	0	2	1	1	0	99	0	0	0	0	0	0	0	2	26	0	1	2	2	18	6	0	200	500	1200
0	I2018-134	4713	9	65	2	45	158	18.03	0	0	0	0	0	0	0	0	0	1	0	0	0	0	0	0	0	2	1	1	0	165	0	0	0	0	0	0	0	26	1	0	1	3	1	11	6	0	500	600	1700
0	I2019-273	5406	1446	76	1	52	170	17.99	0	0	0	0	0	0	0	0	0	0	0	0	0	0	0	0	0	1	1	1	0	70	0	0	0	0	0	0	0	15	30	0	1	1	1	17	6	0	30	150	1100
0	I2019-494	5636	934	62	1	52	170	17.99	0	0	0	0	0	0	0	0	0	1	0	0	0	0	0	0	0	2	1	2	0	90	0	0	0	0	0	0	0	5	31	0	1	3	2	30	6	0	30	30	1200
0	I2019-229	5361	4008	49	1	52	170	17.99	0	0	0	0	0	0	0	0	0	0	0	0	0	0	0	0	0	2	1		0	181	0	0	0	0	0	0	0	18	38	1	1	2	0	0	14	0	200	500	1500
1	E2019-1997	3407	5280	62	1	46	160	17.97	0	0	0	0	0	0	0	0	0	1	0	0	0	0	0	0	0	2	1	1	0	115	0	0	0	0	0	0	0	17	20	0	1	1	1	30	13	0	50	100	500
1	E2019-1593	2959	4800	66	1	55	175	17.96	0	0	0	0	0	0	0	0	0	1	0	0	0	0	0	0	0	2	1	1	0	230	0	0	0	0	0	0	0	26	26	0	1	1	1	30	6	0	200	200	1500
1	E2018-1383	428	5574	50	1	42	153	17.94	0	0	0	0	0	0	0	0	0	1	0	0	0	0	0	0	0	2	1	1	0	158	0	0	0	0	0	0	0	16	42	0	4	2	2	0	18	0	20	900	1000
1	E2019-1068	2376	5309	69	1	58	180	17.9	0	0	0	0	0	0	0	0	0	0	0	0	0	0	0	0	0	1	1	1	0	236	0	0	0	0	0	0	0	3	10	0	1	1	1	25	7	0	200	500	1000
0	I2018-389	4989	715	14	2	44	157	17.85	0	0	0	0	0	0	0	0	0	0	0	0	0	0	0	0	0	1	1	1	0	67	0	0	0	0	0	0	0	9	18	0	1	1	1	20	7	0	50	200	1200
0	I2019-261	5394	42	22	1	52	171	17.78	0	0	0	0	0	0	0	0	0	0	0	0	0	0	0	0	0	1	1	2	0	154	0	0	0	0	0	0	0	24	26	0	1	1	1	13	7	0	200	300	1000
0	I2018-175	4757	2983	28	2	45.5	160	17.77	0	0	0	0	0	0	0	0	0	0	0	0	0	0	1	0	0	2	1	1	0	300	0	0	0	0	0	0	0	15	26	0	1	2	1	20	6	0	500	150	2700
0	I2019-258	5390	2919	59	1	50	168	17.72	0	0	0	0	0	0	0	0	0	0	0	0	0	0	0	0	0	2	1	1	0	70	0	0	0	0	0	0	0	10	26	0	1	1	0	0	7	0	20	200	1000
0	I2018-552	5168	2458	62	1	47	163	17.69	0	0	0	0	0	0	0	0	0	0	0	0	0	0	0	0	0	1	1	1	0	89	0	0	0	0	0	0	0	8	26	0	1	1	0	0	6	0	80	500	1200
1	E2018-1243	273	4821	42	1	51	170	17.65	0	0	0	0	0	0	0	0	0	0	0	0	0	0	0	0	0	1	1	1	0	257	0	0	0	0	0	0	0	17	39	0	1	2	2	31	14	0	500	300	3300
0	I2018-390	4991	2726	64	1	54	175	17.63	0	0	0	0	0	0	0	0	0	0	0	0	0	0	0	0	0	1	1		0	160	0	0	0	0	0	0	0	1	16	0	3	1	0	0	5	0	50	500	500
1	E2018-851	2135	4810	31	2	48	165	17.63	0	0	0	0	0	0	0	0	0	0	0	0	0	0	0	0	0	2	1	2	0	250	0	0	0	0	0	0	0	15	27	0	1	3	3	18	6	0	1000	400	2500
0	I2018-58	5178	685	67	1	44	158	17.63	0	0	0	0	0	0	0	0	0	1	0	0	0	0	0	0	0	2	1	1	1	112	0	0	0	0	0	0	0	12	19	0	1	1	0	0	5	0	100	100	1600
1	E2019-561	4188	5532	57	1	48.5	166	17.6	0	0	0	0	0	0	0	0	0	1	0	0	0	0	0	0	0	2	1	1	0	190	0	0	0	0	0	0	0	6	18	0	1	2	2	0	10	0	300	1100	1100
1	E2018-926	2218	4993	71	1	45	160	17.58	0	0	0	0	0	0	0	0	0	1	0	0	0	0	0	0	0	2	1	1	0	70	0	0	0	0	0	0	0	19	44	0	1	2	2	0	7	0	100	0	500
1	E2018-1388	433	5681	56	2	46	162	17.53	0	0	0	0	0	0	0	0	0	0	0	0	0	0	0	0	0	1	1	1	0	175	0	0	0	0	0	0	0	3	31	0	4	0	0	0	5	0	50	100	1800
1	E2019-1717	3097	4688	42	2	42	155	17.48	0	0	0	0	0	0	0	0	0	0	0	0	0	0	0	0	0	1	1	1	0	134	0	0	0	0	0	0	0	24	26	0	1	1	1	35	6	0	300	100	1300
0	I2019-58	5684	4110	59	1	55	178	17.36	0	0	0	0	0	0	0	0	0	0	0	0	0	0	0	0	0	1	1	1	0	150	0	0	0	0	0	0	0	9	26	0	1	0	0	0	8	0	200	600	1600
[truncated: 97 more rows]
[truncated: 230 more columns]
