# Supplementary material for: Efficacy and safety of patient-controlled epidural analgesia versus patient-controlled intravenous analgesia following open hepatectomy: A single-center retrospective study
Source: Heliyon. 2023 Dec 14;10(1):e23548. doi: 10.1016/j.heliyon.2023.e23548 (PMC10767150; doi:10.1016/j.heliyon.2023.e23548)
Supplement: Multimedia component 2 [file mmc2.xlsx]

## Sheet: Sheet1
group	num		age	gender	kg	cm	BMI	a1	a2	a3	a4	a5	a6	a7	a8	a9	a10	a11	b1	b2	b3	b4	b5	b6	c1	c2	c3	c4	c5	d1	d2	d3	d4	d5	d6	d7	e1	e2	e3	e4	e5	e6	e7	f1	f2	g1	g2	g3	g4
1	E2019-202	3434	40	1	79	180	24.3827	0	0	0	0	0	0	0	0	0	1	0	0	0	0	0	0	0	2	1	1	1	234	0	0	0	0	0	0	0	26	33	0	1	1	1	15	8	0	200.00	700.00	1600.00	500.00
1	E2019-2053	3471	29	2	46	156	18.902	0	0	0	0	0	0	0	0	0	0	0	0	0	0	0	0	0	1	1	1	0	199	0	0	0	0	0	0	0	4	18	0	1	2	2	30	8	0	80.00	100.00	1700.00	500.00
1	E2018-2213	1351	65	1	80	170	27.6817	1	0	0	0	0	0	0	0	0	1	0	0	0	0	0	0	0	2	1	1	0	112	0	0	0	0	0	0	0	24	36	0	1	1	1	17	6	0	300.00	200.00	1600.00	500.00
1	E2019-128	2611	51	2	53	156	21.7784	0	0	0	0	0	0	0	0	0	1	0	0	0	0	0	0	0	2	1	1	0	122	0	0	0	0	0	0	0	13	40	0	1	1	1	13	6	0	100.00	100.00	500.00	500.00
1	E2019-1764	3149	49	2	52	155	21.6441	0	0	0	0	0	0	0	0	0	0	0	0	0	0	0	0	0	1	1	1	0	189	0	0	0	0	0	0	0	18	26	0	1	0	0	13	7	0	200.00	500.00	1200.00	500.00
0	I2019-22	5352	59	2	50	165	18.3655	0	0	0	0	0	0	0	0	0	1	0	0	0	0	0	0	0	2	1	1	0	269	0	0	0	0	0	0	0	26	39	0	3	1	0	0	16	0	1000.00	150.00	2000.00	500.00
0	I2018-442	5048	70	1	69	177	22.0243	1	0	0	0	0	0	0	0	0	0	0	0	1	0	0	0	0	2	1	1	1	180	0	0	0	0	0	0	0	4	24	0	1	2	1	17	15	0	100.00	100.00	1200.00	0.00
1	E2019-855	4514	64	2	65	156	26.7094	0	1	0	0	0	0	0	0	0	1	0	0	0	0	0	0	0	2	2	2	0	360	1	0	1	0	0	0	4	22	26	1	1	2	2	0	14	0	350.00	200.00	2500.00	1000.00
1	E2019-562	4189	71	2	54	158	21.6311	0	0	0	0	0	0	0	0	0	0	0	0	0	0	0	0	0	1	1	1	0	193	0	0	0	0	0	0	0	18	2	1	1	1	1	0	10	0	200.00	800.00	700.00	500.00
1	E2019-407	4017	52	1	60	170	20.7612	0	0	0	0	0	0	0	0	0	1	0	0	0	0	0	0	0	2	1	1	1	210	0	0	1	0	0	0	4	24	11	0	4	1	1	0	9	0	400.00	200.00	1200.00	500.00
1	E2019-2293	3737	52	1	69	170	23.8754	0	0	0	0	0	0	0	0	0	1	0	0	0	0	0	0	0	2	1		0	246	0	0	0	0	0	0	0	26	26	0	1	2	2	22	8	0	500.00	100.00	2500.00	1000.00
0	I2019-492	5634	72	2	51	164	18.9619	0	0	0	0	0	0	0	0	0	0	0	0	0	0	0	0	0	1	1	1	0	85	0	0	0	0	0	0	0	24	26	0	1	2	1	11	8	0	80.00	75.00	1300.00	500.00
1	E2019-1566	2929	63	1	63	160	24.6094	1	1	0	0	0	0	0	0	0	1	0	0	0	1	0	1	0	2	1	1	0	215	0	0	0	0	0	0	0	3	38	0	1	2	2	45	7	0	400.00	100.00	1000.00	0.00
1	E2018-776	2051	44	2	56	166	20.3223	0	0	0	0	0	0	0	0	0	1	0	0	0	0	0	0	0	2	1	1	0	105	0	0	0	0	0	0	0	13	13	0	1	2	2	20	7	0	200.00	400.00	500.00	500.00
0	I2018-248	4836	63	2	39	140	19.898	0	0	0	0	0	0	0	0	0	1	0	0	0	0	0	0	0	2	1	1	0	78	0	0	0	0	0	0	0	9	28	0	1	1	1	15	7	0	100.00	100.00	1000.00	0.00
0	I2018-488	5098	56	1	70	160	27.3438	0	0	0	0	0	0	0	0	0	0	0	0	0	0	0	0	0	1	1	1	1	75	0	0	0	0	0	0	0	4	19	0	1	2	1	16	6	0	200.00	400.00	1500.00	500.00
0	I2018-515	5129	49	2	57	160	22.2656	0	0	0	0	0	0	0	0	0	0	0	0	0	0	0	0	0	1	1	1	0	154	0	0	0	0	0	0	0	13	26	0	1	2	2	30	6	0	150.00	200.00	1200.00	500.00
1	E2018-1549	612	61	2	59	165	21.6713	0	0	0	0	0	0	0	0	0	0	0	0	0	0	0	0	0	1	1	1	0	170	0	0	0	0	0	0	0	14	8	0	1	2	2	15	5	0	100.00	100.00	1000.00	500.00
1	E2019-440	4054	31	2	55	168	19.487	0	0	0	0	0	0	0	0	0	0	0	0	0	0	0	0	0	1	1	1	0	300	0	0	0	0	0	0	0	13	11	0	1	1	1	20	5	0	50.00	50.00	1000.00	0.00
0	I2018-293	4884	54	2	55	165	20.202	0	0	0	0	0	0	0	0	0	1	0	0	0	0	0	0	0	2	1	1	0	130	0	0	0	0	0	0	0	24	40	0	1	1	0	0	12	0	150.00	400.00	1500.00	0.00
1	E2019-641	4277	56	1	62	162	23.6244	0	0	0	0	0	0	0	0	0	0	0	0	0	0	0	0	0	1	1	1	0	150	1	0	1	0	0	0	4	26	29	0	1	3	3	25	11	0	400.00	400.00	1600.00	500.00
1	E2018-254	1472	67	1	73	172	24.6755	0	0	0	0	0	0	0	0	0	0	0	0	0	0	0	0	0	1	1	1	0	217	0	0	0	0	0	0	0	17	38	0	1	1	1	45	9	0	50.00	30.00	1000.00	0.00
1	E2018-415	1651	46	1	74	170	25.6055	0	0	0	0	0	0	0	0	0	1	0	0	0	0	0	0	0	2	1		0	311	0	0	0	0	0	ALPPS分期手术	0	15	39	0	1	3	3	0	22	0	3500.00	800.00	2300.00	1500.00
0	I2018-331	4926	65	1	73	172	24.6755	0	0	0	0	0	0	0	0	0	0	0	0	0	0	0	0	0	1	1	2	0	381	0	0	0	0	0	0	0	7	44	0	3	1	0	0	20	0	200.00	300.00	1500.00	500.00
1	E2019-1950	3356	70	1	60	165	22.0386	0	0	0	0	0	0	0	0	0	0	0	0	0	0	0	0	0	1	1	2	0	560	1	0	0	0	0	1	1	17	2	0	1	1	1	30	17	0	600.00	500.00	2000.00	2000.00
1	E2018-1334	374	74	2	49	157	19.8791	1	1	0	0	0	0	0	0	0	0	0	0	1	1	0	0	0	2	2	2	0	213	1	0	1	0	0	0	4	16	38	0	1	0	0	0	16	0	300.00	500.00	1800.00	500.00
1	E2018-519	1766	60	2	59	156	24.2439	0	0	0	0	0	0	0	0	0	1	0	0	0	0	0	0	0	2	1	1	0	230	1	0	0	0	0	0	1	26	4	0	1	1	1	11	13	0	400.00	600.00	1500.00	500.00
1	E2019-755	4403	62	1	58	164	21.5645	0	0	0	0	0	0	0	1	0	1	0	0	0	0	0	0	0	2	1	1	0	210	0	0	0	0	0	0	0	26	25	0	1	2	2	3	13	0	300.00	400.00	1700.00	500.00
1	E2018-1536	598	65	1	67	168	23.7387	0	0	0	0	0	0	0	0	0	1	0	0	0	0	0	0	0	2	1	1	0	117	0	0	0	0	0	0	0	2	15	0	1	1	1	15	12	0	200.00	200.00	1000.00	500.00
1	E2018-1551	615	46	1	55	162	20.9572	0	0	0	0	0	0	0	0	0	1	0	0	0	0	0	0	0	2	1	1	0	130	0	0	0	0	0	0	0	6	15	0	1	2	2	30	12	0	300.00	100.00	1000.00	500.00
1	E2019-2001	3414	55	2	60	156	24.6548	0	0	0	0	0	0	0	0	0	1	0	0	0	0	0	0	0	2	1	1	0	105	0	0	0	0	0	0	0	26	15	0	1	2	2	10	12	0	100.00	200.00	500.00	500.00
1	E2019-859	4518	68	2	60	164	22.3081	0	0	0	0	0	0	0	0	0	0	0	0	0	0	0	0	0	1	1	1	0	240	0	0	0	0	0	0	0	5	26	1	1	1	1	45	10	0	300.00	300.00	1000.00	500.00
1	E2018-1640	714	43	2	54	165	19.8347	0	0	0	0	0	0	0	0	0	0	0	0	0	0	0	0	0	1	1	1	0	197	0	0	0	0	0	0	0	2	21	0	1	2	2	32	9	0	500.00	200.00	1200.00	500.00
1	E2018-1735	819	29	1	56	165	20.5693	0	0	0	0	0	0	0	0	0	1	0	0	0	0	0	0	0	2	1	1	0	173	0	0	0	0	0	0	0	12	36	0	1	2	2	35	9	0	200.00	300.00	1500.00	500.00
1	E2018-297	1519	69	1	61	162	23.2434	1	0	0	0	0	0	0	0	0	0	0	0	1	0	0	0	0	2	1	1	0	90	0	0	0	0	0	0	0	19	35	0	1	3	3	9	9	0	100.00	200.00	1000.00	0.00
1	E2018-1748	833	49	1	60	168	21.2585	0	0	0	0	0	0	0	0	0	1	0	0	0	0	0	0	0	2	1		0	180	0	0	0	0	0	0	0	26	1	0	1	1	1	15	8	0	100.00	300.00	700.00	500.00
1	E2018-511	1758	58	2	67	170	23.1834	0	0	0	0	0	0	0	0	0	1	0	0	0	0	0	0	0	2	1	1	0	184	0	0	0	0	0	0	0	15	26	0	1	3	3	21	8	0	400.00	300.00	1000.00	500.00
1	E2019-2279	3721	48	2	65	145	30.9156	1	0	0	0	0	0	0	0	0	0	0	0	1	0	0	0	0	2	1	1	0	219	0	0	0	0	0	0	0	17	2	0	1	3	3	30	8	0	400.00	200.00	1500.00	500.00
1	E2019-2298	3742	68	2	52	160	20.3125	0	0	0	0	0	0	0	0	0	0	0	0	0	0	0	0	0	2	1	1	1	163	0	0	0	0	0	0	0	5	7	0	1	0	0	0	8	0	200.00	400.00	700.00	500.00
1	E2019-2340	3790	60	2	62	154	26.1427	1	0	0	0	0	0	0	0	0	0	0	0	0	0	0	0	0	2	2	3	0	166	0	0	0	0	0	0	0	13	36	1	4	0	0	0	8	0	100.00	400.00	1000.00	500.00
0	I2018-199	4783	50	1	65	168	23.03	0	0	0	0	0	0	0	0	0	0	0	0	0	0	0	0	0	1	1		0	225	0	0	0	0	0	0	0	26	12	0	1	1	2	38	8	0	300.00	300.00	1500.00	500.00
0	I2019-367	5505	76	2	60	146	28.1479	1	1	0	1	0	0	0	0	0	0	0	1	1	0	0	0	1	2	1	1	0	171	0	0	0	0	0	0	0	13	26	0	1	1	2	30	7	0	300.00	100.00	1000.00	500.00
1	E2018-333	1560	60	1	70	170	24.2215	1	0	0	0	0	0	0	0	0	1	0	0	1	0	0	0	0	2	1	1	0	98	0	0	0	0	0	0	0	23	10	0	1	1	1	0	7	0	100.00	600.00	1600.00	0.00
1	E2018-47	1711	50	1	77	178	24.3025	0	0	0	0	0	0	0	0	0	0	0	0	0	0	0	0	0	1	1		1	245	0	0	0	0	0	0	0	26	18	0	3	1	1	0	7	0	300.00	1000.00	3000.00	1000.00
1	E2018-590	1845	80	1	63	167	22.5896	0	0	0	0	0	0	0	0	0	0	0	0	0	0	0	0	0	1	1	1	0	92	0	0	0	0	0	0	0	21	36	0	3	1	1	0	7	0	200.00	1200.00	1000.00	500.00
1	E2019-1485	2839	31	1	90	180	27.7778	0	0	0	0	0	0	0	0	0	1	0	0	0	0	0	0	0	2	1	1	0	85	0	0	0	0	0	0	0	12	24	0	1	1	1	20	7	0	300.00	400.00	600.00	500.00
1	E2019-2333	3782	46	1	85	175	27.7551	0	0	0	0	0	0	0	0	0	1	0	0	0	0	0	0	0	2	1	1	0	62	0	0	0	0	0	0	0	26	26	0	1	1	1	0	7	0	50.00	100.00	500.00	500.00
1	E2018-1706	787	66	1	90	176	29.0548	1	0	0	0	0	0	0	0	0	1	0	0	0	0	0	0	0	2	1	1	0	240	0	0	0	0	0	0	0	4	24	0	1	2	2	46	6	0	600.00	200.00	1500.00	500.00
1	E2018-1994	1106	60	2	66	172	22.3094	0	0	0	0	0	0	0	0	0	1	0	0	0	0	0	0	0	2	1	1	0	135	0	0	0	0	0	0	0	2	4	0	1	2	2	15	6	0	100.00	100.00	1100.00	500.00
1	E2019-1861	3257	62	1	59	170	20.4152	0	0	0	0	0	0	0	0	0	1	0	0	0	0	0	0	0	3	1	1	0	133	0	0	0	0	0	0	0	5	20	0	1	1	1	30	6	0	200.00	100.00	1500.00	500.00
1	E2019-2233	3671	23	1	80	177	25.5354	0	0	0	0	0	0	0	0	0	0	0	0	0	0	0	0	0	1	1	1	0	168	0	0	0	0	0	0	0	15	41	0	1	2	2	30	6	0	450.00	100.00	1500.00	1000.00
1	E2018-282	1503	54	1	74	170	25.6055	1	0	0	0	0	0	0	0	0	1	0	0	1	0	0	0	0	2	1	1	1	124	0	0	0	0	0	0	0	4	42	0	1	1	1	15	5	0	100.00	100.00	1200.00	500.00
1	E2018-2102	1228	49	2	38	158	15.2219	0	0	0	0	0	0	0	0	0	1	0	0	0	0	0	0	0	2	1	1	0	100	0	0	0	0	0	0	0	19	29	0	1	0	0	0	20	0	50.00	100.00	1000.00	500.00
1	E2019-1217	2542	36	1	64	161	24.6904	0	0	0	0	0	0	0	0	0	1	0	0	0	0	0	0	0	2	1	1	0	200	1	0	0	1	0	0	2	18	16	0	1	2	2	23	17	0	1000.00	200.00	1600.00	1000.00
1	E2019-611	4244	67	2	57.5	155	23.9334	0	1	0	0	0	0	0	0	0	0	0	0	0	0	0	0	0	2	1	1	1	266	0	0	1	0	0	0	4	22	11	0	1	1	1	14	11	0	600.00	800.00	2000.00	1000.00
1	E2019-2132	3559	63	1	55	175	17.9592	0	0	0	0	0	0	0	0	0	0	1	0	0	0	0	0	0	2	1	1	0	84	0	0	0	0	0	0	0	4	39	0	1	1	1	15	10	0	200.00	700.00	1000.00	500.00
1	E2018-15	557	86	1	73	177	23.3011	1	1	0	0	0	0	0	0	0	0	0	1	0	0	0	0	0	2	1	1	0	160	0	0	0	0	0	0	0	4	1	0	1	2	2	22	9	0	0.00	0.00	1100.00	500.00
1	E2018-1872	971	53	1	50	162	19.052	1	0	0	0	0	0	0	0	0	0	0	0	0	0	0	0	0	2	1	1	0	60	0	0	0	0	0	0	0	21	10	0	1	1	1	0	9	0	100.00	200.00	600.00	500.00
1	E2018-520	1768	61	2	55	155	22.8928	1	0	0	0	0	0	0	0	0	0	0	0	1	0	0	0	0	2	1	1	1	146	0	0	0	0	0	0	0	5	26	0	1	2	2	45	9	0	300.00	150.00	1600.00	500.00
0	I2018-77	5199	76	1	63	172	21.2953	0	0	0	0	0	0	0	0	0	0	0	0	0	0	0	0	0	1	1	1	0	238	0	0	0	0	0	0	0	5	11	0	4	1	0	0	9	0	400.00	600.00	2200.00	500.00
0	I2019-71	5698	65	1	53	165	19.4674	0	1	1	0	0	0	0	0	0	1	0	0	0	0	0	0	0	2	1		0	259	0	0	0	0	0	0	0	26	26	0	1	1	0	0	8	0	200.00	100.00	1500.00	500.00
1	E2018-1407	455	36	2	58	160	22.6562	0	0	0	0	0	0	0	0	0	0	0	0	0	0	0	0	0	1	1	1	0	235	0	0	0	0	0	0	0	22	26	0	1	1	1	25	8	0	1200.00	400.00	2750.00	1000.00
1	E2019-1289	2621	62	2	52	156	21.3675	1	0	0	0	0	0	0	0	0	0	0	1	0	0	0	0	0	2	1		0	148	0	0	0	0	0	0	0	26	36	1	1	1	1	10	8	0	200.00	700.00	1600.00	500.00
1	E2019-1942	3347	67	2	64	161	24.6904	0	0	0	0	0	0	0	0	0	0	0	0	0	0	0	0	0	1	1		0	205	0	0	0	0	0	0	0	6	42	0	1	2	2	30	8	0	150.00	300.00	1600.00	0.00
1	E2019-719	4363	76	2	45	160	17.5781	1	0	0	0	0	0	0	0	0	0	0	0	1	1	0	0	0	2	1	1	1	110	0	0	0	0	0	0	0	15	31	0	1	1	1	16	8	0	200.00	50.00	1000.00	0.00
1	E2019-1825	3217	45	1	79	175	25.7959	0	0	0	0	0	0	0	0	0	1	0	0	0	0	0	0	0	2	1	1	0	145	0	0	0	0	0	0	0	15	14	0	1	2	2	20	7	0	200.00	300.00	1500.00	500.00
0	I2018-501	5114	80	2	46	153	19.6506	0	0	0	0	0	0	0	0	0	0	0	0	0	0	0	0	0	1	1	2	0	210	0	0	0	0	0	0	0	26	26	0	1	1	1	4	7	0	50.00	200.00	1200.00	500.00
1	E2018-327	1553	61	1	75	173	25.0593	0	0	0	0	0	0	0	0	0	1	0	0	0	0	0	0	0	2	1	1	1	60	0	0	0	0	0	0	0	15	30	0	1	1	1	0	6	0	50.00	500.00	1100.00	500.00
1	E2019-2124	3550	50	2	62	165	22.7732	0	0	0	0	0	0	0	0	0	0	0	0	0	0	0	0	0	1	1	1	0	155	0	0	0	0	0	0	0	3	26	0	1	2	2	45	6	0	300.00	150.00	1000.00	1000.00
1	E2019-460	4076	64	2	54	158	21.6311	0	0	0	0	0	0	0	0	0	1	0	0	0	0	0	0	0	2	1	1	0	155	0	0	0	0	0	0	0	5	15	0	1	1	1	30	6	0	50.00	200.00	1000.00	500.00
1	E2019-111	2423	59	1	79	177	25.2163	0	1	0	0	0	0	0	0	0	0	0	0	0	0	0	0	0	2	1	1	1	64	0	0	0	0	0	0	0	21	24	0	1	1	1	0	5	0	15.00	100.00	1000.00	0.00
1	E2019-257	3850	30	2	58	168	20.5499	0	0	0	0	0	0	0	0	0	0	0	0	0	0	0	0	0	1	1	1	0	135	0	0	0	0	0	0	0	13	16	3	1	1	1	0	5	0	NA	NA	NA	NA
0	I2019-114	5241	61	1	70	175	22.8571	0	0	0	0	0	0	0	0	0	1	0	0	0	0	0	0	0	1	1	1	1	290	0	0	0	0	0	0	0	26	12	3	4	1	0	0	4	0	5.00	40.00	600.00	0.00
1	E2018-661	1924	66	1	79	176	25.5036	0	0	0	0	0	0	0	0	0	1	0	0	0	0	0	0	0	2	1	1	0	70	0	0	0	0	0	0	0	13	24	0	1	1	1	13	18	0	100.00	100.00	500.00	0.00
0	I2018-99	5223	45	1	45	150	20	0	0	0	0	0	0	0	0	0	0	0	0	0	0	0	0	0	1	1	2	1	222	0	0	0	0	0	0	0	18	14	0	4	0	0	0	17	0	150.00	300.00	1500.00	500.00
0	I2019-390	5528	67	1	60	166	21.7738	0	0	0	0	0	0	0	0	0	0	0	0	0	0	0	0	0	2	1	2	0	145	0	1	0	0	0	0	4	18	41	0	1	1	1	14	16	0	200.00	20.00	1600.00	0.00
0	I2018-410	5013	51	1	56	170	19.3772	0	0	0	0	0	0	0	0	0	1	0	0	0	0	0	0	0	2	1	1	1	195	1	0	0	0	0	0	1	24	11	0	1	1	0	0	16	0	300.00	300.00	1000.00	500.00
0	I2019-14	5269	59	1	71	167	25.4581	0	0	0	0	0	0	0	0	1	1	0	0	0	0	0	0	0	2	1	2	1	475	0	0	0	0	0	0	0	2	35	0	4	0	0	0	16	0	0	0	0	0
0	I2018-306	4899	44	1	75	182	22.6422	0	0	0	0	0	0	0	0	0	0	0	0	0	0	0	0	0	1	1	1	0	210	0	0	1	0	0	0	4	26	40	0	1	1	1	15	14	0	50.00	200.00	700.00	500.00
1	E2019-1881	3279	77	1	65	162	24.7676	1	0	0	0	0	0	0	0	0	0	0	0	1	0	0	0	0	2	1	2	1	220	0	0	0	0	0	0	0	5	2	0	1	1	1	20	14	0	250.00	100.00	2200.00	1000.00
0	I2018-423	5027	63	2	50	160	19.5312	0	0	0	0	0	0	0	0	0	0	0	0	0	0	0	0	0	1	1	1	0	111	0	0	0	0	0	0	0	4	1	0	1	1	0	0	14	0	400.00	10.00	1200.00	500.00
1	E2019-1928	3331	69	2	68	158	27.2392	1	0	0	0	0	0	0	0	0	0	0	1	0	0	1	0	0	2	1	1	0	350	0	0	1	0	0	0	4	26	15	0	1	1	1	15	13	0	100.00	700.00	1000.00	1000.00
1	E2018-1681	759	63	1	65	161	25.0762	0	0	0	0	0	0	0	0	0	0	0	0	0	0	0	0	0	1	1	1	0	140	0	0	0	0	0	0	0	4	12	0	1	1	1	15	13	0	100.00	20.00	1200.00	500.00
1	E2019-1922	3325	58	2	66	162	25.1486	1	0	0	0	0	0	0	0	0	0	0	0	0	0	0	0	0	2	1	1	1	218	0	0	0	0	0	0	0	13	26	0	1	1	1	30	13	0	350.00	150.00	2200.00	500.00
0	I2018-133	4712	57	2	58	167	20.7967	0	0	0	0	0	0	0	0	0	0	0	0	0	0	0	0	0	1	1	1	0	314	0	0	0	0	0	0	0	5	34	0	2	1	2	30	13	0	200.00	400.00	1500.00	500.00
0	I2019-163	5293	51	2	74	164	27.5134	0	0	0	0	0	0	0	0	0	0	0	0	0	0	0	0	0	2	1	2	0	117	0	0	0	0	0	0	0	18	10	0	1	1	1	12	12	0	300.00	400.00	700.00	500.00
1	E2018-1301	338	59	1	75	175	24.4898	0	0	0	0	0	0	0	0	0	0	1	0	0	0	0	0	0	2	1	1	0	189	0	0	1	0	0	0	4	13	42	0	3	1	1	0	11	0	100.00	50.00	1600.00	0.00
0	I2018-148	4728	71	2	65	150	28.8889	1	0	0	0	0	0	0	0	0	0	0	0	0	0	0	0	0	2	1		0	87	0	0	0	0	0	0	0	15	38	0	1	1	0	0	11	0	100.00	200.00	600.00	500.00
0	I2018-449	5055	67	1	70	165	25.7117	0	0	0	0	0	0	0	0	0	1	0	0	0	0	0	0	0	2	1	1	0	154	0	0	0	0	0	0	0	24	26	0	1	1	0	0	11	0	200.00	600.00	1700.00	500.00
0	I2018-93	5217	67	2	67	76	115.997	0	0	0	0	0	0	0	0	0	0	1	0	0	0	0	0	0	2	1	2	0	195	0	0	0	0	0	0	0	16	43	0	1	2	1	15	11	0	200.00	450.00	600.00	500.00
1	E2018-599	1854	72	1	67	172	22.6474	0	1	0	0	0	0	0	0	0	0	0	0	0	0	0	0	0	2	1	1	0	188	0	0	0	0	0	0	0	15	26	0	1	2	2	19	10	0	200.00	150.00	2000.00	500.00
1	E2018-2094	1218	55	1	77	170	26.6436	1	0	0	0	0	0	0	0	0	0	0	1	0	0	0	0	0	2	1	1	0	197	0	0	0	0	0	0	0	16	7	0	1	1	1	35	10	0	200.00	1200.00	1100.00	500.00
1	E2018-458	1698	64	1	76	170	26.2976	1	0	0	0	0	0	0	0	0	0	0	0	1	0	0	0	0	2	1		0	457	0	0	0	0	0	0	0	21	26	0	1	1	1	20	10	0	300.00	500.00	2500.00	500.00
0	I2018-84	5207	68	2	59	158	23.634	0	1	0	0	0	0	0	0	0	0	0	0	0	0	0	0	0	2	1	1	0	115	0	0	0	0	0	0	0	19	43	2	1	2	1	12	9	0	600.00	50.00	800.00	500.00
1	E2019-1364	2705	66	1	80	172	27.0416	0	0	0	0	0	0	0	0	0	0	0	0	0	0	0	0	0	1	1	1	0	235	0	0	0	0	0	0	0	17	39	0	1	2	2	45	9	0	500.00	1600.00	2500.00	500.00
1	E2019-1539	2899	47	1	70	172	23.6614	0	0	0	0	0	0	0	0	0	1	0	0	0	0	0	0	0	2	1	2	0	112	0	0	0	0	0	0	0	13	26	0	1	2	2	15	9	0	100.00	100.00	1100.00	500.00
1	E2019-2027	3442	16	2	61	165	22.4059	0	0	0	0	0	0	0	0	0	0	0	0	0	0	0	0	0	1	1	1	0	429	0	0	0	0	0	0	0	26	2	1	1	3	3	64	9	0	300.00	1700.00	2500.00	1500.00
1	E2018-728	1998	52	1	90	180	27.7778	0	0	0	0	0	0	0	0	0	1	0	0	0	0	0	0	0	2	1	1	0	280	0	0	0	0	0	0	0	8	38	0	4	0	0	0	8	0	100.00	700.00	1000.00	500.00
1	E2019-1776	3162	47	1	65	172	21.9713	0	0	0	0	0	0	0	0	0	1	0	0	0	0	0	0	0	2	1		0	210	0	0	0	0	0	0	0	15	35	0	1	1	1	0	8	0	200.00	400.00	1000.00	1000.00
1	E2019-188	3277	67	2	52	153	22.2137	1	0	0	0	0	0	0	0	0	1	0	1	1	0	0	0	0	2	1	1	0	183	0	0	0	0	0	0	0	18	41	0	1	1	1	7	8	0	100.00	100.00	1500.00	500.00
0	I2018-253	4841	66	1	70	168	24.8016	1	0	0	0	0	0	0	0	0	1	0	0	0	0	0	0	0	2	1	1	0	330	0	0	0	0	0	0	0	5	15	0	1	1	2	30	8	0	200.00	500.00	2000.00	1000.00
0	I2019-100	5226	57	2	59	164	21.9363	0	0	0	0	0	0	0	0	0	1	0	0	0	0	0	0	0	2	1	1	0	249	0	0	0	0	0	0	0	7	26	0	1	2	0	0	8	0	100.00	200.00	1500.00	500.00
0	I2019-486	5628	55	1	69	168	24.4473	0	0	1	0	0	0	0	0	0	0	0	0	0	0	0	0	1	2	1		0	295	0	0	0	0	0	0	0	26	26	1	1	2	2	30	8	0	0.00	0.00	1500.00	0.00
1	E2018-840	2123	72	1	56	167	20.0796	1	1	0	0	0	0	0	0	0	1	0	0	0	0	0	0	0	2	1	1	0	121	0	0	0	0	0	0	0	2	19	0	1	1	1	0	7	0	100.00	300.00	1000.00	500.00
1	E2018-1374	418	72	1	62.5	168	22.1443	0	0	0	0	0	0	0	0	0	1	0	0	0	0	0	0	0	2	1	2	0	150	0	0	0	0	0	0	0	6	36	0	1	1	1	0	7	0	260.00	300.00	1500.00	500.00
1	E2019-2166	3596	60	1	54	155	22.4766	0	0	0	0	0	0	0	0	0	0	0	0	0	0	0	0	0	1	1	1	0	202	0	0	0	0	0	0	0	8	11	0	1	2	2	15	7	0	250.00	600.00	1500.00	500.00
1	E2019-2296	3740	54	1	71	168	25.1559	0	0	0	0	0	0	0	0	0	1	0	0	0	0	0	0	0	2	1	1	0	205	0	0	0	0	0	0	0	10	6	0	1	1	1	30	7	0	200.00	50.00	1000.00	500.00
1	E2019-31	3909	40	2	47	160	18.3594	0	0	0	0	0	0	0	0	0	0	0	0	0	0	0	0	0	1	1	2	1	213	0	0	0	0	0	0	0	26	4	0	1	1	1	0	7	0	50.00	200.00	1000.00	500.00
1	E2019-77	4419	54	1	74	170	25.6055	0	0	0	0	0	0	0	0	0	0	0	0	0	0	0	0	0	1	1	1	0	78	0	0	0	0	0	0	0	9	26	0	1	2	2	16	7	0	100.00	100.00	1100.00	500.00
0	I2018-168	4749	48	1	81	172	27.3797	1	0	0	0	0	0	0	0	0	1	0	0	0	1	0	1	0	2	1		1	130	0	0	0	0	0	0	0	23	26	0	1	1	1	20	7	0	300.00	100.00	1200.00	500.00
0	I2019-188	5317	46	1	63	171	21.5451	0	0	0	0	0	0	0	0	0	0	0	0	0	0	0	0	0	1	1	1	0	114	0	0	0	0	0	0	0	12	19	0	1	1	1	15	7	0	50.00	75.00	1200.00	500.00
0	I2019-246	5378	68	2	57	165	20.9366	0	0	1	0	0	0	0	0	0	0	0	0	0	0	0	0	0	2	1		0	232	0	0	0	0	0	0	0	4	8	0	1	1	0	0	7	0	200.00	200.00	2000.00	500.00
0	I2019-357	5496	57	1	58	160	22.6562	0	0	0	0	0	0	0	0	0	1	0	0	0	0	0	0	0	2	1	1	0	101	0	0	0	0	0	0	0	21	24	0	1	1	1	15	7	0	200.00	200.00	1500.00	0.00
1	E2018-1122	139	70	1	52	165	19.1001	0	0	0	0	0	0	0	0	0	0	0	0	0	0	0	0	0	1	1	1	0	89	0	0	0	0	0	0	0	24	11	0	1	1	1	0	6	0	100.00	300.00	1000.00	0.00
1	E2018-1668	744	63	1	71	168	25.1559	1	0	0	1	0	0	0	0	0	0	0	0	0	0	0	0	0	2	1	1	0	145	0	0	0	0	0	0	0	3	12	0	1	2	2	30	6	0	100.00	200.00	1100.00	500.00
1	E2018-386	1618	51	2	52	152	22.5069	0	0	0	0	0	0	0	0	0	0	0	0	0	0	0	0	0	1	1	1	0	63	0	0	0	0	0	0	0	13	32	1	1	1	1	0	6	0	50.00	50.00	1000.00	500.00
1	E2018-838	2120	50	1	72.5	170	25.0865	0	0	0	0	0	0	0	0	0	1	0	0	0	0	0	0	0	2	1	1	0	131	0	0	0	0	0	0	0	15	26	0	1	1	1	15	6	0	150.00	150.00	1100.00	500.00
1	E2018-918	2209	59	2	49	154	20.6612	0	0	0	0	0	0	0	0	0	0	0	0	0	0	0	0	0	1	1	1	0	118	0	0	0	0	0	0	0	15	42	0	1	2	2	15	6	0	50.00	150.00	1100.00	0.00
1	E2019-1345	2684	57	1	74	163	27.852	1	0	0	0	0	0	0	0	0	1	0	0	1	0	0	0	0	2	1	1	0	156	0	0	0	0	0	0	0	26	26	0	1	2	2	22	6	0	200.00	200.00	1100.00	500.00
1	E2019-1980	3389	51	2	50	150	22.2222	1	0	0	0	0	0	0	0	0	0	0	0	0	0	0	0	0	2	1		0	194	0	0	0	0	0	0	0	12	26	0	1	3	3	46	6	0	200.00	150.00	1200.00	500.00
1	E2019-52	4142	56	2	54	157	21.9076	0	0	0	0	0	0	0	0	0	1	0	0	0	0	0	0	0	2	1	1	1	132	0	0	0	0	0	0	0	9	35	0	1	1	1	27	6	0	100.00	1000.00	700.00	500.00
1	E2019-854	4513	29	1	60	180	18.5185	0	0	0	0	0	0	0	0	0	0	0	0	0	0	0	0	0	1	1	1	0	118	0	0	0	0	0	0	0	24	29	0	1	2	2	12	6	0	200.00	200.00	1000.00	500.00
0	I2018-50	5112	62	1	75	168	26.5731	0	0	0	0	0	0	0	0	0	1	0	0	0	0	0	0	0	2	1	1	0	128	0	0	0	0	0	0	0	13	40	0	1	1	2	22	6	0	100.00	250.00	1000.00	500.00
0	I2019-18	5308	57	1	67	167	24.0238	0	0	0	0	0	0	0	0	0	1	0	0	0	0	0	0	0	2	1	1	0	85	0	0	0	0	0	0	0	12	38	0	1	1	1	8	6	0	100.00	100.00	1100.00	0.00
1	E2018-1999	1111	52	2	50	158	20.0288	0	0	0	0	0	0	0	0	0	0	0	0	0	0	0	0	0	1	1	1	0	70	0	0	0	0	0	0	0	19	44	0	1	2	2	8	5	0	300.00	700.00	1000.00	500.00
1	E2018-621	1880	33	2	48	158	19.2277	0	0	0	0	0	0	0	0	0	0	0	0	0	0	0	0	0	1	1	1	0	150	0	0	0	0	0	0	0	24	6	0	1	2	2	14	5	0	100.00	100.00	500.00	500.00
1	E2019-425	4037	47	1	55	168	19.487	0	0	0	0	0	0	0	0	0	0	0	0	0	0	0	0	0	1	1	2	0	78	0	0	0	0	0	0	0	9	19	0	1	1	1	18	5	0	200.00	100.00	1200.00	500.00
1	E2019-1747	3130	54	2	44	156	18.0802	0	0	0	0	0	0	0	0	0	1	0	0	0	0	0	0	0	2	1	1	0	75	0	0	0	0	0	0	0	9	15	0	1	1	1	0	4	0	100.00	100.00	500.00	500.00
0	I2018-295	4886	49	1	60	173	20.0474	0	0	0	0	0	0	0	0	0	1	0	0	0	0	0	0	0	2	2	2	0	130	0	0	0	0	0	0	0	12	38	0	3	1	0	0	4	0	20.00	150.00	1500.00	0.00
0	I2018-323	4918	53	1	86	173	28.7347	0	0	0	0	0	0	0	0	0	1	0	0	0	0	0	0	0	2	1	2	0	122	0	0	0	0	0	0	0	12	37	0	3	1	0	0	2	0	20.00	400.00	1000.00	0.00
1	E2018-283	1504	77	1	72	170	24.9135	1	0	1	0	0	0	0	0	0	1	0	1	0	0	0	0	0	2	1	1	1	128	0	0	0	0	0	0	0	4	22	0	1	1	1	0	29	0	500.00	400.00	1500.00	500.00
0	I2019-190	5319	62	2	65	162	24.7676	1	0	0	0	0	0	0	0	0	0	0	0	0	0	0	0	0	2	2	3	0	239	1	0	0	0	0	0	1	13	26	0	1	1	3	45	24	0	900.00	800.00	2900.00	0.00
1	E2018-1471	526	47	1	85	180	26.2346	0	0	0	0	0	0	0	0	0	0	0	0	0	0	0	0	0	1	1	1	0	300	0	0	1	1	0	0	4	18	36	0	1	2	2	28	18	0	1500.00	900.00	4000.00	1000.00
1	E2018-516	1763	53	1	64	178	20.1995	0	0	0	0	0	0	0	0	0	1	0	0	0	0	0	0	0	2	1	1	0	490	0	0	0	0	0	1	1	26	4	1	1	2	2	15	16	0	800.00	1500.00	4500.00	500.00
1	E2018-824	2105	66	1	55	163	20.7008	1	1	0	0	0	0	0	0	0	0	0	0	0	0	0	0	0	2	1	1	0	144	0	0	1	0	0	0	4	4	1	0	1	2	2	15	14	0	200.00	50.00	1100.00	500.00
1	E2018-1492	549	75	2	52	163	19.5717	0	0	0	0	0	0	0	0	0	0	0	0	0	0	0	0	0	1	1	2	0	156	0	0	1	0	0	0	4	18	32	0	1	1	1	0	14	0	500.00	200.00	1000.00	500.00
1	E2018-1493	550	64	1	77	178	24.3025	0	0	0	0	0	0	0	0	0	0	0	0	0	0	0	0	0	1	1	1	0	113	1	0	1	0	0	0	4	21	40	0	1	3	3	20	14	0	700.00	100.00	2000.00	500.00
1	E2018-2104	1230	54	1	54	173	18.0427	0	0	0	0	0	0	0	0	0	0	1	0	0	0	0	0	0	2	1	1	0	98	0	0	0	0	0	0	0	13	7	0	1	2	2	20	14	0	100.00	100.00	1000.00	500.00
1	E2018-549	1799	66	1	55	165	20.202	0	0	0	0	0	0	0	0	0	0	0	0	0	0	0	0	0	1	1	1	0	530	0	0	0	0	0	0	0	26	12	3	4	0	0	0	14	0	300.00	1300.00	4000.00	500.00
0	I2019-178	5306	59	1	63	165	23.1405	1	0	0	0	0	0	0	0	0	0	0	0	0	0	0	0	0	2	1		0	280	0	0	0	0	0	0	0	26	14	0	1	1	1	6	14	0	100.00	200.00	1500.00	500.00
1	E2018-1201	227	61	1	68	160	26.5625	0	0	0	0	0	0	0	0	0	0	0	0	0	0	0	0	0	1	2	2	0	260	1	0	1	0	0	0	4	26	40	1	4	0	0	0	13	0	200.00	600.00	1000.00	500.00
1	E2018-1238	267	69	2	65	153	27.7671	1	1	0	0	0	0	0	0	0	0	0	1	0	0	0	0	0	2	1		0	150	1	0	1	0	0	0	4	26	26	0	1	2	2	35	12	0	200.00	150.00	1700.00	500.00
1	E2018-829	2110	61	1	70	170	24.2215	0	1	0	0	0	0	0	0	0	1	0	0	0	0	0	0	0	2	1	1	1	180	1	0	1	0	0	0	4	4	14	0	1	1	1	12	12	0	200.00	250.00	2000.00	500.00
1	E2019-1901	3302	59	2	57	165	20.9366	0	0	0	0	0	0	0	0	0	1	0	0	0	0	0	0	0	2	1	1	0	120	0	0	1	0	0	0	4	16	29	0	3	0	0	0	12	0	5.00	500.00	600.00	500.00
1	E2018-2220	1359	42	1	75	168	26.5731	0	0	0	0	0	0	0	0	0	1	0	0	0	0	0	0	0	2	1	1	0	240	0	0	0	0	0	0	0	6	10	0	1	1	1	30	12	0	300.00	200.00	2000.00	500.00
0	I2019-473	5617	73	1	65	176	20.984	1	0	0	0	0	0	0	0	0	0	0	0	1	1	1	0	0	2	1		0	150	0	0	0	0	0	0	0	18	19	0	1	1	0	0	12	0	100.00	400.00	1200.00	500.00
1	E2018-58	1833	49	1	75	175	24.4898	0	0	0	0	0	0	0	0	0	0	0	0	0	0	0	0	0	1	1	1	0	157	0	0	1	0	0	0	4	24	41	0	1	1	1	0	11	0	100.00	300.00	1000.00	500.00
1	E2019-576	4204	73	2	54	148	24.653	1	0	0	1	0	0	0	0	0	1	0	0	0	0	0	0	0	2	1	1	0	126	0	0	1	0	0	0	4	18	8	1	1	1	1	0	11	0	300.00	300.00	1000.00	500.00
1	E2018-1859	956	74	1	65	164	24.1672	1	1	0	0	0	0	0	0	0	0	0	1	1	0	0	1	0	2	1	1	0	183	0	0	0	0	0	0	0	18	15	0	1	1	1	15	11	0	300.00	75.00	1500.00	500.00
1	E2018-2011	1127	76	1	76	170	26.2976	1	1	0	0	0	0	0	0	0	0	0	0	0	1	1	0	0	2	1	1	0	195	0	0	0	0	0	0	0	8	23	0	1	1	1	15	11	0	300.00	200.00	1000.00	500.00
1	E2018-2027	1144	63	1	60	160	23.4375	0	0	0	0	0	0	0	0	0	1	0	0	0	0	0	0	0	2	1	1	0	153	0	0	0	0	0	0	0	10	16	0	1	1	1	27	11	0	200.00	200.00	1000.00	500.00
1	E2018-368	1598	64	2	66	158	26.4381	0	0	0	0	0	0	0	0	0	0	0	0	0	0	0	0	0	1	1	2	1	340	0	0	0	0	0	0	0	16	32	0	1	1	1	0	11	0	2000.00	1300.00	3250.00	1000.00
1	E2019-1743	3126	66	2	57	158	22.8329	1	0	0	0	0	0	0	0	0	1	0	0	0	1	0	0	0	2	1		0	152	0	0	0	0	0	0	0	18	26	0	1	2	2	13	11	0	300.00	200.00	1700.00	500.00
1	E2018-624	1883	59	2	65	160	25.3906	0	0	0	0	0	0	0	0	0	1	0	0	0	0	0	0	0	2	1	1	0	130	0	0	1	0	0	0	4	2	31	0	1	2	2	24	10	0	400.00	150.00	1000.00	500.00
1	E2018-795	2072	43	1	70	165	25.7117	0	0	0	0	0	0	0	0	0	1	0	0	0	0	0	0	0	2	1	1	0	283	0	0	1	0	0	0	4	23	12	0	1	3	3	30	10	0	1000.00	100.00	3000.00	0.00
1	E2018-996	2295	68	2	55	148	25.1096	0	0	0	0	0	0	0	0	0	0	0	0	0	0	0	0	0	1	1	1	0	339	0	0	1	0	0	0	4	15	28	1	1	1	1	15	10	0	200.00	200.00	2000.00	500.00
1	E2019-1397	2741	72	2	54	155	22.4766	1	0	0	0	0	0	0	0	0	0	0	0	1	0	0	0	0	2	1	1	0	187	1	0	1	0	0	0	4	18	34	1	1	1	1	5	10	0	100.00	500.00	1200.00	500.00
1	E2019-2137	3564	57	1	60	170	20.7612	0	0	0	0	0	0	0	0	0	0	0	0	0	0	0	0	0	1	1	1	0	213	0	0	1	0	0	0	4	5	19	0	1	3	3	45	10	0	1000.00	50.00	2700.00	0.00
1	E2018-721	1991	62	1	86	180	26.5432	0	1	0	0	0	0	0	0	0	0	0	0	0	0	0	0	0	2	1	1	0	206	0	0	0	0	0	0	0	18	37	0	1	1	1	15	10	0	300.00	500.00	1100.00	500.00
1	E2018-1447	499	59	2	65	164	24.1672	1	0	0	0	0	0	0	0	0	1	0	1	0	0	0	1	0	2	1	1	0	209	0	0	0	0	0	0	0	18	4	0	1	0	0	0	10	0	300.00	600.00	1600.00	500.00
1	E2018-1566	631	60	2	55	165	20.202	0	0	0	0	0	0	0	0	0	1	0	0	0	0	0	0	0	2	1	1	0	135	0	0	0	0	0	0	0	24	38	0	1	1	1	23	10	0	200.00	500.00	1000.00	0.00
1	E2019-1959	3365	53	1	92	184	27.1739	0	0	0	0	0	0	0	0	0	1	0	0	0	0	0	0	0	2	1	1	0	120	0	0	0	0	0	0	0	5	36	0	1	2	2	45	10	0	300.00	20.00	1200.00	500.00
1	E2018-1091	104	22	1	75	172	25.3515	0	0	0	0	0	0	0	0	0	0	0	0	0	0	0	0	0	1	1	1	0	167	0	0	0	0	0	0	0	23	38	0	1	2	2	38	9	0	200.00	100.00	2000.00	500.00
1	E2018-1700	781	55	1	74	177	23.6203	1	0	0	0	0	0	0	0	0	1	0	0	0	0	0	0	0	2	1		0	210	0	0	0	0	0	0	0	9	36	0	1	1	1	20	9	0	700.00	200.00	1500.00	1000.00
1	E2018-1846	942	60	1	70	166	25.4028	0	0	0	0	0	0	0	0	0	0	0	0	0	0	0	0	0	1	1	1	0	96	0	0	0	0	0	0	0	5	26	0	1	2	2	18	9	0	100.00	100.00	1500.00	500.00
1	E2018-1867	965	55	1	66	171	22.571	0	0	0	0	0	0	0	0	0	0	0	0	0	0	0	0	0	2	1	1	0	158	0	0	0	0	0	0	0	26	18	0	1	1	1	15	9	0	200.00	300.00	1200.00	500.00
1	E2018-2247	1388	73	1	63	170	21.7993	1	0	0	0	0	0	0	0	0	0	1	0	1	0	0	0	0	2	1	1	0	78	0	0	0	0	0	0	0	10	10	0	1	1	1	0	9	0	200.00	75.00	1100.00	500.00
1	E2018-543	1793	36	2	51	162	19.433	0	0	0	0	0	0	0	0	0	1	0	0	0	0	0	0	0	2	1	1	0	98	0	0	0	0	0	0	0	10	26	0	1	2	2	15	9	0	100.00	200.00	1500.00	0.00
1	E2018-839	2121	66	1	64	174	21.1389	1	0	0	1	0	0	0	0	0	0	0	1	0	0	0	0	1	2	1	1	0	145	0	0	0	0	0	0	0	18	43	0	1	2	2	0	9	0	200.00	400.00	1100.00	500.00
0	I2018-29	4880	72	1	71	178	22.4088	0	0	0	0	0	0	0	0	0	0	0	0	0	0	0	0	0	1	1	1	1	113	0	0	0	0	0	0	0	4	22	0	1	1	1	16	9	0	300.00	400.00	1000.00	500.00
0	I2019-185	5314	30	1	74	176	23.8895	0	0	0	0	0	0	0	0	0	1	0	0	0	0	0	0	0	2	1		0	185	0	0	0	0	0	0	0	26	14	0	1	3	1	15	9	0	200.00	550.00	2600.00	500.00
0	I2019-315	5453	47	2	42	156	17.2584	0	0	0	0	0	0	0	0	0	1	0	0	0	0	0	0	0	2	1	2	0	180	0	0	0	0	0	0	0	6	34	1	1	2	0	0	9	0	50.00	50.00	1100.00	500.00
1	E2019-2373	3826	65	1	78	172	26.3656	1	1	1	0	0	0	0	0	0	0	0	1	0	0	0	0	1	2	1	2	0	108	0	0	0	0	0	0	0	5	44	0	1	3	3	30	8	0	200.00	100.00	1100.00	0.00
1	E2018-1225	253	49	1	60	168	21.2585	0	0	0	0	0	0	0	0	0	1	0	0	0	0	0	0	0	2	1	1	0	240	0	0	0	0	0	0	0	26	37	0	1	1	1	15	8	0	100.00	1000.00	1200.00	300.00
1	E2018-1499	556	51	1	75	170	25.9516	0	0	0	0	0	0	0	0	0	1	0	0	0	0	0	0	0	2	1	1	0	83	0	0	0	0	0	0	0	26	15	1	1	1	1	0	8	0	50.00	1000.00	1500.00	500.00
1	E2018-2112	1239	35	1	79	178	24.9337	0	0	0	0	0	0	0	0	0	1	0	0	0	0	0	0	0	2	1	2	0	123	0	0	0	0	0	0	0	15	16	0	1	1	1	21	8	0	NA	NA	NA	NA
1	E2018-2267	1410	65	1	62.5	166	22.6811	0	0	0	0	0	0	0	0	0	1	0	0	0	0	0	0	0	2	1	1	0	145	0	0	0	0	0	0	0	13	16	0	1	2	2	0	8	0	100.00	100.00	1000.00	500.00
1	E2018-273	1493	62	1	57	170	19.7232	0	0	0	0	0	0	0	0	0	0	0	0	0	0	0	0	0	1	1	1	1	159	0	0	0	0	0	0	0	24	29	0	1	1	1	0	8	0	100.00	100.00	700.00	500.00
1	E2018-702	1970	61	1	64	163	24.0882	1	0	0	0	0	0	0	0	0	1	0	0	0	0	0	0	0	2	1	1	0	153	0	0	0	0	0	0	0	6	24	0	1	1	1	0	8	0	50.00	100.00	1600.00	0.00
1	E2018-968	2264	40	1	79	169	27.6601	0	0	0	0	0	0	0	0	0	0	0	0	0	0	0	0	0	1	1	1	0	100	0	0	0	0	0	0	0	24	44	0	1	3	3	25	8	0	300.00	150.00	1000.00	500.00
1	E2019-116	2478	76	1	60	163	22.5827	1	0	0	0	0	0	0	0	0	1	0	1	0	0	0	0	0	3	1		0	170	0	0	0	0	0	0	0	8	39	0	3	0	0	0	8	0	100.00	100.00	1000.00	500.00
1	E2019-2145	3573	75	1	72	158	28.8415	1	0	0	0	0	0	0	0	0	0	0	1	0	0	0	0	0	2	1		0	160	0	0	0	0	0	0	0	26	26	0	1	3	3	11	8	0	100.00	50.00	1000.00	500.00
1	E2019-2186	3618	71	2	45	160	17.5781	0	0	0	0	0	0	0	0	0	0	0	0	0	0	0	0	0	1	1	1	0	132	0	0	0	0	0	0	0	21	40	0	1	2	2	9	8	0	200.00	3000.00	2000.00	500.00
1	E2019-2251	3691	71	2	66	164	24.539	1	0	0	0	0	0	0	0	0	1	0	0	1	0	1	0	0	2	1		0	112	0	0	0	0	0	0	0	18	4	0	1	2	2	15	8	0	100.00	50.00	700.00	0.00
1	E2019-454	4069	77	2	55	155	22.8928	0	0	0	0	0	0	0	0	0	0	0	0	0	0	0	0	0	1	1	1	0	189	0	0	0	0	0	0	0	15	26	0	1	1	1	19	8	0	250.00	500.00	1600.00	500.00
0	I2018-159	4739	87	1	72	167	25.8166	0	0	0	0	0	0	0	0	0	0	0	0	0	0	0	0	0	1	1	2	0	124	0	0	0	0	0	0	0	13	4	0	1	2	1	11	8	0	100.00	550.00	500.00	500.00
0	I2019-142	5272	46	2	64	163	24.0882	0	0	0	0	0	0	0	0	0	0	0	0	0	0	0	0	0	1	1	1	0	141	0	0	0	0	0	0	0	8	7	0	1	1	1	20	8	0	100.00	50.00	1000.00	500.00
0	I2019-20	5330	50	1	75	175	24.4898	0	0	0	0	0	0	0	0	0	1	0	0	0	0	0	0	0	2	1	1	1	137	0	0	0	0	0	0	0	21	26	0	1	1	0	0	8	0	100.00	150.00	1100.00	500.00
0	I2019-530	5675	57	1	90	180	27.7778	1	0	0	0	0	0	0	0	0	0	0	0	0	0	0	0	0	2	1	1	0	109	0	0	0	0	0	0	0	24	25	0	1	2	1	18	8	0	100.00	100.00	1000.00	500.00
1	E2018-1039	46	38	1	75	170	25.9516	0	0	0	0	0	0	0	0	0	1	0	0	0	0	0	0	0	2	1	1	0	102	0	0	0	0	0	0	0	23	19	0	1	1	1	16	7	0	100.00	100.00	700.00	500.00
1	E2018-1356	398	68	1	60	176	19.3698	1	0	0	0	0	0	0	0	0	0	0	0	0	0	0	0	0	2	1	1	0	155	0	0	0	0	0	0	0	24	4	0	1	3	3	18	7	0	600.00	800.00	1500.00	1000.00
1	E2018-1428	478	61	1	61	172	20.6193	0	0	0	0	0	0	0	0	0	1	0	0	0	0	0	0	0	2	1	1	0	205	0	0	0	0	0	0	0	2	41	0	1	2	2	20	7	0	300.00	400.00	1700.00	500.00
1	E2018-1479	534	60	1	60	162	22.8624	1	0	0	0	0	0	0	0	0	1	0	1	0	0	0	0	0	2	1	1	0	74	0	0	0	0	0	0	0	15	30	0	1	1	1	0	7	0	100.00	100.00	600.00	500.00
1	E2018-1516	576	61	1	69	168	24.4473	0	0	0	0	0	0	0	0	0	1	0	0	0	0	0	0	0	2	1	1	0	185	0	0	0	0	0	0	0	3	40	0	1	2	2	45	7	0	300.00	300.00	1100.00	500.00
1	E2018-1526	587	86	1	52	160	20.3125	0	0	0	0	0	0	0	0	0	1	0	0	0	0	0	0	0	2	1	2	0	107	0	0	0	0	0	0	0	23	10	0	1	1	1	0	7	0	250.00	300.00	1000.00	0.00
1	E2018-1528	589	42	1	65	174	21.4692	0	0	0	0	0	0	0	0	0	1	0	0	0	0	0	0	0	2	1	2	0	152	0	0	0	0	0	0	0	24	8	3	1	2	2	0	7	0	200.00	100.00	1000.00	500.00
1	E2018-1595	663	48	1	53	165	19.4674	0	0	0	0	0	0	0	0	0	1	0	0	0	0	0	0	0	2	1	1	0	106	0	0	0	0	0	0	0	13	15	0	1	1	1	30	7	0	200.00	300.00	1200.00	0.00
1	E2018-1631	704	66	1	71	172	23.9995	0	0	0	0	0	0	0	0	0	0	0	0	0	0	0	0	0	1	1	1	0	120	0	0	0	0	0	0	0	23	22	0	1	1	1	16	7	0	200.00	600.00	500.00	1000.00
1	E2018-2117	1244	65	2	65	167	23.3067	1	0	0	0	0	0	0	0	0	1	0	1	0	0	0	0	0	2	1	1	0	135	0	0	0	0	0	0	0	14	40	0	1	1	1	18	7	0	200.00	200.00	1600.00	500.00
1	E2018-2128	1256	34	1	70	168	24.8016	0	0	0	0	0	0	0	0	0	1	0	0	0	0	0	0	0	2	1		0	122	0	0	0	0	0	0	0	26	26	0	1	1	1	0	7	0	150.00	300.00	1600.00	500.00
1	E2018-2152	1283	41	1	60	168	21.2585	0	0	0	0	0	0	0	0	0	0	0	0	0	0	0	0	0	1	1	1	0	147	0	0	0	0	0	0	0	26	26	0	1	3	3	33	7	0	400.00	200.00	1700.00	500.00
1	E2018-450	1690	35	1	80	170	27.6817	0	0	0	0	0	0	0	0	0	1	0	0	0	0	0	0	0	2	1	2	0	119	0	0	0	0	0	0	0	13	11	0	1	3	3	10	7	0	100.00	300.00	700.00	0.00
1	E2018-62	1878	66	2	54	155	22.4766	1	0	0	0	0	0	0	0	0	1	0	0	0	0	0	0	0	2	1	1	1	180	0	0	0	0	0	0	0	15	36	0	1	1	1	0	7	0	150.00	500.00	1100.00	500.00
1	E2018-786	2062	64	1	71	173	23.7228	0	0	0	0	0	0	0	0	0	0	0	0	0	0	0	0	0	1	1	1	0	136	0	0	0	0	0	0	0	13	24	0	1	3	3	45	7	0	300.00	500.00	1500.00	0.00
1	E2018-862	2147	40	1	72	173	24.0569	0	0	0	0	0	0	0	0	0	0	0	0	0	0	0	0	0	1	1	1	0	118	0	0	0	0	0	0	0	24	2	0	1	2	2	28	7	0	500.00	200.00	1200.00	500.00
1	E2018-914	2205	60	2	50	163	18.8189	0	0	0	0	0	0	0	0	0	1	0	0	0	0	0	0	0	2	1	1	0	72	0	0	0	0	0	0	0	13	36	0	1	1	1	15	7	0	50.00	300.00	700.00	0.00
1	E2019-1019	2322	37	1	84	175	27.4286	0	0	0	0	0	0	0	0	0	0	0	0	0	0	0	0	0	1	1	1	0	119	0	0	0	0	0	0	0	12	40	0	1	1	1	20	7	0	200.00	75.00	1500.00	1000.00
1	E2019-2129	3555	64	1	70	170	24.2215	0	0	0	0	0	0	0	0	0	1	0	0	0	0	0	0	0	3	1	1	0	142	0	0	0	0	0	0	0	4	8	0	1	1	1	30	7	0	100.00	100.00	1100.00	500.00
1	E2019-297	3894	73	2	58	155	24.1415	1	0	0	0	0	0	0	0	0	1	0	0	0	0	0	0	0	2	1	1	1	163	0	0	0	0	0	0	0	15	18	0	1	1	1	0	7	0	500.00	200.00	2000.00	500.00
0	I2018-53	5145	48	1	70	180	21.6049	0	0	0	0	0	0	0	0	0	0	0	0	0	0	0	0	0	1	1	1	1	97	0	0	0	0	0	0	0	24	26	0	1	1	0	0	7	0	400.00	1700.00	1700.00	1000.00
0	I2019-249	5380	60	1	74	182	22.3403	0	0	0	0	0	0	0	0	0	0	0	0	0	0	0	0	0	2	1	1	0	238	0	0	0	0	0	0	0	3	26	0	1	1	2	30	7	0	500.00	300.00	1500.00	500.00
1	E2018-2067	1188	67	1	65	168	23.03	1	1	0	1	0	0	0	0	0	0	0	1	1	0	1	0	1	2	1	1	0	177	0	0	0	0	0	0	0	13	4	0	1	2	2	25	6	0	150.00	50.00	1100.00	500.00
1	E2018-2228	1367	61	1	82	174	27.0842	1	1	1	0	0	0	0	0	0	1	0	0	0	0	0	0	1	2	1	1	0	141	0	0	0	0	0	0	0	4	42	0	1	2	2	30	6	0	30.00	200.00	1100.00	0.00
1	E2018-278	1498	65	1	71	165	26.079	0	1	1	0	0	0	0	0	0	1	0	0	1	0	1	0	1	3	1		0	325	0	0	0	0	0	0	0	26	32	0	4	0	0	0	6	0	300.00	600.00	2200.00	500.00
1	E2018-1031	38	60	1	56	160	21.875	1	0	0	0	0	0	0	0	0	1	0	1	0	0	0	0	0	2	1	1	0	64	0	0	0	0	0	0	0	13	11	0	1	2	2	15	6	0	50.00	100.00	500.00	500.00
1	E2018-1116	132	61	1	60	165	22.0386	0	0	0	0	0	0	0	0	0	1	0	0	0	0	0	0	0	2	1	1	0	178	0	0	0	0	0	0	0	13	10	0	1	2	2	22	6	0	500.00	1100.00	1500.00	500.00
1	E2018-1216	243	62	1	77	168	27.2817	0	0	0	0	0	0	0	0	0	1	0	0	0	0	0	0	0	2	1	1	0	132	0	0	0	0	0	0	0	24	42	0	1	3	3	15	6	0	300.00	100.00	1000.00	500.00
1	E2018-1236	265	63	2	68	162	25.9107	1	0	0	0	0	0	0	0	0	0	0	0	1	1	0	0	0	2	1	1	0	222	0	0	0	0	0	0	0	13	10	1	1	2	2	0	6	0	800.00	75.00	1500.00	1000.00
1	E2018-1339	379	67	1	71	172	23.9995	1	0	0	0	0	0	0	0	0	1	0	0	1	0	0	0	0	2	1	1	0	154	0	0	0	0	0	0	0	8	32	0	1	2	2	13	6	0
1	E2018-1633	706	58	2	62	165	22.7732	1	0	0	0	0	0	0	0	0	0	0	0	0	0	0	0	0	2	1	1	0	136	0	0	0	0	0	0	0	15	41	0	1	1	1	17	6	0	100.00	900.00	1000.00	1000.00
1	E2018-1753	839	38	2	66	170	22.8374	0	0	0	0	0	0	0	0	0	1	0	0	0	0	0	0	0	2	1	1	0	120	0	0	0	0	0	0	0	24	17	0	1	2	2	0	6	0	100.00	100.00	1000.00	500.00
1	E2018-1959	1067	48	2	49	160	19.1406	0	0	0	0	0	0	0	0	0	0	0	0	0	0	0	0	0	2	1	1	0	90	0	0	0	0	0	0	0	24	42	0	1	3	3	0	6	0	100.00	200.00	1100.00	0.00
1	E2018-308	1532	50	2	49	156	20.1348	0	0	0	0	0	0	0	0	0	1	0	0	0	0	0	0	0	2	1	1	0	149	0	0	0	0	0	0	0	4	16	0	1	1	1	30	6	0	200.00	50.00	1000.00	500.00
1	E2018-32	1545	40	2	52	157	21.0962	0	0	0	0	0	0	0	0	0	0	0	0	0	0	0	0	0	2	1	1	0	263	0	0	0	0	0	0	0	15	41	0	1	2	2	37	6	0	1000.00	400.00	1750.00	500.00
1	E2018-427	1664	66	1	75	174	24.7721	0	0	0	0	0	0	0	0	0	0	0	0	0	0	0	0	0	1	1	1	1	87	0	0	0	0	0	0	0	24	38	0	1	1	1	0	6	0	100.00	300.00	1100.00	0.00
1	E2019-1804	3194	63	2	65	173	21.7181	0	0	0	0	0	0	0	0	0	0	0	0	0	0	0	0	0	1	1	1	0	120	0	0	0	0	0	0	0	4	18	0	1	2	2	15	6	0	100.00	150.00	600.00	500.00
1	E2019-2170	3601	51	2	54	165	19.8347	0	0	0	0	0	0	1	0	0	0	0	0	0	0	0	0	0	2	1	1	0	206	0	0	0	0	0	0	0	12	4	0	1	2	2	30	6	0	200.00	1300.00	1500.00	500.00
1	E2019-326	3927	63	1	65	168	23.03	1	0	0	0	0	0	0	0	0	0	0	0	1	0	0	0	0	2	1	1	1	157	0	0	0	0	0	0	0	24	24	0	1	1	1	0	6	0	100.00	200.00	1000.00	500.00
1	E2019-392	4000	65	1	60	178	18.937	1	0	0	0	0	0	0	0	0	0	0	0	0	0	0	1	0	2	1	2	0	115	0	0	0	0	0	0	0	24	18	0	1	2	2	12	6	0	200.00	150.00	1100.00	500.00
1	E2019-511	4133	63	2	55	158	22.0317	0	0	0	0	0	0	0	0	0	0	0	0	0	0	0	0	0	1	1	1	0	124	0	0	0	0	0	0	0	8	44	0	1	0	0	10	6	0	50.00	50.00	600.00	500.00
1	E2018-2017	1133	62	1	75	170	25.9516	0	1	0	0	0	0	0	0	0	1	0	0	0	0	0	0	0	2	1	1	0	66	0	0	0	0	0	0	0	24	16	0	1	1	1	7	5	0	100.00	120.00	600.00	300.00
1	E2018-1006	10	64	1	77	170	26.6436	0	0	0	0	0	0	0	0	0	1	0	0	0	0	0	0	0	2	1	1	0	220	0	0	0	0	0	0	0	6	26	0	1	1	1	26	5	0	400.00	100.00	2700.00	500.00
1	E2018-1198	222	61	2	59	160	23.0469	0	0	0	0	0	0	0	0	0	1	0	0	0	0	0	0	0	2	1	2	0	123	0	0	0	0	0	0	0	24	42	0	1	1	1	15	5	0	100.00	300.00	1000.00	500.00
1	E2018-1242	272	48	1	69	172	23.3234	0	0	0	0	0	0	0	0	0	0	0	0	0	0	0	0	0	1	1	1	0	85	0	0	0	0	0	0	0	19	34	0	1	1	1	0	5	0	100.00	200.00	1100.00	0.00
1	E2018-1372	416	66	2	42.5	162	16.1942	0	0	0	0	0	0	0	0	0	1	0	0	0	0	0	0	0	2	1	1	1	70	0	0	0	0	0	0	0	13	4	0	1	1	1	20	5	0	50.00	100.00	600.00	500.00
1	E2018-1440	492	41	2	70	174	23.1206	0	0	0	0	0	0	0	0	0	0	0	0	0	0	0	0	0	2	1	1	0	155	0	0	0	0	0	0	0	24	32	0	1	1	1	10	5	0	200.00	800.00	1000.00	500.00
1	E2018-159	657	65	1	58	167	20.7967	0	0	0	0	0	0	0	0	0	1	0	0	0	0	0	0	0	2	1	1	1	145	0	0	0	0	0	0	0	15	25	0	1	1	1	0	5	0	600.00	500.00	1500.00	500.00
1	E2018-1834	929	68	1	81	178	25.565	1	0	0	0	0	0	0	0	0	1	0	1	0	0	1	0	0	2	1	1	0	200	0	0	0	0	0	0	0	26	7	0	1	2	2	17	5	0	200.00	500.00	2000.00	1000.00
1	E2018-188	979	50	1	90	170	31.1419	0	0	0	0	0	0	0	0	0	1	0	0	0	0	0	0	0	2	1		1	167	0	0	0	0	0	0	0	24	5	0	4	0	0	0	5	0	150.00	350.00	1000.00	500.00
1	E2018-2	1112	66	1	69	172	23.3234	1	0	0	1	0	0	0	0	0	0	0	0	1	0	0	0	1	2	1	1	0	120	0	0	0	0	0	0	0	15	36	0	1	3	3	11	5	0	100.00	100.00	1100.00	500.00
1	E2018-316	1541	59	1	67	174	22.1297	0	0	0	0	0	0	0	0	0	1	0	0	0	0	0	0	0	2	1	1	1	231	0	0	0	0	0	0	0	13	31	0	1	2	2	30	5	0	500.00	50.00	1500.00	500.00
1	E2019-1828	3220	66	1	64	162	24.3865	0	0	0	0	0	0	0	0	0	1	0	0	0	0	0	0	0	2	1	2	0	116	0	0	0	0	0	0	0	3	4	0	1	3	3	30	5	0	400.00	100.00	1000.00	1000.00
1	E2018-1118	134	51	1	71	66	162.994	0	0	0	0	0	0	0	0	0	0	0	0	0	0	0	0	0	2	1	1	0	115	0	0	0	0	0	0	0	21	14	0	1	1	1	0	3	0	100.00	100.00	900.00	0.00
1	E2018-876	2162	39	2	54	158	21.6311	0	0	0	0	0	0	0	0	0	1	0	0	0	0	0	0	0	2	1	1	0	110	0	0	0	0	0	0	0	24	26	0	1	1	1	0	2	0	200.00	500.00	1000.00	500.00
1	E2018-1353	395	66	1	65	166	23.5883	1	0	0	0	0	0	0	0	0	0	0	0	0	0	0	0	0	2	1	1	0	119	0	0	0	0	0	0	0	26	24	0	1	2	2	0	15	0	300.00	800.00	2000.00	500.00
1	E2018-932	2225	55	1	56	169	19.6072	0	0	0	0	0	0	0	0	0	0	0	0	0	0	0	0	0	1	1		0	70	1	0	1	0	0	0	4	13	39	1	1	2	2	25	13	0	50.00	100.00	1000.00	500.00
1	E2018-673	1937	71	2	63	157	25.5588	0	0	0	0	0	0	0	0	0	0	0	0	0	0	0	0	0	1	1	1	0	243	0	0	1	0	0	0	4	26	18	0	1	0	0	10	12	0	100.00	200.00	1100.00	500.00
1	E2018-2079	1201	71	2	81	155	33.7149	1	1	0	0	0	0	0	0	0	0	1	1	0	0	0	0	0	2	1		0	178	0	0	0	0	0	0	0	26	2	0	1	1	1	15	11	0	1200.00	60.00	1400.00	1000.00
1	E2018-1142	161	69	2	52	151	22.806	1	1	0	0	0	0	0	0	0	0	0	0	1	0	0	0	0	2	1	1	0	143	0	0	0	0	0	0	0	26	42	0	1	2	2	12	9	0	200.00	500.00	1500.00	500.00
0	I2018-166	4747	51	2	62	158	24.8358	0	0	0	0	0	0	0	0	0	1	0	0	0	0	0	0	0	2	1	1	1	270	0	0	0	0	0	0	0	16	12	0	1	1	2	30	9	0	200.00	200.00	1500.00	500.00
1	E2018-1133	151	69	1	61	162	23.2434	0	0	0	0	0	0	0	0	0	0	0	0	0	0	0	0	0	1	1	2	0	164	0	0	0	0	0	0	0	9	38	0	1	3	3	21	7	0	300.00	400.00	1000.00	500.00
1	E2018-1751	837	70	1	70	165	25.7117	0	0	1	0	0	0	0	0	0	0	0	0	0	0	0	0	0	2	1	1	0	144	0	0	0	0	0	0	0	3	37	0	1	2	2	30	6	0	300.00	200.00	800.00	500.00
1	E2019-1479	2832	67	2	57	165	20.9366	0	0	0	0	0	0	0	0	0	1	0	0	0	0	0	0	0	2	1	1	0	189	0	0	0	0	0	0	0	15	2	0	1	1	1	24	6	0	400.00	200.00	1500.00	500.00
1	E2018-1912	1016	75	2	67	160	26.1719	0	0	0	0	0	0	0	0	0	1	0	0	0	0	0	0	0	2	1	1	0	178	1	0	0	0	0	0	1	26	26	1	1	1	1	0	71	0	300.00	500.00	1700.00	1000.00
1	E2018-861	2146	56	1	55	166	19.9594	1	1	0	0	0	0	0	0	0	1	0	0	1	0	0	0	0	2	1	2	0	180	1	0	1	0	0	0	4	4	1	0	3	1	1	0	30	0	100.00	300.00	1000.00	500.00
1	E2019-275	3870	56	1	62	170	21.4533	0	0	0	0	0	0	0	0	0	1	0	0	0	0	0	0	0	2	1	1	1	371	1	0	1	0	0	0	4	26	26	0	1	1	1	28	29	0	1300.00	800.00	2700.00	1000.00
1	E2018-1151	171	63	1	70	175	22.8571	1	0	0	0	0	0	0	0	0	0	0	0	0	0	0	0	0	2	1	1	0	115	1	0	1	0	0	0	4	22	28	0	1	2	2	25	26	0	400.00	100.00	1500.00	500.00
1	E2019-2258	3698	58	1	71	178	22.4088	0	0	0	0	1	0	0	0	0	0	0	0	0	0	0	0	0	2	1	1	0	125	1	0	1	0	0	0	4	24	42	0	1	1	1	18	24	0	100.00	300.00	1000.00	500.00
0	I2018-333	4928	68	1	63	170	21.7993	0	0	0	0	0	0	0	0	0	1	0	0	0	0	0	0	0	2	1	1	0	257	0	0	0	0	0	0	0	7	27	0	1	3	0	0	23	0	450.00	250.00	1100.00	500.00
1	E2018-603	1860	65	2	46	150	20.4444	0	0	0	0	0	0	0	0	0	0	0	0	0	0	0	0	0	1	1	1	0	215	1	0	0	0	0	0	1	6	26	0	1	2	2	22	22	0	300.00	200.00	1500.00	500.00
1	E2019-751	4399	69	1	73	170	25.2595	1	0	0	0	0	0	0	0	0	0	0	0	0	0	0	0	0	2	1	2	0	433	0	0	1	0	0	0	4	5	7	0	1	1	1	45	21	0	300.00	500.00	1600.00	1000.00
1	E2018-558	1809	49	1	55	170	19.0311	0	0	0	0	0	0	0	0	0	0	0	0	0	0	0	0	0	2	1	1	0	126	0	0	1	0	0	0	4	21	28	0	1	3	3	5	20	0	400.00	100.00	1000.00	500.00
1	E2018-714	1983	46	2	54	161	20.8325	1	0	0	0	0	0	0	0	0	0	0	0	0	0	0	0	0	2	1	2	1	119	0	0	1	0	0	0	4	17	26	0	1	2	2	27	20	0	200.00	500.00	1000.00	0.00
0	I2018-135	4714	62	2	49	160	19.1406	0	0	0	0	0	0	0	0	0	0	0	0	0	0	0	0	0	1	1	1	0	151	0	0	0	1	0	0	2	4	28	0	1	1	0	0	20	0	100.00	100.00	600.00	500.00
0	I2018-179	4761	61	1	50	168	17.7154	0	0	0	0	0	0	0	0	0	1	0	0	0	0	0	0	0	2	1	1	0	164	0	0	0	0	0	0	0	15	26	0	1	2	1	17	19	0	500.00	100.00	2000.00	500.00
0	I2018-354	4951	65	2	60	160	23.4375	1	0	0	0	0	0	0	0	0	1	0	0	1	0	0	0	0	2	1	1	0	318	0	0	0	0	0	0	0	16	4	0	1	3	1	15	19	0	600.00	320.00	2500.00	1000.00
1	E2018-106	69	47	1	62	171	21.2031	0	0	0	0	0	0	0	0	0	1	1	0	0	0	0	0	0	2	1	1	1	202	1	0	0	0	0	0	1	26	7	0	1	1	1	15	18	0	400.00	10.00	1000.00	500.00
0	I2018-301	4894	61	1	68	165	24.977	0	0	0	0	0	0	0	0	0	0	0	0	0	0	0	0	0	1	1	1	0	101	0	0	0	0	0	0	0	16	26	0	1	1	0	0	18	0	150.00	150.00	1700.00	500.00
1	E2018-1552	616	67	1	72	170	24.9135	0	0	0	0	0	0	0	0	0	1	0	0	0	0	0	0	0	2	1	2	0	158	1	0	1	0	0	0	4	8	43	0	1	1	1	27	17	0	800.00	100.00	1000.00	1000.00
1	E2019-1936	3340	37	2	54	165	19.8347	0	0	0	0	0	0	0	0	0	0	0	0	0	0	0	0	0	1	1	1	0	918	1	0	1	0	0	0	4	6	30	0	1	2	2	45	17	0	500.00	2000.00	5000.00	1000.00
1	E2019-1347	2686	75	2	59	151	25.8761	1	1	0	0	0	0	0	0	0	1	0	1	1	0	0	0	0	2	1	2	0	290	0	0	1	0	0	0	4	26	39	0	1	1	1	15	16	0	600.00	1000.00	1500.00	500.00
1	E2018-262	1481	77	1	68.5	170	23.7024	0	1	0	0	0	0	0	0	0	0	0	0	0	0	0	0	0	2	1	2	0	367	1	0	0	0	0	0	1	23	30	4	2	1	1	0	16	0	100.00	400.00	2600.00	500.00
1	E2018-863	2148	65	2	78	163	29.3575	1	1	0	0	0	0	0	0	0	1	0	1	0	0	0	0	0	2	1	1	0	362	1	0	0	0	0	0	1	5	27	0	1	1	1	27	16	0	100.00	300.00	1000.00	500.00
1	E2018-344	1572	84	2	72	160	28.125	1	1	0	1	0	0	0	0	0	0	0	0	0	0	0	0	0	2	1	2	1	197	0	0	1	0	0	0	4	26	16	1	4	0	0	0	15	0	200.00	60.00	1800.00	0.00
1	E2018-806	2085	57	1	80	173	26.7299	1	1	0	0	0	0	0	0	0	1	0	0	0	1	0	0	0	2	1	1	0	215	1	0	1	0	0	0	4	10	10	0	1	1	1	15	15	0	300.00	600.00	2000.00	500.00
1	E2019-1598	2964	73	2	70	157	28.3987	0	1	0	0	0	0	0	0	0	0	0	0	0	0	0	0	0	2	1	1	0	145	0	0	1	0	0	0	4	18	18	0	1	1	1	14	15	0	300.00	300.00	1500.00	500.00
1	E2019-1974	3382	64	1	78	162	29.7211	1	1	0	0	0	0	0	0	0	0	0	1	1	0	0	0	0	2	1	2	0	135	0	0	1	0	0	0	4	18	36	0	1	2	2	28	15	0	300.00	75.00	2100.00	500.00
1	E2018-1106	121	91	1	53	160	20.7031	1	0	1	0	0	0	0	0	0	0	0	1	0	0	0	0	1	2	1	2	0	120	0	0	1	0	0	1	4	13	28	3	1	1	1	7	15	0	50.00	100.00	500.00	500.00
1	E2018-2081	1204	58	1	66	170	22.8374	0	0	0	0	0	0	0	0	0	1	0	0	0	0	0	0	0	2	1	1	0	175	1	0	1	0	0	0	4	18	4	0	1	1	1	15	15	0	500.00	300.00	3000.00	500.00
1	E2018-938	2231	48	1	64	165	23.5078	0	0	0	0	0	0	0	0	0	1	0	0	0	0	0	0	0	2	1		0	219	1	0	1	0	0	0	4	18	39	0	1	3	3	0	15	0	200.00	1000.00	1000.00	1000.00
1	E2019-478	4095	71	1	75	175	24.4898	1	0	0	0	0	0	0	0	0	1	0	0	0	0	0	0	0	2	1	1	0	137	0	0	0	0	0	1	1	12	36	0	1	1	1	7	15	0	100.00	200.00	700.00	0.00
0	I2018-296	4887	71	2	51	158	20.4294	1	0	0	0	0	0	0	0	0	0	0	0	1	0	0	0	0	2	1	1	0	0	0	0	0	0	0	0	0	16	40	0	1	2	1	15	15	0	200.00	1000.00	1250.00	500.00
1	E2018-1573	639	61	1	55	165	20.202	0	0	0	0	0	0	0	0	0	0	0	0	0	0	0	0	0	1	1	1	0	213	1	0	1	0	0	0	4	8	15	0	1	1	1	12	14	0	600.00	200.00	1500.00	1000.00
1	E2018-1916	1020	64	2	61	155	25.3902	1	0	0	0	0	0	0	0	0	0	0	1	1	0	0	0	0	2	1	1	0	283	1	0	1	0	0	0	4	9	26	0	1	3	3	24	14	0	800.00	500.00	2700.00	1000.00
0	I2019-35	5488	66	2	53	158	21.2306	0	0	0	0	0	0	0	0	0	0	0	0	0	0	0	0	0	2	1	1	1	149	0	1	0	0	0	0	4	24	12	0	1	1	0	0	13	0	100.00	100.00	600.00	500.00
1	E2019-1280	2612	54	1	79	177	25.2163	1	1	0	0	0	0	0	0	0	1	0	1	0	0	0	0	0	2	1	1	0	99	0	0	0	0	0	0	0	4	1	0	1	1	1	30	13	0	150.00	50.00	600.00	500.00
1	E2018-1025	31	39	2	59	160	23.0469	0	0	0	0	0	0	0	0	0	0	0	0	0	0	0	0	0	1	1		0	172	0	0	0	0	0	0	0	26	7	0	1	2	2	16	13	0	800.00	300.00	2000.00	500.00
1	E2018-40	1634	51	1	72	175	23.5102	0	0	0	0	0	0	0	0	0	0	0	0	0	0	0	0	0	2	1	1	1	182	0	0	0	0	0	0	0	18	28	0	1	3	3	15	13	0	600.00	250.00	1000.00	500.00
1	E2018-475	1717	59	2	63	163	23.7118	0	0	0	0	0	0	0	0	0	0	0	0	0	0	0	0	0	1	1	1	0	135	0	0	0	0	0	0	0	4	37	0	1	1	1	16	13	0	200.00	200.00	500.00	500.00
1	E2018-495	1739	63	1	75	170	25.9516	0	0	0	0	0	0	0	0	0	1	0	0	0	0	0	0	0	2	1		0	130	0	0	0	0	0	0	0	26	30	0	1	1	1	20	13	0	100.00	200.00	1500.00	0.00
1	E2019-1910	3312	46	2	51	160	19.9219	1	0	0	0	0	0	0	0	0	0	0	0	0	0	0	0	0	2	1	1	0	90	0	0	0	0	0	0	0	26	4	0	1	1	1	10	13	0	100.00	50.00	1000.00	0.00
0	I2018-512	5126	65	2	74	158	29.6427	1	0	0	0	0	0	0	0	0	0	0	0	1	0	0	0	0	2	1	1	1	131	0	0	0	0	0	0	0	5	26	0	1	1	2	30	13	0	100.00	300.00	1200.00	500.00
0	I2019-452	5595	70	1	69	167	24.7409	1	0	0	0	0	0	0	0	0	0	1	0	0	0	0	0	0	2	1	2	0	195	0	0	0	0	0	0	0	24	26	0	1	1	0	0	13	0	100.00	100.00	1000.00	1000.00
1	E2019-1037	2342	44	1	55	170	19.0311	0	0	0	0	0	0	0	0	0	0	0	0	0	0	0	0	0	1	1	1	1	103	1	0	1	0	0	0	4	24	2	0	1	2	2	12	12	0	200.00	400.00	1600.00	0.00
1	E2018-695	1961	59	2	55	155	22.8928	0	0	0	0	0	0	0	0	0	0	0	0	0	0	0	0	0	1	1	1	0	184	1	0	0	0	0	0	1	18	38	0	1	1	1	27	12	0	200.00	50.00	1300.00	500.00
1	E2018-1226	254	72	2	56	156	23.0112	0	0	0	0	0	0	0	0	0	0	0	0	0	0	0	0	0	1	1		0	199	0	0	0	0	0	0	0	16	2	0	1	2	2	20	12	0	100.00	150.00	100.00	500.00
1	E2018-498	1742	35	2	57	161	21.9899	0	0	0	0	0	0	0	0	0	1	0	0	0	0	0	0	0	2	1	1	0	208	0	0	0	0	0	0	0	5	41	0	1	3	3	30	12	0	400.00	1200.00	2100.00	500.00
1	E2018-1305	342	72	2	45	160	17.5781	0	0	0	0	0	0	0	0	0	0	0	0	0	0	0	0	0	1	1	1	1	186	1	0	1	0	0	0	4	18	26	0	1	1	1	23	11	0	400.00	1000.00	1700.00	1000.00
1	E2018-883	2170	67	1	69	180	21.2963	1	0	0	0	0	0	0	0	0	0	0	0	0	0	0	0	0	2	1		0	0	0	0	1	0	0	0	4	17	38	0	1	2	2	31	11	0	NA	NA	NA	NA
1	E2018-981	2279	42	1	69	175	22.5306	1	0	0	0	0	0	0	0	0	1	0	0	0	0	0	0	0	2	1	1	0	211	1	0	1	0	0	0	4	4	15	0	1	1	1	45	11	0	600.00	300.00	1500.00	500.00
1	E2019-1028	2332	75	1	87	165	31.9559	1	0	0	0	0	0	0	0	0	0	1	0	0	0	0	0	0	2	1	2	0	201	0	0	1	0	0	0	4	3	8	0	1	1	1	45	11	0	100.00	100.00	1000.00	0.00
1	E2019-1506	2863	75	1	58	169	20.3074	0	0	0	0	0	0	0	0	0	0	0	0	0	0	0	0	0	1	1	1	0	86	0	0	1	0	0	0	4	24	26	0	1	2	2	12	11	0	200.00	200.00	1100.00	500.00
1	E2018-301	1525	81	1	72	165	26.4463	1	0	0	0	0	0	0	0	0	0	0	1	0	0	0	0	0	2	1	1	1	160	0	0	0	0	0	术后发热	1	4	1	0	1	1	1	6	11	0	400.00	200.00	1100.00	1000.00
1	E2019-320	3921	66	2	49	155	20.3954	0	0	0	0	0	0	0	0	0	0	0	0	0	0	0	0	0	1	1	1	0	137	1	0	0	0	0	0	1	18	26	0	1	1	1	15	11	0	200.00	1000.00	1100.00	1000.00
1	E2018-258	1476	64	1	80	175	26.1224	1	1	0	0	0	0	0	0	0	0	0	0	0	0	0	0	0	2	1	1	0	230	0	0	0	0	0	0	0	24	32	0	1	2	2	25	11	0	300.00	100.00	1000.00	500.00
1	E2018-1806	898	65	2	60	163	22.5827	1	0	0	0	0	0	0	0	0	0	0	0	1	0	1	0	0	2	1	1	0	231	0	0	0	0	0	0	0	18	40	0	1	1	1	14	11	0	500.00	1300.00	2600.00	1000.00
1	E2018-2174	1307	67	1	55	168	19.487	1	0	0	0	0	0	0	0	0	1	0	0	0	0	0	0	0	2	1	1	0	163	0	0	0	0	0	0	0	18	26	0	1	1	1	15	11	0	200.00	500.00	1200.00	1000.00
1	E2018-377	1608	66	1	70	172	23.6614	1	0	0	0	0	0	0	0	0	1	0	1	0	0	0	1	0	2	1	2	0	148	0	0	0	0	0	0	0	12	37	0	1	1	1	25	11	0	100.00	100.00	1000.00	500.00
1	E2019-1899	3298	42	2	50	160	19.5312	0	0	0	0	0	0	0	0	0	0	0	0	0	0	0	0	0	1	1		0	65	0	0	0	0	0	0	0	9	22	0	4	0	0	0	11	0	20.00	100.00	1100.00	0.00
1	E2019-2190	3623	47	2	60	160	23.4375	0	0	0	0	0	0	0	0	0	1	0	0	0	0	0	0	0	2	1		0	144	0	0	0	0	0	0	0	18	26	0	3	0	0	0	11	0	50.00	250.00	1100.00	1000.00
1	E2019-8	4452	57	1	63	172	21.2953	0	0	0	0	0	0	0	0	0	1	0	0	0	0	0	0	0	2	1		1	149	0	0	0	0	0	0	0	16	30	0	1	1	1	0	11	0	50.00	1200.00	500.00	500.00
1	E2019-930	4598	53	2	60	158	24.0346	0	0	0	0	0	0	0	0	0	0	0	0	0	0	0	0	0	1	1	1	0	186	0	0	0	0	0	0	0	15	26	0	1	1	1	18	11	0	1000.00	400.00	2700.00	1000.00
0	I2018-127	4705	64	1	85	170	29.4118	1	0	0	0	0	0	0	0	0	0	0	1	0	0	0	0	0	2	1	2	0	161	0	0	0	0	0	0	0	24	29	0	1	3	1	15	11	0	400.00	200.00	1500.00	500.00
0	I2018-70	5192	75	2	50	150	22.2222	0	0	0	0	0	0	0	0	0	1	0	0	0	0	0	0	0	2	1	1	0	155	0	0	0	0	0	0	0	4	40	0	1	1	0	0	11	0	100.00	450.00	1600.00	0.00
0	I2019-162	5292	68	2	55	160	21.4844	1	0	0	0	0	0	0	0	0	1	0	1	0	0	0	0	0	2	1	2	0	235	0	0	0	0	0	0	0	18	26	0	1	1	1	15	11	0	100.00	200.00	1700.00	0.00
0	I2019-41	5550	62	1	92	178	29.0367	0	0	0	0	0	0	0	0	0	0	0	0	1	0	0	1	0	2	1	2	0	140	0	0	0	0	0	0	0	4	29	0	1	2	1	13	11	0	200.00	100.00	1100.00	0.00
1	E2018-594	1849	73	2	55	162	20.9572	1	1	0	0	0	0	0	0	0	1	0	0	0	0	0	0	0	3	1	1	0	70	0	0	1	0	0	0	4	24	24	0	1	1	1	0	10	0	50.00	100.00	600.00	500.00
1	E2018-637	1897	55	2	60	166	21.7738	1	1	0	0	0	0	0	0	0	0	0	0	0	0	0	0	0	2	1	1	0	65	0	0	1	0	0	0	4	21	26	0	1	2	2	7	10	0	50.00	200.00	1000.00	500.00
1	E2018-779	2054	75	1	81	164	30.116	0	0	0	0	0	0	0	0	0	1	0	1	0	0	0	0	0	2	1	1	0	95	0	0	0	0	0	1	1	13	13	0	1	2	2	32	10	0	200.00	500.00	500.00	500.00
1	E2018-420	1657	53	1	57	173	19.0451	0	1	0	0	0	0	0	0	0	1	0	0	0	0	0	0	0	2	1	1	0	144	0	0	0	0	0	0	0	6	26	0	1	2	2	20	10	0	350.00	1100.00	1600.00	1000.00
1	E2018-1181	204	66	1	61	162	23.2434	0	0	0	0	0	0	0	0	0	0	0	0	0	0	0	0	0	2	1		0	272	0	0	0	0	0	0	0	26	37	0	1	2	2	20	10	0	500.00	600.00	2500.00	1000.00
1	E2018-179	879	56	1	73	165	26.8136	0	0	0	0	0	0	0	0	0	1	0	0	0	0	0	0	0	2	1	1	1	151	0	0	0	0	0	0	0	18	29	0	1	1	1	8	10	0	50.00	400.00	1000.00	500.00
1	E2018-1930	1036	18	2	54	159	21.3599	0	0	0	0	0	0	0	0	0	0	0	0	0	0	0	0	0	1	1	1	0	335	0	0	0	0	0	0	0	4	1	0	1	0	0	0	10	0	400.00	1100.00	2700.00	500.00
1	E2018-9	2188	52	2	55	163	20.7008	0	0	0	0	0	0	0	0	0	0	0	0	0	0	0	0	0	1	1	1	0	118	0	0	0	0	0	0	0	13	36	3	4	0	0	0	10	0	50.00	150.00	900.00	0.00
1	E2019-2221	3658	62	1	90	176	29.0548	1	0	0	0	0	0	0	0	0	1	0	0	0	0	0	0	0	2	1	1	0	75	0	0	0	0	0	0	0	24	26	0	1	2	2	15	10	0	50.00	200.00	1700.00	1000.00
1	E2019-272	3867	67	2	46	159	18.1955	0	0	0	0	0	0	0	0	0	1	0	0	0	0	0	0	0	2	1	1	0	70	0	0	0	0	0	0	0	18	36	1	1	1	1	0	10	0	50.00	100.00	600.00	500.00
0	I2019-522	5667	63	2	55	165	20.202	0	0	0	0	0	0	0	0	0	1	0	0	0	0	0	0	0	2	1	1	0	213	0	0	0	0	0	0	0	16	26	0	1	2	0	0	10	0	200.00	100.00	1000.00	500.00
0	I2019-9	5716	59	2	58	165	21.3039	0	0	0	0	0	0	0	0	0	0	0	0	0	0	0	0	0	1	1	1	0	132	0	0	0	0	0	0	0	16	19	0	1	1	1	10	10	0	200.00	100.00	1125.00	500.00
1	E2019-200	3412	52	1	59	162	22.4813	0	0	0	0	0	0	0	0	0	1	0	0	0	0	0	0	0	2	1	1	0	182	0	0	1	0	0	0	4	24	8	0	1	3	3	16	9	0	400.00	150.00	2100.00	500.00
1	E2019-823	4479	49	1	64	172	21.6333	0	0	0	0	0	0	0	0	0	0	0	0	0	0	0	0	0	1	1	1	0	270	0	0	1	0	0	0	4	26	8	1	1	1	1	9	9	0	100.00	1500.00	1500.00	500.00
1	E2019-1975	3383	73	1	75	165	27.5482	1	1	1	1	0	0	0	0	0	0	0	0	0	0	0	0	0	2	1		0	135	0	0	0	0	0	0	0	16	19	0	1	1	1	15	9	0	80.00	150.00	1000.00	500.00
0	I2018-255	4843	76	2	40	150	17.7778	0	1	0	0	0	0	0	0	0	0	0	0	0	0	0	0	0	2	1	1	1	215	0	0	0	0	0	0	0	24	26	0	1	1	0	0	9	0	650.00	1000.00	1200.00	1000.00
1	E2018-1065	75	50	1	78	170	26.9896	0	0	0	0	0	0	0	0	0	0	0	0	0	0	0	0	0	1	1	1	0	253	0	0	0	0	0	0	0	4	15	0	1	2	2	30	9	0	400.00	300.00	1000.00	500.00
1	E2018-1607	677	53	1	51	170	17.6471	0	0	0	0	0	0	0	0	0	1	0	0	0	0	0	0	0	3	1		0	130	0	0	0	0	0	0	0	26	7	0	1	1	1	30	9	0	100.00	200.00	1200.00	500.00
1	E2018-1803	895	60	1	47	173	15.7038	0	0	0	0	0	0	0	0	0	0	0	0	0	0	0	0	0	1	1	1	0	255	0	0	0	0	0	0	0	26	26	0	1	1	1	35	9	0	550.00	400.00	2000.00	500.00
1	E2018-1865	963	81	2	47	150	20.8889	0	0	0	0	0	0	0	0	0	0	0	0	0	0	0	0	0	1	1	1	0	75	0	0	0	0	0	0	0	21	15	0	1	1	1	0	9	0	100.00	300.00	1000.00	500.00
1	E2018-1988	1099	40	1	84	168.5	29.5855	0	0	0	0	0	0	0	0	0	1	0	0	0	0	0	0	0	2	1	1	0	120	0	0	0	0	0	0	0	26	26	0	1	1	1	30	9	0	100.00	200.00	1200.00	500.00
1	E2018-587	1841	56	2	71	159	28.0843	0	0	0	0	0	0	0	0	0	0	0	1	0	0	0	0	0	2	1	1	0	252	0	0	0	0	0	0	0	16	37	0	1	1	1	45	9	0	400.00	200.00	1500.00	500.00
1	E2018-667	1930	26	1	59	175	19.2653	0	0	0	0	0	0	0	0	0	0	0	0	0	0	0	0	0	1	1	1	0	174	0	0	0	0	0	0	0	26	12	1	1	2	2	16	9	0	1200.00	1000.00	1500.00	1000.00
1	E2018-859	2143	20	1	90	180	27.7778	0	0	0	0	0	0	0	0	0	0	0	0	0	0	0	0	0	1	1		0	216	0	0	0	0	0	0	0	24	42	0	1	3	3	20	9	0	800.00	100.00	2500.00	1000.00
1	E2019-1939	3343	55	1	59	163	22.2063	0	0	0	0	0	0	0	0	0	1	0	0	0	0	0	0	0	2	1	1	0	199	0	0	0	0	0	0	0	6	23	0	1	2	2	45	9	0	900.00	400.00	1200.00	1000.00
1	E2019-431	4044	54	1	65	163	24.4646	1	0	0	0	0	0	0	0	0	1	0	0	1	0	0	0	0	2	1	1	1	155	0	0	0	0	0	0	0	6	33	0	1	1	1	12	9	0	300.00	200.00	1100.00	500.00
1	E2019-979	4651	50	1	68	165	24.977	0	0	0	0	0	0	0	0	0	1	0	0	0	0	0	0	0	2	2	2	0	190	0	0	0	0	0	0	0	9	26	0	2	3	3	20	9	0	200.00	500.00	2000.00	500.00
0	I2018-178	4760	44	2	51	157	20.6905	0	0	0	0	0	0	0	0	0	1	0	0	0	0	0	0	0	2	1	1	0	152	0	0	0	0	0	0	0	18	19	0	1	2	1	11	9	0	200.00	300.00	1700.00	500.00
0	I2018-269	4858	43	2	66	168	23.3844	0	0	0	0	0	0	0	0	0	0	0	0	0	0	0	0	0	1	1	1	0	209	0	0	0	0	0	0	0	21	38	0	1	2	1	19	9	0	600.00	200.00	2000.00	500.00
0	I2018-387	4987	69	2	54	156	22.1893	1	0	0	0	0	0	0	0	0	0	0	0	0	0	0	0	0	2	1		0	104	0	0	0	0	0	0	0	26	15	0	1	2	2	30	9	0	100.00	50.00	2000.00	0.00
1	E2018-1261	293	78	1	72	162	27.4348	1	1	0	0	0	0	0	0	0	0	0	1	1	0	0	1	0	2	1		0	195	0	0	0	0	0	0	0	26	12	0	1	1	1	13	8	0	50.00	100.00	700.00	500.00
1	E2018-1814	907	62	1	74	165	27.1809	1	1	1	0	0	0	0	0	0	1	0	1	0	0	0	0	0	2	1	1	0	139	0	0	0	0	0	0	0	2	7	0	1	1	1	25	8	0	300.00	200.00	1500.00	500.00
1	E2018-429	1666	71	1	66	170	22.8374	0	1	0	0	0	0	0	0	0	0	0	0	0	0	0	0	0	2	1	2	1	161	0	0	0	0	0	0	0	24	24	0	1	1	1	15	8	0	300.00	200.00	1000.00	500.00
1	E2018-69	1955	66	1	65	175	21.2245	0	1	0	0	0	0	0	0	0	0	1	0	0	0	0	0	0	2	1	1	0	95	0	0	0	0	0	0	0	15	26	0	1	1	1	9	8	0	300.00	100.00	1000.00	500.00
1	E2019-1269	2599	60	1	60	169	21.0077	0	1	0	0	0	0	0	0	0	1	0	0	0	0	0	0	0	3	1	1	0	160	0	0	0	0	0	0	0	15	8	0	1	1	1	16	8	0	300.00	1000.00	1100.00	500.00
0	I2018-37	4968	70	2	59	162	22.4813	1	1	1	0	0	0	0	0	0	0	0	0	1	0	0	0	0	2	1	1	0	80	0	0	0	0	0	0	0	4	16	0	1	2	1	15	8	0	150.00	50.00	500.00	0.00
1	E2018-1212	239	64	2	57	162	21.7193	0	0	0	0	0	0	0	0	0	0	0	0	0	0	0	0	0	1	1	1	1	190	0	0	0	0	0	0	0	24	8	0	1	1	1	0	8	0	100.00	200.00	1000.00	0.00
1	E2018-1248	278	67	2	60	163	22.5827	0	0	0	0	0	0	0	0	0	1	0	0	0	0	0	0	0	2	1	1	0	60	0	0	0	0	0	0	0	19	41	0	1	1	1	0	8	0	100.00	100.00	600.00	500.00
1	E2018-1299	334	56	1	65	166	23.5883	0	0	0	0	0	0	0	0	0	1	0	0	0	0	0	0	0	2	1	1	0	147	0	0	0	0	0	0	0	10	26	0	1	3	3	0	8	0	200.00	200.00	1600.00	500.00
1	E2018-1438	489	77	1	57.5	158	23.0332	0	0	0	1	0	0	0	0	0	1	0	0	0	0	0	0	1	2	1	1	0	213	0	0	0	0	0	0	0	10	36	0	1	2	2	38	8	0	500.00	600.00	1500.00	500.00
1	E2018-157	635	48	2	70	165	25.7117	0	0	0	0	0	0	0	0	0	1	0	0	0	0	0	0	0	2	1	1	1	130	0	0	0	0	0	0	0	4	26	0	1	1	1	30	8	0	100.00	200.00	1000.00	0.00
1	E2018-1733	817	56	2	57	158	22.8329	0	0	0	0	0	0	0	0	0	0	0	0	0	0	0	0	0	1	1	1	0	171	0	0	0	0	0	0	0	6	39	0	1	2	2	0	8	0	200.00	650.00	1500.00	0.00
1	E2018-2121	1249	63	2	72	158	28.8415	0	0	0	0	0	0	0	0	0	1	0	0	0	0	0	0	0	2	1	1	0	133	0	0	0	0	0	0	0	5	26	0	1	1	1	15	8	0	150.00	350.00	1000.00	500.00
1	E2018-2134	1263	59	1	69	173	23.0546	0	0	0	0	0	0	0	0	0	1	0	0	0	0	0	0	0	2	1	1	0	130	0	0	0	0	0	0	0	15	33	0	1	2	2	16	8	0	100.00	75.00	1200.00	0.00
1	E2018-2236	1376	61	2	53	165	19.4674	0	0	0	0	0	0	0	0	0	0	0	0	0	0	0	0	0	1	1	1	0	134	0	0	0	0	0	0	0	2	10	1	1	3	3	0	8	0	100.00	200.00	1500.00	500.00
1	E2018-236	1452	29	1	45	160	17.5781	0	0	0	0	0	0	0	0	0	1	0	0	0	0	0	0	0	2	1	1	1	90	0	0	0	0	0	0	0	18	38	0	1	1	1	0	8	0	100.00	600.00	1100.00	0.00
1	E2018-44	1678	59	1	52	164	19.3337	0	0	0	0	0	0	0	0	0	1	0	0	0	0	0	0	0	2	1	1	1	144	0	0	0	0	0	0	0	15	24	0	1	1	1	0	8	0	400.00	400.00	1100.00	1000.00
1	E2018-474	1716	63	1	70	172	23.6614	1	0	0	0	0	0	0	0	0	0	0	0	0	0	0	0	0	2	1	1	0	102	0	0	0	0	0	0	0	24	15	0	1	1	1	7	8	0	200.00	300.00	1000.00	500.00
1	E2018-512	1759	75	2	60	157	24.3418	1	0	0	0	0	0	0	0	0	0	0	1	0	0	0	0	0	2	1	1	0	60	0	0	0	0	0	0	0	13	28	3	1	2	2	0	8	0	200.00	200.00	500.00	500.00
1	E2018-589	1843	62	2	60	160	23.4375	0	0	0	0	0	0	0	0	0	0	0	0	0	0	0	0	0	1	1	1	0	132	0	0	0	0	0	0	0	24	29	0	1	2	2	17	8	0	150.00	200.00	1500.00	500.00
1	E2018-664	1927	75	1	58.5	172	19.7742	0	0	0	0	0	0	0	0	0	0	0	0	0	0	0	0	0	1	1	1	1	140	0	0	0	0	0	0	0	20	8	0	1	2	2	18	8	0	200.00	300.00	1000.00	0.00
1	E2018-911	2202	37	1	88	170	30.4498	0	0	0	0	0	0	0	0	0	1	0	0	0	0	0	0	0	2	1	1	0	100	0	0	0	0	0	0	0	24	11	0	1	2	2	11	8	0	50.00	50.00	1100.00	500.00
1	E2018-943	2237	62	1	59	163	22.2063	0	0	0	0	0	0	0	0	0	1	0	0	0	0	0	0	0	2	1	1	0	89	0	0	0	0	0	0	0	24	26	0	1	1	1	8	8	0	100.00	400.00	500.00	500.00
1	E2018-978	2275	69	1	53	155	22.0604	0	0	0	0	0	0	0	0	0	0	0	0	0	0	0	0	0	1	1	1	0	136	0	0	0	0	0	0	0	2	15	0	1	1	1	12	8	0	50.00	100.00	1500.00	500.00
1	E2018-985	2283	53	2	64	158	25.6369	1	0	0	0	0	0	0	0	0	1	0	0	0	0	0	0	0	2	1	1	0	90	0	0	0	0	0	0	0	15	40	0	1	1	1	16	8	0	100.00	200.00	500.00	500.00
1	E2019-1595	2961	62	2	60	160	23.4375	1	0	0	0	0	0	0	0	0	1	0	0	1	0	0	0	0	3	1	1	0	83	0	0	0	0	0	0	0	24	8	0	1	1	1	0	8	0	50.00	100.00	1000.00	0.00
1	E2019-1683	3059	57	2	44	158	17.6254	0	0	0	0	0	0	0	0	0	0	0	0	0	0	0	0	0	1	1	1	0	228	0	0	0	0	0	0	0	24	26	0	1	1	1	18	8	0	100.00	150.00	1000.00	1000.00
1	E2019-1984	3393	63	1	76	165	27.9155	1	0	0	0	0	0	0	0	0	1	0	0	0	0	0	0	0	2	1	2	0	278	0	0	0	0	0	0	0	12	26	0	1	2	2	30	8	0	600.00	400.00	1500.00	1000.00
1	E2019-2152	3581	49	2	53	172	17.9151	0	0	0	0	0	0	0	0	0	0	0	0	0	0	0	0	0	1	1		1	150	0	0	0	0	0	0	0	9	18	0	1	3	3	18	8	0	100.00	100.00	1100.00	0.00
1	E2019-510	4132	70	1	55	163	20.7008	0	0	0	0	0	0	0	0	0	0	0	0	0	0	0	0	0	1	1	2	0	346	0	0	0	0	0	0	0	13	17	0	1	2	2	30	8	0	150.00	600.00	2000.00	500.00
0	I2018-107	4683	66	2	56	160	21.875	1	0	1	0	0	0	0	0	0	0	0	0	0	1	0	0	1	2	1	2	1	290	0	0	0	0	0	0	0	26	14	0	1	1	1	11	8	0	100.00	200.00	1000.00	500.00
0	I2018-374	4973	49	2	52	150	23.1111	1	0	0	0	0	0	0	0	0	1	0	0	0	0	1	0	0	2	1	2	0	89	0	0	0	0	0	0	0	9	4	0	1	1	0	0	8	0	100.00	300.00	1100.00	0.00
0	I2018-430	5035	48	2	51	164	18.9619	0	0	0	0	0	0	0	0	0	1	0	0	0	0	0	0	0	2	1	1	0	250	0	0	0	0	0	0	0	4	12	0	1	2	2	31	8	0	300.00	1000.00	1700.00	0.00
0	I2018-78	5200	65	2	57.5	160	22.4609	0	0	0	0	0	0	0	0	0	1	0	0	0	0	0	0	0	2	1	2	1	162	0	0	0	0	0	0	0	9	26	0	3	1	0	0	8	0	400.00	900.00	1100.00	500.00
0	I2019-31	5447	71	1	67	170	23.1834	0	0	0	0	0	0	0	0	0	0	0	0	0	0	0	0	0	2	1	1	1	157	0	0	0	0	0	0	0	4	39	0	1	1	3	45	8	0	100.00	100.00	1000.00	500.00
1	E2018-110	114	53	1	65	170	22.4913	1	1	0	0	0	0	0	0	0	0	0	1	0	0	1	0	0	2	1	1	0	120	0	0	0	0	0	0	0	15	40	0	1	1	1	9	7	0	100.00	200.00	500.00	500.00
1	E2018-979	2276	69	1	68	167	24.3824	1	1	0	1	0	0	0	0	0	0	0	0	1	0	0	0	1	2	1		1	214	0	0	0	0	0	0	0	9	42	0	1	1	1	10	7	0	300.00	300.00	2100.00	500.00
1	E2019-104	2345	68	2	75	166	27.2173	0	1	0	0	0	0	0	0	0	0	0	0	0	0	0	0	0	2	1	1	0	136	0	0	0	0	0	0	0	14	40	0	1	1	1	18	7	0	200.00	350.00	1000.00	500.00
1	E2019-1610	2979	69	1	67	160	26.1719	1	1	0	0	0	0	0	0	0	0	0	0	1	1	0	1	0	2	1	1	0	194	0	0	0	0	0	0	0	3	30	0	1	1	1	30	7	0	200.00	200.00	1700.00	500.00
1	E2019-2099	3521	75	1	64	168	22.6757	1	1	0	0	0	0	0	0	0	0	0	1	0	0	0	0	0	2	1	1	0	100	0	0	0	0	0	0	0	24	35	0	1	2	2	10	7	0	100.00	50.00	500.00	500.00
1	E2019-427	4039	63	1	53	170	18.3391	0	1	0	0	0	0	0	0	0	0	0	0	0	0	0	0	0	2	1	1	0	130	0	0	0	0	0	0	0	6	8	0	1	1	1	0	7	0	100.00	300.00	1100.00	500.00
0	I2019-116	5243	42	1	61	169	21.3578	0	1	0	0	0	0	0	0	0	1	0	0	0	0	0	0	0	2	1		1	210	0	0	0	0	0	0	0	26	39	0	1	1	0	0	7	0	100.00	200.00	700.00	500.00
1	E2018-108	91	59	2	59	162	22.4813	0	0	0	0	0	0	0	0	0	0	0	0	0	0	0	0	0	2	1	1	0	206	0	0	0	0	0	0	0	8	26	0	1	3	3	30	7	0	500.00	2100.00	3700.00	1500.00
1	E2018-1286	320	18	1	75	175	24.4898	0	0	0	0	0	0	0	0	0	0	0	0	0	0	0	0	0	1	1	1	0	161	0	0	0	0	0	0	0	18	24	0	1	2	2	0	7	0	200.00	200.00	1500.00	0.00
1	E2018-1347	388	61	2	69	158	27.6398	0	0	0	0	0	0	0	0	0	1	0	0	0	0	0	0	0	2	1	1	0	144	0	0	0	0	0	0	0	5	18	0	1	1	1	30	7	0	100.00	800.00	1000.00	500.00
1	E2018-1401	449	64	2	57.5	149	25.8997	1	0	0	0	0	0	0	0	0	1	0	0	0	0	0	0	0	2	1	1	0	180	0	0	0	0	0	0	0	2	26	0	1	1	1	15	7	0	300.00	500.00	1700.00	1000.00
1	E2018-1542	605	81	1	74	173	24.7252	1	0	0	0	0	0	0	0	0	1	0	0	0	0	1	0	0	2	1	2	0	55	0	0	0	0	0	0	0	19	24	0	1	2	2	0	7	0	200.00	300.00	500.00	500.00
1	E2018-1546	609	64	1	75	177	23.9395	0	0	0	0	0	0	0	0	0	1	0	0	0	0	0	0	0	2	1	1	1	155	0	0	0	0	0	0	0	3	24	0	1	2	2	20	7	0	100.00	300.00	1000.00	500.00
1	E2018-1554	618	50	2	60	163	22.5827	0	0	0	0	0	0	0	0	0	0	0	0	0	0	0	0	0	1	1	1	0	120	0	0	0	0	0	0	0	24	31	0	4	0	0	0	7	0	50.00	900.00	1300.00	500.00
1	E2018-1650	725	56	1	55	168	19.487	0	0	0	0	0	0	0	0	0	1	0	0	0	0	0	0	0	2	1	1	0	109	0	0	0	0	0	0	0	5	18	0	1	2	2	17	7	0	100.00	100.00	1500.00	0.00
1	E2018-1652	727	18	1	50	175	16.3265	0	0	0	0	0	0	0	0	0	0	0	0	0	0	0	0	0	1	1		0	173	0	0	0	0	0	0	0	16	11	0	1	2	2	15	7	0	100.00	500.00	1600.00	0.00
1	E2018-1741	826	68	1	70	174	23.1206	1	0	0	0	0	0	0	0	0	0	0	0	0	0	0	0	0	2	1	1	0	71	0	0	0	0	0	0	0	13	30	1	4	0	0	0	7	0	20.00	300.00	700.00	300.00
1	E2018-2024	1141	41	1	59	169	20.6575	0	0	0	0	0	0	0	0	0	1	0	0	0	0	0	0	0	2	1	1	0	92	0	0	0	0	0	0	0	26	2	0	1	3	3	10	7	0	300.00	500.00	1500.00	500.00
1	E2018-2037	1155	61	1	70	173	23.3887	0	0	0	0	0	0	0	0	0	1	0	0	0	0	0	0	0	2	1		0	165	0	0	0	0	0	0	0	8	8	0	1	1	1	25	7	0	300.00	300.00	1000.00	500.00
1	E2018-212	1247	73	1	60	170	20.7612	0	0	0	0	0	0	0	0	0	0	0	0	0	0	0	0	0	1	1	1	1	127	0	0	0	0	0	0	0	13	38	0	1	1	1	13	7	0	50.00	200.00	1200.00	0.00
1	E2018-2145	1275	46	2	50	162	19.052	0	0	0	0	0	0	0	0	0	0	0	0	0	0	0	0	0	1	1	1	0	87	0	0	0	0	0	0	0	13	9	0	1	1	1	20	7	0	200.00	50.00	700.00	500.00
1	E2018-2233	1373	48	2	55	163	20.7008	0	0	0	0	0	0	0	0	0	0	0	0	0	0	0	0	0	1	1	1	0	81	0	0	0	0	0	0	0	24	38	0	1	2	2	17	7	0	100.00	200.00	1000.00	500.00
1	E2018-2270	1414	54	2	58	158	23.2335	0	0	0	0	0	0	0	0	0	0	0	0	0	0	0	0	0	1	1	1	0	187	0	0	0	0	0	0	0	24	26	0	1	1	1	0	7	0	100.00	500.00	1700.00	500.00
1	E2018-545	1795	45	1	70	147	32.3939	0	0	0	0	0	0	0	0	0	0	0	0	0	0	0	0	0	1	1	1	0	140	0	0	0	0	0	0	0	15	26	0	1	3	3	19	7	0	100.00	200.00	1000.00	500.00
1	E2018-605	1862	41	2	56	168	19.8413	0	0	0	0	0	0	0	0	0	1	0	0	0	0	0	0	0	2	1	1	0	109	0	0	0	0	0	0	0	24	39	0	1	3	3	25	7	0	400.00	200.00	600.00	500.00
1	E2018-615	1873	58	2	48	148	21.9138	0	0	0	0	0	0	0	0	0	1	0	0	0	0	0	0	0	2	1	1	0	156	0	0	0	0	0	0	0	26	32	0	1	1	1	15	7	0	50.00	300.00	1100.00	500.00
1	E2018-645	1906	59	2	61	155	25.3902	1	0	0	0	0	0	0	0	0	0	0	0	1	0	0	0	0	2	1	1	0	110	0	0	0	0	0	0	0	24	6	0	1	2	2	11	7	0	200.00	400.00	1000.00	500.00
1	E2018-657	1919	47	1	72	170	24.9135	0	0	0	0	0	0	0	0	0	1	0	0	0	0	0	0	0	2	1	1	0	107	0	0	0	0	0	0	0	13	42	0	1	1	1	17	7	0	100.00	200.00	1000.00	500.00
1	E2018-766	2040	56	1	78	176	25.1808	0	0	0	0	0	0	0	0	0	1	0	0	0	0	0	0	0	2	1	1	0	178	0	0	0	0	0	0	0	22	15	0	1	1	1	19	7	0	500.00	700.00	1500.00	1000.00
1	E2018-818	2098	65	2	52	150	23.1111	0	0	0	0	0	0	0	0	0	0	0	0	0	0	0	0	0	1	1	1	0	160	0	0	0	0	0	0	0	22	38	0	1	2	2	5	7	0	100.00	700.00	1000.00	500.00
1	E2018-822	2103	56	2	51	158	20.4294	0	0	0	0	0	0	0	0	0	0	0	0	0	0	0	0	0	1	1	1	0	164	0	0	0	0	0	0	0	18	14	0	1	1	1	11	7	0	200.00	200.00	1000.00	500.00
1	E2018-835	2117	60	1	82	172	27.7177	1	0	0	0	0	0	0	0	0	0	0	0	0	0	1	0	1	2	1	2	0	275	0	0	0	0	0	0	0	24	42	0	1	2	2	26	7	0	200.00	200.00	2000.00	0.00
1	E2018-87	2155	66	2	65	162	24.7676	0	0	0	0	0	0	0	0	0	0	0	0	0	0	0	0	0	1	1	1	1	256	0	0	0	0	0	0	0	4	33	0	1	1	1	30	7	0	350.00	550.00	2000.00	500.00
1	E2018-887	2174	44	1	69	170	23.8754	0	0	0	0	0	0	0	0	0	1	0	0	0	0	0	0	0	2	1	1	0	240	0	0	0	0	0	0	0	13	24	0	1	3	3	16	7	0	200.00	400.00	2000.00	0.00
1	E2019-1009	2311	73	2	55	155	22.8928	0	0	0	0	0	0	0	0	0	0	0	0	0	0	0	0	0	1	1	1	0	223	0	0	0	0	0	0	0	15	26	0	1	2	2	35	7	0	1000.00	500.00	2000.00	1000.00
1	E2019-1101	2414	64	2	55	155	22.8928	0	0	0	0	0	0	0	0	0	0	0	0	0	0	0	0	0	2	1		0	129	0	0	0	0	0	0	0	6	26	0	1	2	2	15	7	0	100.00	100.00	500.00	500.00
1	E2019-1111	2425	84	2	46	149	20.7198	1	0	0	0	0	0	0	0	0	0	0	0	1	0	0	0	0	2	1	1	0	74	0	0	0	0	0	0	0	24	30	0	1	1	1	10	7	0	50.00	50.00	600.00	500.00
1	E2019-1129	2444	62	1	85	170	29.4118	1	0	0	0	0	0	0	0	0	1	0	1	0	0	0	0	0	2	1	1	0	104	0	0	0	0	0	0	0	21	11	0	1	1	1	0	7	0	300.00	200.00	1100.00	500.00
1	E2019-1164	2483	43	2	54	161	20.8325	0	0	0	0	0	0	1	0	0	1	0	0	0	0	0	0	0	3	1		0	114	0	0	0	0	0	0	0	4	18	0	1	1	1	0	7	0	50.00	10.00	1000.00	500.00
1	E2019-1343	2682	62	2	52	162	19.8141	1	0	0	0	0	0	0	0	0	0	0	1	0	0	0	0	0	2	1	1	0	210	0	0	0	0	0	0	0	3	44	0	1	1	1	30	7	0	150.00	100.00	1100.00	500.00
1	E2019-135	2689	43	1	72	168	25.5102	0	0	0	0	0	0	0	0	0	1	0	0	0	0	0	0	0	2	1	1	1	187	0	0	0	0	0	0	0	21	24	0	3	1	1	0	7	0	300.00	150.00	1100.00	500.00
1	E2019-1464	2816	67	2	60	155	24.974	1	0	0	1	0	0	0	0	0	1	0	1	0	0	0	0	1	2	1	1	0	145	0	0	0	0	0	0	0	13	26	0	1	2	2	15	7	0	50.00	200.00	1600.00	500.00
1	E2019-1762	3147	39	2	69	165	25.3444	0	0	0	0	0	0	0	0	0	0	0	0	0	0	0	0	0	1	1	1	0	130	0	0	0	0	0	0	0	24	25	0	1	1	1	0	7	0	150.00	200.00	1100.00	500.00
1	E2019-1778	3164	44	1	53	170	18.3391	0	0	0	0	0	0	0	0	0	0	0	0	0	0	0	0	0	1	1	1	0	120	0	0	0	0	0	0	0	24	42	0	1	1	1	0	7	0	100.00	100.00	1500.00	500.00
1	E2019-1918	3320	29	1	74	182	22.3403	0	0	0	0	0	0	0	0	0	0	0	0	0	0	0	0	0	1	1	1	0	133	0	0	0	0	0	0	0	24	24	0	1	1	1	0	7	0	200.00	100.00	1200.00	0.00
1	E2019-2248	3687	79	1	60	168	21.2585	1	0	0	0	0	0	0	0	0	0	0	0	0	0	0	0	0	2	1	2	0	146	0	0	0	0	0	0	0	12	15	0	2	2	2	0	7	0	100.00	100.00	1000.00	0.00
1	E2019-321	3922	64	1	72	172	24.3375	0	0	0	0	0	0	0	0	0	1	0	0	0	0	0	0	0	2	1	1	0	170	0	0	0	0	0	0	0	24	26	0	1	1	1	10	7	0	200.00	300.00	1500.00	0.00
1	E2019-413	4024	63	1	76	178	23.9869	0	0	0	0	0	0	0	0	0	1	0	0	0	0	0	0	0	2	1	1	0	105	0	0	0	0	0	0	0	24	17	0	1	1	1	11	7	0	200.00	200.00	1000.00	500.00
1	E2019-481	4099	44	2	68	162	25.9107	0	0	0	0	0	0	0	0	0	0	0	0	0	0	0	0	0	1	1	1	0	220	0	0	0	0	0	0	0	12	39	0	1	1	1	20	7	0	600.00	500.00	1500.00	1000.00
1	E2019-537	4161	70	2	52	160	20.3125	0	0	0	0	0	0	0	0	0	0	0	0	0	0	0	0	0	1	1	1	0	111	0	0	0	0	0	0	0	26	2	0	1	1	1	10	7	0	50.00	500.00	1100.00	500.00
1	E2019-616	4249	21	1	70	175	22.8571	0	0	0	0	0	0	0	0	0	0	0	0	0	0	0	0	0	1	1	1	0	110	0	0	0	0	0	0	0	2	14	0	1	2	2	0	7	0	100.00	100.00	500.00	500.00
1	E2019-671	4310	56	2	60	158	24.0346	0	0	0	0	0	0	0	0	0	1	0	0	0	0	0	0	0	2	1	1	0	150	0	0	0	0	0	0	0	2	32	0	1	1	1	35	7	0	200.00	200.00	1000.00	500.00
0	I2018-157	4737	76	1	65	170	22.4913	0	0	0	0	0	0	0	0	0	1	0	0	0	0	0	0	0	2	1	2	0	157	0	0	0	0	0	0	0	4	30	0	1	1	0	0	7	0	50.00	200.00	1200.00	0.00
0	I2018-208	4794	42	1	68	168	24.093	0	0	0	0	0	0	0	0	0	0	0	0	0	0	0	0	0	1	1	1	1	245	0	0	0	0	0	0	0	24	40	0	1	1	2	20	7	0	300.00	200.00	2600.00	0.00
0	I2018-359	4956	55	2	66	155	27.4714	0	0	0	0	0	0	0	0	0	1	0	0	0	0	0	0	0	2	1	1	0	92	0	0	0	0	0	0	0	9	26	0	1	2	1	15	7	0	200.00	100.00	1700.00	500.00
0	I2018-378	4977	36	2	60	160	23.4375	0	0	0	0	0	0	0	0	0	0	0	0	0	0	0	0	0	1	1	1	0	230	0	0	0	0	0	0	0	22	10	0	1	2	0	0	7	0	200.00	300.00	2000.00	500.00
0	I2018-436	5041	51	2	60	162	22.8624	0	0	0	0	0	0	0	0	0	0	0	0	0	0	0	0	0	1	1	1	0	140	0	0	0	0	0	0	0	24	26	0	1	1	0	0	7	0	20.00	300.00	600.00	500.00
0	I2018-457	5064	40	2	50	162	19.052	0	0	0	0	0	0	0	0	0	0	0	0	0	0	0	0	0	1	1	1	0	180	0	0	0	0	0	0	0	2	12	0	1	3	1	17	7	0	400.00	300.00	1000.00	500.00
0	I2018-554	5170	53	2	59	163	22.2063	0	0	0	0	0	0	0	0	0	0	0	0	0	0	0	0	0	1	1		0	86	0	0	0	0	0	0	0	12	10	0	1	2	1	10	7	0	50.00	100.00	1500.00	0.00
0	I2019-19	5318	79	1	62	160	24.2188	1	0	0	0	0	0	0	0	0	1	0	1	0	0	0	0	0	2	1	1	1	150	0	0	0	0	0	0	0	13	26	0	1	1	2	20	7	0	300.00	900.00	1200.00	500.00
0	I2019-493	5635	55	2	75	168	26.5731	0	0	0	0	0	0	0	0	0	0	0	0	0	0	0	0	0	1	1	1	0	99	0	0	0	0	0	0	0	24	26	0	1	1	0	0	7	0	100.00	100.00	1600.00	0.00
1	E2018-1159	179	71	1	73	168	25.8645	0	1	0	0	0	0	0	0	0	0	0	0	0	0	0	0	0	2	1	2	0	165	0	0	0	0	0	0	0	13	36	0	1	2	2	30	6	0	100.00	150.00	1500.00	0.00
1	E2018-2251	1393	65	2	58	155	24.1415	1	1	0	0	0	0	0	0	0	1	0	0	0	0	0	0	0	2	1	1	0	79	0	0	0	0	0	0	0	13	8	0	1	1	1	15	6	0	100.00	50.00	1100.00	500.00
1	E2018-274	1494	66	1	70	172	23.6614	0	1	0	0	0	0	0	0	0	1	0	0	0	0	0	0	0	2	1	1	0	94	0	0	0	0	0	0	0	4	1	0	1	1	1	30	6	0	100.00	100.00	600.00	500.00
1	E2018-55	1800	68	1	74	172	25.0135	1	1	1	0	0	0	0	0	0	1	0	1	0	0	0	0	0	3	1	1	1	178	0	0	0	0	0	0	0	26	1	0	1	1	1	20	6	0	400.00	100.00	1700.00	500.00
1	E2018-97	2266	69	1	70	176	22.5981	0	1	1	0	0	0	0	0	0	1	0	0	0	0	1	0	0	2	1	1	0	190	0	0	0	0	0	0	0	12	11	0	1	1	1	33	6	0	1000.00	200.00	1000.00	500.00
1	E2018-973	2270	59	1	80	170	27.6817	1	1	0	0	0	0	0	0	0	0	0	0	1	0	0	0	0	2	1	1	0	151	0	0	0	0	0	0	0	13	2	0	1	1	1	20	6	0	100.00	300.00	1600.00	500.00
1	E2019-1535	2895	65	2	45	155	18.7305	0	1	0	0	0	0	0	0	0	1	0	0	0	0	0	0	0	2	1	1	0	150	0	0	0	0	0	0	0	12	22	0	1	1	1	15	6	0	300.00	1000.00	1200.00	500.00
1	E2019-2303	3749	64	2	69	160	26.9531	0	1	0	0	0	0	0	0	0	0	0	0	0	0	0	0	0	2	1	1	0	168	0	0	0	0	0	0	0	2	24	0	1	1	1	40	6	0	50.00	1100.00	1600.00	500.00
0	I2018-432	5037	79	2	55.5	153	23.7088	1	1	0	1	0	0	0	0	0	0	0	1	0	0	0	0	0	2	1	1	0	132	0	0	0	0	0	0	0	13	35	0	1	1	0	0	6	0	50.00	50.00	600.00	500.00
0	I2018-65	5186	70	2	64	160	25	1	1	0	1	0	0	0	0	0	0	0	1	1	0	0	0	0	2	1	1	0	101	0	0	0	0	0	0	0	21	30	0	3	1	0	0	6	0	20.00	50.00	1000.00	0.00
1	E2018-103	36	75	1	68	160	26.5625	1	0	0	0	0	0	0	0	0	0	0	0	0	0	0	0	0	2	1	2	0	118	0	0	0	0	0	0	0	13	26	0	1	1	1	15	6	0	700.00	300.00	2200.00	500.00
1	E2018-1170	192	55	1	72	168	25.5102	0	0	0	0	0	0	0	0	0	1	0	0	0	0	0	0	0	2	1	1	0	100	0	0	0	0	0	0	0	13	40	0	1	1	1	15	6	0	100.00	200.00	1100.00	500.00
1	E2018-122	247	61	2	70	156	28.764	0	0	0	0	0	0	0	0	0	1	0	0	0	0	0	0	0	2	1	2	0	217	0	0	0	0	0	0	0	26	36	0	1	1	1	15	6	0	100.00	100.00	1000.00	500.00
1	E2018-1253	284	73	1	65	168	23.03	1	0	0	0	1	0	0	0	0	1	0	0	1	0	0	0	0	2	1	1	0	90	0	0	0	0	0	0	0	1	26	0	1	1	1	0	6	0	100.00	700.00	1500.00	500.00
1	E2018-1338	378	56	2	67.5	162	25.7202	0	0	0	0	0	0	0	0	0	0	0	0	0	0	0	0	0	1	1	1	0	116	0	0	0	0	0	0	0	9	18	0	1	1	1	7	6	0	100.00	500.00	1600.00	0.00
1	E2018-137	413	49	1	90	180	27.7778	0	0	0	0	0	0	0	0	0	0	0	0	0	0	0	0	0	1	1	1	0	159	0	0	0	0	0	0	0	2	25	0	1	1	1	20	6	0	400.00	100.00	1000.00	0.00
1	E2018-1386	431	69	1	54	168	19.1327	0	0	0	0	0	0	0	0	0	1	0	0	0	0	0	0	0	2	1	1	0	188	0	0	0	0	0	0	0	15	37	0	1	2	2	20	6	0	500.00	100.00	1600.00	500.00
1	E2018-1432	483	50	2	52	150	23.1111	0	0	0	0	0	0	0	0	0	0	0	0	0	0	0	0	0	1	1	1	0	104	0	0	0	0	0	0	0	24	42	0	1	3	3	32	6	0	500.00	150.00	1500.00	500.00
1	E2018-1444	496	23	1	74	173	24.7252	0	0	0	0	0	0	0	0	0	0	0	0	0	0	0	0	0	1	1	1	0	154	0	0	0	0	0	0	0	2	15	0	1	2	2	15	6	0	400.00	200.00	1500.00	500.00
1	E2018-1690	769	48	2	56	158	22.4323	0	0	1	0	0	0	0	0	0	1	0	0	0	0	0	0	0	2	1	1	0	80	0	0	0	0	0	0	0	21	40	0	1	1	1	11	6	0	200.00	100.00	1000.00	500.00
1	E2018-1691	770	39	1	55	155	22.8928	0	0	0	0	0	0	0	0	0	0	0	0	0	0	0	0	0	1	1	1	0	132	0	0	0	0	0	0	0	9	18	0	1	0	0	15	6	0	100.00	400.00	1500.00	0.00
1	E2018-1765	852	74	1	67	169	23.4586	0	0	0	0	0	0	0	0	0	0	0	0	0	0	0	0	0	1	1	1	0	114	0	0	0	0	0	0	0	2	26	0	1	2	2	10	6	0	300.00	350.00	1000.00	500.00
1	E2018-1783	872	42	2	60	160	23.4375	0	0	0	0	0	0	0	0	0	1	0	0	0	0	0	0	0	2	1	1	1	125	0	0	0	0	0	0	0	24	7	0	1	1	1	13	6	0	150.00	75.00	1000.00	0.00
1	E2018-1812	905	65	2	50	157	20.2848	0	0	0	0	0	0	0	0	0	0	1	0	0	0	0	0	0	2	1	1	0	68	0	0	0	0	0	0	0	12	2	0	1	1	1	15	6	0	100.00	400.00	700.00	500.00
1	E2018-182	913	55	2	55	158	22.0317	0	0	0	0	0	0	0	0	0	0	0	0	0	0	0	0	0	1	1	1	0	118	0	0	0	0	0	0	0	26	22	0	1	1	1	25	6	0	100.00	100.00	600.00	500.00
1	E2018-1901	1004	62	1	68	169	23.8087	0	0	0	0	0	0	0	0	0	1	0	0	0	0	0	0	0	2	1	1	0	94	0	0	0	0	0	0	0	4	1	0	1	2	2	30	6	0	100.00	400.00	1100.00	500.00
1	E2018-191	1013	42	1	74	168	26.2188	0	0	0	0	0	0	0	0	0	1	0	0	0	0	0	0	0	2	1	1	1	121	0	0	0	0	0	0	0	21	12	0	1	1	1	0	6	0	600.00	50.00	1100.00	500.00
1	E2018-1919	1023	67	2	53	157	21.5019	0	0	0	0	0	0	0	0	0	0	0	0	0	0	0	0	0	1	1	1	0	0	0	0	0	0	0	0	0	5	6	0	1	2	2	15	6	0	NA	NA	NA	NA
1	E2018-1947	1054	80	2	67	162	25.5296	1	0	0	0	1	0	0	0	0	0	0	0	1	0	0	0	0	2	1	1	0	63	0	0	0	0	0	0	0	13	18	0	1	1	1	16	6	0	50.00	200.00	1000.00	0.00
1	E2018-2028	1145	69	1	73	165	26.8136	1	0	0	0	0	0	0	0	0	0	0	0	1	0	0	0	0	2	1		0	85	0	0	0	0	0	0	0	6	8	0	4	0	0	0	6	0	20.00	400.00	1000.00	500.00
1	E2018-361	1591	29	2	66	161	25.462	0	0	0	0	0	0	0	0	0	0	0	0	0	0	0	0	0	1	1	1	1	173	0	0	0	0	0	0	0	24	13	0	1	1	1	0	6	0	300.00	1600.00	1700.00	500.00
1	E2018-371	1602	55	1	73	173	24.3911	0	0	0	0	0	0	0	0	0	1	0	0	0	0	0	0	0	2	1	1	0	111	0	0	0	0	0	0	0	13	13	0	1	3	3	27	6	0	200.00	100.00	1000.00	500.00
1	E2018-383	1615	64	2	63	160	24.6094	0	0	0	0	0	0	0	0	0	1	0	0	0	0	0	0	0	2	1	1	0	196	0	0	0	0	0	0	0	13	38	0	1	2	2	22	6	0	400.00	850.00	1500.00	500.00
1	E2018-39	1622	62	2	70	167	25.0995	0	0	0	0	0	0	0	0	0	1	0	0	0	0	0	0	0	2	1	1	1	100	0	0	0	0	0	0	0	12	26	0	1	1	1	0	6	0	150.00	50.00	1100.00	500.00
1	E2018-428	1665	68	1	68	177	21.7051	1	0	0	0	0	0	0	0	0	0	0	0	1	0	0	0	0	2	1	1	1	84	0	0	0	0	0	0	0	24	22	0	1	1	1	0	6	0	50.00	100.00	1100.00	500.00
1	E2018-43	1667	67	1	70	176	22.5981	1	0	0	0	0	0	0	0	0	1	0	0	0	0	1	0	0	2	1	1	0	88	0	0	0	0	0	0	0	9	4	0	1	1	1	18	6	0	100.00	100.00	600.00	500.00
1	E2018-533	1782	23	2	56	160	21.875	0	0	0	0	0	0	0	0	0	0	0	0	0	0	0	0	0	1	1	1	0	145	0	0	0	0	0	0	0	8	36	0	1	1	1	20	6	0	100.00	700.00	1000.00	500.00
1	E2018-551	1802	51	2	55	160	21.4844	0	0	0	0	0	0	0	0	0	0	0	0	0	0	0	0	0	1	1	1	0	172	0	0	0	0	0	0	0	24	34	0	1	2	2	12	6	0	200.00	300.00	1000.00	500.00
1	E2018-552	1803	62	1	58.5	168	20.727	1	0	0	0	0	0	0	0	0	0	0	0	1	0	0	0	0	2	1	1	1	105	0	0	0	0	0	0	0	24	41	0	1	1	1	0	6	0	150.00	150.00	1100.00	0.00
1	E2018-746	2018	41	1	75	170	25.9516	0	0	0	0	0	0	0	0	0	1	0	0	0	0	0	0	0	2	1	2	0	186	0	0	0	0	0	0	0	9	2	0	1	3	3	26	6	0	500.00	150.00	1000.00	500.00
1	E2018-78	2055	69	1	55	158	22.0317	0	0	0	0	0	0	0	0	0	1	0	0	0	0	0	0	0	2	1	1	0	70	0	0	0	0	0	0	0	15	11	0	1	1	1	12	6	0	50.00	300.00	700.00	500.00
1	E2018-781	2057	36	2	45	157	18.2563	0	0	0	0	0	0	0	0	0	0	0	0	0	0	0	0	0	1	1	1	1	174	0	0	0	0	0	0	0	24	18	0	1	0	0	0	6	0	200.00	100.00	1500.00	500.00
1	E2019-1000	2302	68	2	58	156	23.833	0	0	0	0	0	0	0	0	0	0	0	0	0	0	0	0	0	1	1	1	0	155	0	0	0	0	0	0	0	9	11	0	1	1	1	12	6	0	200.00	300.00	1100.00	500.00
1	E2019-1020	2324	62	1	72	170	24.9135	0	0	0	0	0	0	0	0	0	0	0	0	0	0	0	0	0	1	1	1	0	157	0	0	0	0	0	0	0	15	26	0	1	1	1	20	6	0	200.00	400.00	2000.00	500.00
1	E2019-115	2467	48	1	84	173	28.0664	0	0	0	0	0	0	0	0	0	0	0	0	0	0	0	0	0	1	1	1	1	125	0	0	0	0	0	0	0	23	38	0	1	1	1	0	6	0	100.00	100.00	1000.00	500.00
1	E2019-1186	2507	75	1	75	165	27.5482	1	0	0	0	0	0	0	0	0	1	0	0	0	0	0	0	0	2	1	1	0	243	0	0	0	0	0	0	0	12	26	0	1	3	3	50	6	0	800.00	300.00	1700.00	1000.00
1	E2019-120	2523	32	1	61	170	21.1073	0	0	0	0	0	0	0	0	0	0	0	0	0	0	0	0	0	1	1	1	0	105	0	0	0	0	0	0	0	4	26	0	1	1	1	10	6	0	50.00	150.00	1100.00	500.00
1	E2019-1308	2643	62	2	70	162	26.6728	0	0	0	0	0	0	0	0	0	1	0	0	0	0	0	0	0	2	1	1	0	112	0	0	0	0	0	0	0	24	2	0	1	2	2	11	6	0	100.00	100.00	1600.00	500.00
1	E2019-1344	2683	45	2	46	155	19.1467	0	0	0	0	0	0	0	0	0	0	0	0	0	0	0	0	0	1	1	1	0	149	0	0	0	0	0	0	0	26	4	0	1	1	1	30	6	0	300.00	800.00	1500.00	500.00
1	E2019-1482	2836	72	1	50	167	17.9282	0	0	0	0	0	0	0	0	0	0	0	0	0	0	0	0	0	1	1	1	0	54	0	0	0	0	0	0	0	9	2	0	1	1	1	10	6	0	10.00	200.00	600.00	500.00
1	E2019-1488	2842	68	2	54	156	22.1893	0	0	0	0	0	0	0	0	0	0	0	0	0	0	0	0	0	1	1	1	0	120	0	0	0	0	0	0	0	24	6	0	1	1	1	7	6	0	100.00	400.00	700.00	0.00
1	E2019-1547	2908	62	2	68	153	29.0487	1	0	0	0	0	0	0	0	0	0	0	1	1	0	1	1	0	2	1	1	0	141	0	0	0	0	0	0	0	2	26	0	1	1	1	25	6	0	100.00	1500.00	1500.00	1000.00
1	E2019-1673	3048	63	2	54	162	20.5761	0	0	0	0	0	0	0	0	0	0	0	0	0	0	0	0	0	1	1	1	0	195	0	0	0	0	0	0	0	8	42	0	1	0	0	15	6	0	50.00	400.00	1500.00	500.00
1	E2019-172	3100	65	1	81	180	25	0	0	0	0	0	0	0	0	0	1	0	0	0	0	0	0	0	2	1	1	1	207	0	0	0	0	0	0	0	13	35	0	1	1	1	15	6	0	70.00	200.00	1000.00	500.00
1	E2019-2182	3614	71	2	60	145	28.5375	1	0	0	0	0	0	0	0	0	0	0	0	0	0	0	0	0	2	1	1	0	95	0	0	0	0	0	0	0	15	26	0	1	1	1	16	6	0	100.00	40.00	1000.00	500.00
1	E2019-313	3913	61	1	60	169	21.0077	0	0	0	0	0	0	0	0	0	1	0	0	0	0	0	0	0	2	1	2	0	150	0	0	0	0	0	0	0	20	13	0	1	1	1	12	6	0	100.00	150.00	1000.00	500.00
1	E2019-401	4011	54	2	75	175	24.4898	0	0	0	0	0	0	0	0	0	1	0	0	0	0	0	0	0	2	1	2	1	149	0	0	0	0	0	0	0	12	24	0	1	1	1	0	6	0	50.00	500.00	500.00	500.00
1	E2019-541	4166	61	2	60	154	25.2994	0	0	0	0	0	0	0	0	0	0	0	0	0	0	0	0	0	1	1	1	0	130	0	0	0	0	0	0	0	21	18	0	1	2	2	25	6	0	300.00	100.00	1000.00	500.00
1	E2019-64	4275	81	1	51	168	18.0697	0	0	0	0	0	0	0	0	0	0	0	0	0	0	0	0	0	1	1	1	0	91	0	0	0	0	0	0	0	4	18	0	1	1	1	10	6	0	200.00	200.00	600.00	500.00
1	E2019-648	4284	45	2	75	165	27.5482	0	0	0	0	0	0	0	0	0	1	0	0	0	0	0	0	0	2	1	1	0	150	0	0	0	0	0	0	0	24	26	0	1	2	2	12	6	0	200.00	400.00	1000.00	500.00
1	E2019-672	4311	30	2	46	153	19.6506	0	0	0	0	0	0	0	0	0	1	0	0	0	0	0	0	0	2	1	1	0	86	0	0	0	0	0	0	0	8	44	0	1	1	1	15	6	0	100.00	100.00	500.00	500.00
1	E2019-729	4374	55	2	51	150	22.6667	0	0	0	0	0	0	0	0	0	0	0	0	0	0	0	0	0	1	1	1	0	203	0	0	0	0	0	0	0	3	8	0	1	3	3	45	6	0	600.00	50.00	1200.00	500.00
1	E2019-83	4486	67	1	96	176	30.9917	0	0	0	0	0	0	0	0	0	1	0	0	0	0	0	0	0	2	1		0	141	0	0	0	0	0	0	0	12	44	0	1	1	1	21	6	0	200.00	100.00	500.00	500.00
1	E2019-894	4557	46	2	61	164	22.68	0	0	0	0	0	0	0	0	0	0	0	0	0	0	0	0	1	2	1	1	0	180	0	0	0	0	0	0	0	3	34	0	1	3	3	30	6	0	250.00	200.00	1600.00	500.00
0	I2018-271	4861	43	2	49	153	20.9321	0	0	0	0	0	0	0	0	0	0	0	0	0	0	0	0	0	1	1	1	0	90	0	0	0	0	0	0	0	9	4	0	1	2	2	35	6	0	200.00	200.00	1100.00	500.00
0	I2019-133	5262	75	2	57	157	23.1247	0	0	0	0	0	0	0	0	0	0	0	0	0	0	0	0	0	1	1		0	0	0	0	0	0	0	0	0	22	14	0	1	0	1	8	6	0	200.00	100.00	1500.00	500.00
0	I2019-165	5295	62	1	66	172	22.3094	1	0	0	0	0	0	0	0	0	0	0	0	0	0	0	0	0	2	1	1	0	141	0	0	0	0	0	0	0	13	38	0	1	2	0	0	6	0	200.00	200.00	1500.00	500.00
1	E2018-1736	820	62	1	85	180	26.2346	1	1	0	0	0	0	0	0	0	0	1	0	1	0	0	0	0	2	1	1	0	182	0	0	0	0	0	0	0	23	44	0	1	3	3	32	5	0	200.00	200.00	1600.00	500.00
1	E2018-131	347	46	1	79	172	26.7036	0	0	0	0	0	0	0	0	0	1	0	0	0	0	0	0	0	2	1	1	1	112	0	0	0	0	0	0	0	4	19	0	1	1	1	15	5	0	150.00	350.00	1200.00	500.00
1	E2018-1637	710	60	1	61	169	21.3578	1	0	0	0	0	0	0	0	0	0	0	0	1	0	0	0	0	2	1		0	108	0	0	0	0	0	0	0	15	41	0	1	1	1	6	5	0	100.00	100.00	1500.00	500.00
1	E2018-165	724	53	1	64	170	22.1453	0	0	0	0	0	0	0	0	0	1	0	0	0	0	0	0	0	2	1	1	0	145	0	0	0	0	0	0	0	2	15	0	1	1	1	18	5	0	500.00	100.00	1000.00	1000.00
1	E2018-1709	790	74	2	50	157	20.2848	0	0	0	0	0	0	0	0	0	0	0	0	0	0	0	0	0	1	1	1	1	112	0	0	0	0	0	0	0	5	37	0	1	1	1	0	5	0	100.00	500.00	1100.00	500.00
1	E2018-1711	793	64	1	65	156	26.7094	1	0	0	0	0	0	0	0	0	0	0	0	0	0	0	0	0	2	1	1	0	100	0	0	0	0	0	0	0	13	40	0	1	1	1	15	5	0	100.00	100.00	600.00	500.00
1	E2018-366	1596	56	2	69	165	25.3444	0	0	0	0	0	0	0	0	0	1	0	0	0	0	0	0	0	2	1	1	0	205	0	0	0	0	0	0	0	2	19	0	1	1	1	20	5	0	500.00	800.00	1700.00	1000.00
1	E2018-421	1658	56	2	62	160	24.2188	0	0	0	0	0	0	0	0	0	0	0	0	0	0	0	0	0	1	1	1	1	180	0	0	0	0	0	0	0	22	42	0	4	0	0	0	5	0	300.00	0.00	2100.00	500.00
1	E2018-788	2064	63	2	51	160	19.9219	1	0	0	0	0	0	0	0	0	0	0	1	0	0	0	0	0	2	1	1	0	97	0	0	0	0	0	0	0	5	12	0	1	2	2	20	5	0	100.00	200.00	1200.00	500.00
1	E2018-828	2109	46	2	62.5	155	26.0146	0	0	0	0	0	0	0	0	0	0	0	0	0	0	0	0	0	1	1		0	120	0	0	0	0	0	0	0	18	43	0	1	3	3	15	5	0	200.00	100.00	1100.00	500.00
1	E2019-125	2578	51	1	80	168	28.3447	0	0	0	0	0	0	0	0	0	1	0	0	0	0	0	0	0	2	1	1	1	82	0	0	0	0	0	0	0	3	39	0	1	1	1	0	5	0	50.00	50.00	1100.00	0.00
1	E2019-2144	3572	63	2	55	155	22.8928	0	0	0	0	0	0	0	0	0	0	0	0	0	0	0	0	0	1	1	1	0	38	0	0	0	0	0	0	0	12	39	0	1	2	2	8	5	0	50.00	200.00	500.00	500.00
1	E2019-840	4498	73	1	49	174	16.1844	0	0	0	0	0	0	0	0	0	0	0	0	0	0	0	0	0	1	1	1	0	85	0	0	0	0	0	0	0	13	26	0	1	1	1	9	5	0	100.00	100.00	1100.00	500.00
1	E2019-867	4527	70	2	60	158	24.0346	0	0	0	0	0	0	0	0	0	0	1	0	0	0	0	0	0	2	1	1	0	128	0	0	0	0	0	0	0	24	40	0	1	1	1	11	5	0	200.00	100.00	700.00	500.00
0	I2018-237	4824	61	2	65	158	26.0375	1	0	0	1	0	0	0	0	0	0	0	1	0	0	0	0	1	2	1	1	0	95	0	0	0	0	0	0	0	13	23	0	1	1	2	20	5	0	100.00	200.00	500.00	500.00
1	E2018-204	1158	64	1	81	174	26.7539	0	0	0	0	0	0	0	0	0	1	0	0	0	0	0	0	0	2	1	1	0	142	0	0	0	0	0	0	0	15	44	0	1	1	1	0	4	0	100.00	200.00	1100.00	0.00
1	E2018-141	458	66	2	64	158	25.6369	0	0	0	0	0	0	0	0	0	1	0	0	0	0	0	0	0	2	1	2	0	128	0	0	0	0	0	0	0	15	24	0	1	1	1	0	3	0	100.00	450.00	500.00	500.00
1	E2018-1470	525	56	2	68	162	25.9107	0	0	0	0	0	0	0	0	0	0	0	0	0	0	0	0	0	1	1	2	0	80	0	0	0	0	0	0	0	13	41	0	1	1	1	10	3	0	100.00	100.00	1000.00	500.00
1	E2018-391	1624	52	1	82	165	30.1194	0	0	0	0	0	0	0	0	0	1	0	0	0	0	0	0	0	2	1	2	0	115	0	0	0	0	0	0	0	5	26	0	1	1	1	12	3	0	100.00	500.00	1100.00	500.00
1	E2019-215	3578	37	2	52	160	20.3125	0	0	0	0	0	0	0	0	0	0	0	0	0	0	0	0	0	1	1	1	0	133	0	0	0	0	0	0	0	13	4	0	4	0	0	0	1	0	20.00	200.00	600.00	0.00
0	I2018-351	4948	65	1	76	169	26.6097	1	1	0	0	0	0	0	0	0	0	0	0	0	0	0	0	0	2	1	1	0	175	0	0	0	0	0	0	5	26	30	0	1	2	2	30		1	400.00	300.00	1500.00	500.00
1	E2018-1686	764	70	1	71	170	24.5675	0	0	1	0	0	0	0	0	0	0	0	0	0	0	0	0	0	2	2	2	0	584	1	0	1	0	0	1	4	4	8	2	1	1	1	45	77	0	1500.00	1500.00	5000.00	500.00
1	E2018-671	1935	68	2	53	158	21.2306	0	1	0	0	0	0	0	0	0	0	0	0	0	0	0	0	0	2	1	2	0	0	1	0	0	0	0	0	1	22	18	1	1	3	3	12	69	0
1	E2018-1543	606	66	2	49	154	20.6612	0	0	1	0	0	0	0	0	0	1	0	0	0	0	0	0	0	2	1	1	0	380	1	0	1	0	0	0	4	23	24	1	1	1	1	0	58	0	500.00	900.00	2000.00	500.00
1	E2018-65	1911	88	1	67	168	23.7387	1	0	0	0	0	0	0	0	0	0	0	0	0	0	0	0	0	2	1		0	415	1	0	0	0	0	0	1	26	38	0	1	0	0	0	53	0	300.00	550.00	2500.00	0.00
1	E2018-267	1486	73	1	69	180	21.2963	1	0	0	0	0	0	0	0	0	1	0	0	1	0	0	0	0	2	1	1	1	465	0	0	1	0	0	0	4	22	32	0	1	2	2	10	41	0	300.00	400.00	2000.00	500.00
1	E2018-711	1980	69	2	77	160	30.0781	1	1	0	0	0	0	0	0	0	0	0	0	0	0	0	0	0	2	2	2	0	409	1	0	1	0	0	0	4	3	26	1	1	1	1	30	38	0	300.00	500.00	2100.00	500.00
1	E2018-919	2210	42	2	63	171	21.5451	0	0	0	0	0	0	0	0	0	0	0	0	0	0	0	0	0	1	1	2	0	363	1	0	1	0	0	0	4	8	26	0	4	0	0	0	38	0	NA	NA	NA	NA
1	E2018-658	1920	66	2	51	150	22.6667	1	0	0	0	0	0	0	0	0	0	0	0	1	0	0	0	0	2	2	2	0	442	1	0	1	0	0	0	4	5	39	0	1	0	0	30	35	0	500.00	1900.00	1100.00	1000.00
1	E2018-563	1815	54	1	80	171	27.3588	0	0	0	0	0	0	0	0	0	0	0	0	0	0	0	0	0	1	1	1	0	285	0	0	1	0	0	0	4	6	30	0	2	2	2	0	32	0	500.00	500.00	2500.00	500.00
1	E2018-1130	148	55	2	63	152	27.268	0	0	0	0	0	0	0	0	0	0	0	0	0	0	0	0	0	2	1	1	0	130	1	0	0	0	0	0	1	23	26	0	1	0	0	0	32	0	100.00	1200.00	1500.00	500.00
1	E2018-1424	474	81	2	55	163	20.7008	1	0	0	0	0	0	0	0	0	0	0	0	1	1	0	0	0	2	1	1	0	106	0	0	1	0	0	0	4	15	30	0	1	2	2	16	30	0	50.00	30.00	500.00	500.00
1	E2018-554	1805	80	1	56	160	21.875	0	0	0	0	0	0	0	0	0	0	0	0	0	0	0	0	0	1	1	1	0	243	1	0	0	0	0	1	1	18	4	0	1	2	2	16	28	0	500.00	200.00	1500.00	100.00
1	E2018-1512	572	47	1	70	170	24.2215	0	0	0	0	0	0	0	0	0	1	0	0	0	0	0	0	0	2	1		0	171	0	0	1	0	0	0	4	26	22	0	1	2	2	15	26	0	600.00	600.00	2500.00	500.00
1	E2019-1011	2314	61	1	61	165	22.4059	0	0	0	0	0	0	0	0	0	0	0	0	0	0	0	0	0	1	1	1	0	288	1	0	0	0	0	0	1	5	29	0	1	2	2	45	26	0	30.00	1100.00	2100.00	500.00
1	E2019-1475	2828	74	1	70	173	23.3887	0	0	0	0	0	0	0	0	0	0	0	0	0	0	0	0	0	1	1	1	0	153	1	0	1	0	0	0	4	26	35	0	1	2	2	30	25	0	600.00	200.00	1500.00	500.00
0	I2018-497	5108	61	1	97	182	29.2839	1	0	1	0	0	0	0	0	0	0	0	0	0	0	0	0	0	3	1		0	132	0	1	0	0	0	0	4	20	26	0	1	1	1	18	24	0	500.00	100.00	1700.00	1000.00
1	E2018-562	1814	71	1	69	170	23.8754	0	0	0	0	1	0	0	0	0	0	0	0	0	0	0	0	0	2	1	1	0	212	0	0	1	0	0	0	4	26	8	0	1	0	0	0	23	0	100.00	400.00	1500.00	0.00
1	E2018-1417	466	71	1	55	160	21.4844	0	0	0	0	0	0	0	0	0	1	0	0	0	0	0	0	0	3	1	2	0	135	0	0	1	0	0	0	4	5	2	0	1	1	1	30	22	0	200.00	100.00	1100.00	500.00
1	E2018-1363	406	41	1	66	174	21.7994	0	0	0	0	0	0	0	0	0	1	0	0	0	0	0	0	0	2	1	1	1	217	1	0	1	0	0	0	4	26	24	0	1	1	1	25	21	0	200.00	500.00	1500.00	1000.00
1	E2018-610	1868	71	1	73	179	22.7833	0	0	0	0	0	0	0	0	0	0	0	0	0	0	0	0	0	1	2	2	0	332	1	0	1	0	0	0	4	23	32	2	1	1	1	20	21	0	100.00	800.00	2000.00	500.00
1	E2018-659	1921	67	1	54	162	20.5761	0	0	0	0	0	0	0	0	0	0	0	0	0	0	0	0	0	1	1		0	325	1	0	1	0	0	0	4	16	2	1	1	1	1	0	21	0	100.00	2000.00	2100.00	500.00
1	E2019-1468	2820	66	1	75	172	25.3515	0	0	0	0	0	0	0	0	0	0	0	0	0	0	0	0	0	1	1	2	0	500	1	0	1	0	0	0	4	16	26	3	1	1	1	0	21	0	300.00	400.00	1100.00	1000.00
1	E2019-1538	2898	62	1	61	173	20.3816	0	0	0	0	0	0	0	0	0	0	0	0	0	0	0	0	0	1	1	2	0	249	1	0	1	0	0	0	4	18	17	3	1	2	2	0	21	0	200.00	1200.00	2000.00	500.00
0	I2018-75	5197	65	1	70	176	22.5981	0	0	0	0	0	0	0	0	0	0	0	0	0	0	0	0	0	1	1	2	1	240	0	0	0	0	0	0	0	18	26	0	4	0	0	0	21	0	600.00	500.00	2500.00	1500.00
1	E2018-1335	375	57	1	62.5	160	24.4141	1	0	0	0	0	0	0	0	0	1	0	0	0	0	0	0	0	2	1		0	205	1	0	1	0	0	0	4	6	15	0	1	2	2	25	20	0	300.00	200.00	2000.00	500.00
1	E2018-706	1974	54	1	56	150	24.8889	0	0	0	0	0	0	0	0	0	1	0	0	0	0	0	0	0	2	1	1	0	140	1	0	1	0	0	0	4	26	36	1	1	2	2	26	20	0	100.00	200.00	1000.00	500.00
1	E2018-734	2005	65	1	68	174	22.46	0	0	0	0	0	0	0	0	0	0	0	0	0	0	0	0	0	1	1	1	0	233	0	0	1	0	0	0	4	17	38	0	1	2	2	43	20	0	800.00	300.00	2500.00	1000.00
0	I2018-214	4801	52	1	60	165	22.0386	0	0	0	0	0	0	0	0	0	0	0	0	0	0	0	0	0	2	1	2	0	156	0	0	0	0	1	0	3	16	30	0	1	3	1	20	20	0	800.00	100.00	1000.00	500.00
1	E2018-1028	34	48	2	51	150	22.6667	0	0	0	0	0	0	0	0	0	1	0	0	0	0	0	0	0	2	1	1	0	230	0	0	0	0	0	0	0	18	8	0	1	2	2	12	20	0	300.00	350.00	2000.00	0.00
1	E2018-548	1798	52	2	56	163	21.0772	0	0	0	0	0	0	0	0	0	1	0	0	0	0	0	0	0	2	1	1	0	212	0	0	0	0	0	0	0	26	24	0	1	1	1	15	19	0	500.00	200.00	2000.00	500.00
1	E2018-623	1882	62	1	65	168	23.03	1	0	0	0	0	0	0	0	0	1	0	0	0	0	1	0	0	2	1	1	0	150	0	0	1	0	0	0	4	2	12	0	1	2	2	24	18	0	450.00	100.00	2000.00	500.00
1	E2018-704	1972	55	2	50	158	20.0288	0	0	0	0	0	0	0	0	0	0	0	0	0	0	0	0	0	1	1	1	0	110	0	0	1	0	0	0	4	23	12	0	1	1	1	18	18	0	200.00	100.00	1500.00	0.00
0	I2018-458	5065	72	2	62	153	26.4855	0	0	0	0	0	0	0	0	0	1	0	0	0	0	0	0	0	3	1	2	0	169	0	0	1	0	0	0	4	18	4	0	1	2	3	45	18	0	300.00	300.00	1000.00	500.00
1	E2018-853	2137	47	2	74	165	27.1809	0	0	0	0	0	0	0	0	0	0	0	0	0	0	0	0	0	1	1	1	1	461	0	0	1	0	0	0	4	24	11	0	1	1	1	15	17	0	500.00	500.00	2500.00	1000.00
1	E2018-473	1715	64	2	67	160	26.1719	0	0	0	0	0	0	0	0	0	0	0	0	0	0	0	0	0	2	1	1	0	212	1	0	0	0	0	0	1	24	32	0	1	0	0	0	17	0	300.00	100.00	1500.00	500.00
0	I2019-239	5371	71	2	48	152	20.7756	0	0	0	0	0	0	0	0	0	0	0	0	0	0	0	0	0	1	2	2	0	454	0	0	0	0	0	0	0	7	26	1	1	1	2	30	17	0	300.00	1200.00	2000.00	1000.00
1	E2019-373	3979	71	1	70	165	25.7117	1	0	0	0	0	0	0	0	0	1	0	0	0	1	0	0	0	3	1	1	0	208	0	0	0	1	0	0	2	26	18	0	1	1	1	45	16	0	100.00	100.00	1500.00	500.00
1	E2018-246	1463	54	1	100	183	29.8606	1	1	0	0	0	0	0	0	0	0	1	1	1	0	0	0	0	2	1	1	0	185	0	0	0	0	0	1	1	26	36	0	1	1	1	25	16	0	200.00	100.00	1500.00	500.00
0	I2019-101	5227	70	2	34	150	15.1111	0	0	0	0	0	0	0	0	0	0	0	0	0	0	0	0	0	1	1		0	201	0	0	0	0	0	0	0	18	26	0	1	1	1	15	16	0	800.00	200.00	2400.00	1000.00
1	E2018-1316	354	52	2	53	158	21.2306	0	0	0	0	0	0	0	0	0	0	0	0	0	0	0	0	0	1	1	1	0	247	1	0	1	0	0	0	4	26	26	0	1	2	2	25	15	0	200.00	200.00	1500.00	500.00
1	E2018-953	2248	39	1	65	170	22.4913	0	0	0	0	0	0	0	0	0	1	0	0	0	0	0	0	0	2	1	1	0	154	1	0	1	0	0	0	4	18	39	0	1	1	1	15	15	0	100.00	200.00	1000.00	500.00
1	E2019-1049	2355	46	2	59	155	24.5578	0	0	0	0	0	0	0	0	0	0	0	0	0	0	0	0	0	1	1	1	0	316	0	0	1	0	0	0	4	24	24	0	1	1	1	8	15	0	300.00	400.00	1600.00	500.00
1	E2019-2180	3612	54	2	60	165	22.0386	0	0	0	0	0	0	0	0	0	1	0	0	0	0	0	0	0	2	1	2	0	130	1	0	1	0	0	0	4	24	17	0	1	2	2	16	15	0	300.00	100.00	1500.00	500.00
0	I2019-6	5685	55	2	51	163	19.1953	1	0	0	0	0	1	0	0	0	1	0	0	0	0	0	0	0	2	1	1	0	172	0	0	0	0	0	1	1	4	38	0	1	1	0	0	15	0	300.00	50.00	1500.00	0.00
1	E2018-882	2169	62	1	85	171	29.0688	1	0	0	0	0	0	0	0	0	1	0	1	0	0	0	0	0	2	1	1	0	165	0	0	0	0	0	0	0	18	31	0	1	1	1	12	15	0	100.00	300.00	1500.00	500.00
1	E2019-1597	2963	63	1	55	167	19.721	0	0	0	0	0	0	0	0	0	1	0	0	0	0	0	0	0	2	1		0	149	0	0	0	0	0	0	0	18	42	0	1	2	2	15	15	0	150.00	600.00	1500.00	500.00
1	E2019-687	4327	79	2	46	150	20.4444	0	0	0	0	1	0	0	0	0	1	0	0	0	0	0	0	0	3	1		0	96	0	0	0	0	0	0	0	16	8	0	3	0	0	18	15	0	50.00	100.00	800.00	500.00
0	I2018-126	4704	69	1	75	168	26.5731	0	0	0	0	0	0	0	0	0	0	0	0	0	0	0	0	0	1	1	2	0	150	0	0	0	0	0	0	0	17	6	0	4	1	0	0	15	0	200.00	200.00	500.00	500.00
0	I2019-430	5573	61	2	55	163	20.7008	0	0	0	1	0	0	0	0	0	0	0	0	0	0	0	0	0	2	2	2	0	151	0	0	0	0	0	0	0	9	35	0	1	0	0	0	15	0	50.00	50.00	1600.00	0.00
1	E2018-1218	245	50	1	72	178	22.7244	0	0	0	0	0	0	0	0	0	1	0	0	0	0	0	0	0	2	1	1	0	194	0	0	1	0	0	0	4	12	42	2	2	2	2	15	14	0	400.00	200.00	1500.00	500.00
1	E2018-129	324	53	1	80	172	27.0416	0	0	0	0	0	0	0	0	0	1	0	0	0	0	0	0	0	2	1	1	0	405	0	0	1	0	0	0	4	17	26	0	1	1	1	75	14	0	1000.00	600.00	2500.00	1000.00
1	E2018-1361	404	60	1	59	170	20.4152	0	0	0	0	0	0	0	0	0	1	0	0	0	0	0	0	0	2	1	1	0	240	0	0	1	0	0	0	4	18	25	0	1	1	1	14	14	0	400.00	50.00	1500.00	500.00
1	E2018-2051	1171	73	1	70	168	24.8016	0	0	0	0	0	0	0	0	0	0	0	0	0	0	0	0	0	1	2	2	0	517	1	0	1	0	0	0	4	9	26	0	1	1	1	17	14	0	2000.00	800.00	3500.00	700.00
1	E2019-1175	2495	69	2	51	158	20.4294	0	0	0	0	0	0	0	0	0	1	0	0	0	0	0	0	0	2	1		1	222	1	0	1	0	0	0	4	26	7	0	1	2	2	16	14	0	400.00	300.00	1500.00	500.00
1	E2019-1337	2675	52	2	52.5	154	22.137	0	0	0	0	0	0	0	0	0	0	0	0	0	0	0	0	0	1	1	1	0	345	0	0	1	0	0	0	4	24	26	1	1	1	1	0	14	0	200.00	200.00	2000.00	500.00
1	E2019-1735	3117	64	2	55	158	22.0317	1	0	0	0	0	0	0	0	0	0	0	0	0	0	0	0	0	2	1	1	0	232	1	0	1	0	0	0	4	5	41	0	1	2	2	30	14	0	500.00	100.00	2500.00	500.00
1	E2019-38	3986	73	1	62	170	21.4533	0	0	0	0	0	0	0	0	0	0	0	0	0	0	0	0	0	1	1	1	1	185	0	0	1	0	0	1	4	26	38	0	1	1	1	10	14	0	50.00	250.00	1600.00	0.00
1	E2018-35	1578	61	2	60	165	22.0386	0	0	0	0	0	0	0	0	0	0	0	0	0	0	0	0	0	1	1	1	0	180	0	0	0	1	0	0	2	4	27	1	1	3	3	17	14	0	200.00	100.00	1500.00	500.00
1	E2019-1628	2998	45	1	56	167	20.0796	0	0	0	0	0	0	0	0	0	1	0	0	0	0	0	0	0	2	1		0	180	0	0	0	1	0	0	2	18	42	0	1	1	1	15	14	0	150.00	200.00	1000.00	500.00
1	E2018-2250	1392	67	1	70	168	24.8016	0	0	0	0	0	0	0	0	0	0	0	0	0	0	0	0	0	1	1	1	0	347	1	0	0	0	0	0	1	6	26	0	2	3	3	15	14	0	400.00	300.00	2100.00	1000.00
1	E2018-53	1778	68	1	50	167	17.9282	1	0	0	0	0	0	0	0	0	0	0	0	0	0	0	0	0	2	1	1	1	66	0	0	0	0	0	1	1	8	31	0	1	1	1	0	14	0	50.00	200.00	500.00	500.00
1	E2018-1240	270	38	1	57	163	21.4536	0	0	0	0	0	0	0	0	0	0	0	0	0	0	0	0	0	1	1	1	0	184	0	0	0	0	0	0	0	26	31	0	1	1	1	17	14	0	400.00	900.00	1500.00	1000.00
1	E2018-990	2289	61	2	52	145	24.7325	0	0	0	0	0	0	0	0	0	1	0	0	0	0	0	0	0	2	1	1	0	100	0	0	0	0	0	0	0	26	18	0	1	2	2	18	14	0	100.00	100.00	1000.00	500.00
1	E2019-1066	2374	62	2	66	158	26.4381	0	0	0	0	0	0	0	0	0	1	0	0	0	0	0	0	0	2	1	2	0	286	0	0	0	0	0	0	0	8	29	0	1	1	1	11	14	0	300.00	1500.00	2500.00	1000.00
1	E2019-507	4128	72	1	67	166	24.3141	0	0	0	0	0	0	0	0	0	0	0	0	0	0	0	0	0	2	1	1	0	213	0	0	0	0	0	0	0	5	26	0	1	1	1	30	14	0	200.00	200.00	1700.00	500.00
0	I2018-114	4691	63	1	90	180	27.7778	1	0	0	0	0	0	0	0	0	0	0	1	1	0	0	0	0	2	1	1	0	273	0	0	0	0	0	0	0	5	24	0	1	1	2	30	14	0	400.00	100.00	1600.00	0.00
0	I2018-173	4755	66	2	57	156	23.4221	1	0	0	0	0	0	0	0	0	1	0	0	1	0	0	0	0	2	1	1	0	180	0	0	0	0	0	0	0	15	26	0	1	1	1	16	14	0	500.00	1800.00	1600.00	1000.00
0	I2018-184	4767	53	1	85	170	29.4118	0	0	0	0	0	0	0	0	0	0	0	0	0	0	0	0	0	1	1	1	0	180	0	0	0	0	0	0	0	26	19	0	3	1	0	0	14	0	50.00	500.00	1500.00	100.00
0	I2018-197	4781	47	2	60	162	22.8624	0	0	0	0	0	0	0	0	0	1	0	0	0	0	0	0	0	2	1	2	0	129	0	0	0	0	0	0	0	18	14	0	1	1	1	10	14	0	600.00	200.00	1000.00	0.00
0	I2018-381	4981	53	1	74	174	24.4418	0	0	0	0	0	0	0	0	0	1	0	0	0	0	0	0	0	2	1	1	0	194	0	0	0	0	0	0	0	18	37	0	1	1	2	30	14	0	800.00	200.00	2000.00	500.00
0	I2018-472	5081	55	1	82.5	180	25.463	0	0	0	0	0	0	0	0	0	1	0	0	0	0	0	0	0	2	1	1	0	167	0	0	0	0	0	0	0	26	26	0	1	1	1	16	14	0	400.00	75.00	1000.00	1000.00
0	I2019-151	5281	36	1	90	170	31.1419	0	0	0	0	0	0	0	0	0	0	0	0	0	0	0	0	0	2	1	1	0	220	0	0	0	0	0	0	0	26	30	0	1	2	1	15	14	0	500.00	400.00	1600.00	1000.00
0	I2019-30	5436	67	2	45	155	18.7305	1	0	0	0	0	0	0	0	0	1	0	0	1	0	0	0	0	2	1		1	106	0	0	0	0	0	0	0	16	40	0	1	1	0	0	14	0	50.00	100.00	700.00	500.00
0	I2019-81	5708	57	2	52	165	19.1001	0	0	0	0	0	0	0	0	0	0	0	0	0	0	0	0	0	1	1		1	280	0	0	0	0	0	0	0	16	24	0	1	1	0	0	14	0	200.00	300.00	1100.00	500.00
1	E2018-1038	45	54	1	65	173	21.7181	0	1	0	0	0	0	0	0	0	1	0	0	0	0	0	0	0	2	1	1	1	190	0	0	1	0	0	0	4	22	22	0	1	2	2	26	13	0	400.00	500.00	1500.00	500.00
1	E2018-1588	655	71	1	65	172	21.9713	0	0	0	0	0	0	0	0	0	0	0	0	0	0	0	0	0	1	1		0	189	0	0	1	0	0	0	4	4	22	0	1	2	2	18	13	0	800.00	500.00	1000.00	1000.00
1	E2018-8	2077	73	2	42	152	18.1787	0	0	0	0	0	0	0	0	0	0	0	0	0	0	0	0	0	1	1	1	1	180	0	0	1	0	0	0	4	26	24	0	1	1	1	20	13	0	200.00	500.00	1850.00	0.00
1	E2018-831	2113	49	2	75	173	25.0593	0	0	0	0	0	0	0	0	0	0	0	0	0	0	0	0	0	1	1	1	1	205	0	0	1	0	0	0	4	6	38	0	3	1	1	0	13	0	100.00	800.00	1000.00	500.00
1	E2019-1837	3230	62	2	50.5	158	20.2291	0	0	0	0	0	0	1	0	0	0	0	0	0	0	0	0	0	2	2	1	0	180	1	0	1	0	0	0	4	8	26	1	4	0	0	0	13	0	100.00	300.00	1200.00	1000.00
1	E2019-492	4111	60	1	83	173	27.7323	0	0	0	0	0	0	0	0	0	1	0	0	0	0	0	0	0	2	1	1	0	312	1	0	1	0	0	0	4	26	31	0	1	2	2	38	13	0	4000.00	300.00	3500.00	1000.00
1	E2019-504	4125	64	1	75	165	27.5482	0	0	0	0	0	0	0	0	0	0	0	0	0	0	0	0	0	1	1		0	207	1	0	1	0	0	0	4	26	40	0	1	2	2	0	13	0	700.00	100.00	2200.00	1000.00
1	E2019-882	4544	64	1	64	165	23.5078	0	0	0	0	0	0	0	0	0	0	0	0	0	0	0	0	0	1	1	1	0	145	0	0	1	0	0	0	4	26	26	0	1	2	2	15	13	0	400.00	300.00	1500.00	500.00
1	E2018-439	1677	29	2	48	163	18.0662	0	0	0	0	0	0	0	0	0	1	0	0	0	0	0	0	0	2	1	2	0	90	0	0	0	0	1	0	3	13	15	3	4	0	0	0	13	0	10.00	100.00	1000.00	0.00
1	E2018-1975	1085	62	1	95	192	25.7704	1	1	0	0	0	0	0	0	0	1	0	1	0	0	0	0	0	2	1		0	225	1	0	0	0	0	0	1	18	4	0	1	2	2	12	13	0	300.00	700.00	1700.00	1000.00
1	E2018-312	1537	43	1	59	175	19.2653	0	0	0	0	0	0	0	0	0	1	0	0	0	0	0	0	0	2	1	1	1	246	1	0	0	0	0	0	1	26	36	0	1	1	1	25	13	0	400.00	100.00	2500.00	1000.00
1	E2019-124	2567	57	1	68	166	24.677	0	0	0	0	0	0	0	0	0	1	0	0	0	0	0	0	0	2	1	2	0	195	1	0	0	0	0	0	1	26	26	1	1	1	1	0	13	0	300.00	500.00	2600.00	500.00
1	E2019-573	4201	67	2	64	157	25.9645	1	0	0	0	0	0	0	0	0	1	0	0	1	0	0	0	0	2	1	1	1	166	1	0	0	0	0	0	1	15	18	0	1	1	1	9	13	0	150.00	600.00	1000.00	500.00
1	E2018-871	2157	67	2	53	160	20.7031	0	1	0	0	0	0	0	0	0	1	0	0	0	0	0	0	0	2	1	1	0	129	0	0	0	0	0	0	0	4	28	0	1	2	2	30	13	0	200.00	400.00	1100.00	500.00
1	E2018-1285	319	57	1	65	162	24.7676	0	0	0	0	0	0	0	0	0	0	0	0	0	0	0	0	0	1	1	1	0	155	0	0	0	0	0	0	0	24	26	0	1	2	2	35	13	0	400.00	400.00	1500.00	500.00
1	E2018-1737	821	54	1	75	170	25.9516	0	0	0	0	0	0	0	0	0	1	0	0	0	0	0	0	0	2	1	1	0	220	0	0	0	0	0	0	0	24	10	0	1	2	2	34	13	0	1500.00	400.00	1700.00	1000.00
1	E2018-596	1851	65	1	57	169	19.9573	0	0	0	0	0	0	0	0	0	0	0	0	0	0	0	0	0	1	1		0	204	0	0	0	0	0	0	0	18	38	0	1	3	3	15	13	0	300.00	300.00	3100.00	500.00
1	E2019-2108	3532	69	1	54	162	20.5761	0	0	0	0	0	0	0	0	0	0	0	0	0	0	0	0	0	1	1	1	0	85	0	0	0	0	0	0	0	2	33	0	1	1	1	20	13	0	100.00	300.00	500.00	500.00
1	E2019-2198	3631	60	2	55	150	24.4444	0	0	0	0	0	0	0	0	0	0	0	0	0	0	0	0	0	1	1		0	300	0	0	0	0	0	0	0	15	8	0	2	0	0	0	13	0	300.00	100.00	2500.00	500.00
1	E2019-473	4090	52	1	60	169	21.0077	0	0	0	0	0	0	0	0	0	1	0	0	0	0	0	0	0	2	1	1	1	170	0	0	0	0	0	0	0	13	44	0	1	1	1	10	13	0	100.00	100.00	500.00	500.00
0	I2018-429	5033	54	1	71	180	21.9136	1	0	0	0	0	0	0	0	0	0	0	0	0	0	0	0	0	2	1	1	0	250	0	0	0	0	0	0	0	4	22	0	1	2	2	40	13	0	200.00	500.00	1200.00	1000.00
0	I2019-406	5546	72	1	58	170	20.0692	0	0	0	0	0	0	0	0	0	0	0	0	0	0	0	0	0	2	1		0	152	0	0	0	0	0	0	0	18	26	0	1	1	2	22	13	0	250.00	500.00	1700.00	1000.00
1	E2018-1204	230	65	1	76	154	32.0459	1	0	0	0	0	0	0	0	0	0	0	0	0	0	0	0	0	2	1	1	1	250	1	0	1	0	0	0	4	16	42	0	1	1	1	45	12	0	1300.00	400.00	2350.00	1000.00
1	E2018-1270	303	53	1	66	173	22.0522	0	0	0	0	0	0	0	0	0	0	0	0	0	0	0	0	0	1	1	1	0	265	1	0	1	0	0	0	4	4	26	0	1	1	1	15	12	0	100.00	200.00	2200.00	500.00
1	E2018-1722	805	51	1	66	165	24.2424	0	0	0	0	0	0	0	0	0	1	0	0	0	0	0	0	0	2	1	1	0	193	1	0	1	0	0	0	4	26	1	0	1	2	2	19	12	0	300.00	300.00	2100.00	500.00
1	E2018-1832	927	50	1	66	162	25.1486	1	0	0	0	0	0	0	0	0	0	0	1	1	0	0	0	0	2	1		0	210	0	0	1	0	0	0	4	24	35	0	1	3	3	17	12	0	400.00	1100.00	1700.00	500.00
1	E2018-640	1901	62	1	66	168	23.3844	0	0	0	0	0	0	0	0	0	1	0	0	0	0	0	0	0	2	1	1	0	75	0	0	1	0	0	0	4	19	39	0	1	1	1	0	12	0	100.00	200.00	500.00	500.00
1	E2018-986	2284	55	1	66	170	22.8374	0	0	0	0	0	0	0	0	0	1	0	0	0	0	0	0	0	2	1	1	0	235	1	0	1	0	0	0	4	3	15	0	1	3	3	30	12	0	800.00	100.00	1200.00	500.00
1	E2019-1008	2310	36	2	50	162	19.052	0	0	0	0	0	0	0	0	0	0	0	0	0	0	0	0	0	1	1	1	1	208	0	0	1	0	0	0	4	24	19	0	1	1	1	27	12	0	300.00	150.00	1700.00	500.00
1	E2019-1183	2504	45	1	66	173	22.0522	0	0	0	0	0	0	0	0	0	1	0	0	0	0	0	0	0	2	1		0	240	1	0	1	0	0	0	4	26	26	0	1	2	2	17	12	0	100.00	200.00	1500.00	500.00
1	E2019-590	4220	49	1	73	173	24.3911	0	0	0	0	0	0	0	0	0	1	0	0	0	0	0	0	0	2	1	1	0	143	0	0	1	0	0	0	4	9	26	0	1	2	2	37	12	0	600.00	50.00	1000.00	1000.00
1	E2018-1043	51	67	1	75	170	25.9516	1	0	0	0	0	0	0	0	0	0	0	0	1	0	0	0	0	2	1	1	0	268	1	0	0	0	0	0	1	9	41	0	1	2	2	38	12	0	1100.00	200.00	2500.00	500.00
1	E2018-669	1932	42	1	65	172	21.9713	0	0	0	0	0	0	0	0	0	1	0	0	0	0	0	0	0	2	1	1	0	230	1	0	0	0	0	0	1	18	42	0	1	2	2	26	12	0	200.00	850.00	1600.00	500.00
1	E2018-67	1933	58	2	52	160	20.3125	0	0	0	0	0	0	0	0	0	1	0	0	0	0	0	0	0	2	1	2	0	120	1	0	0	0	0	0	1	16	42	0	1	1	1	0	12	0	300.00	200.00	700.00	500.00
1	E2019-596	4226	54	1	80	180	24.6914	0	0	0	0	0	0	0	0	0	1	0	0	0	0	0	0	0	2	1	1	0	0	1	0	0	0	0	0	1	20	25	0	1	2	2	22	12	0	200.00	300.00	1200.00	500.00
1	E2018-477	1719	51	1	28	174	9.24825	1	1	0	0	0	0	0	0	0	1	0	0	1	0	1	0	0	2	1	1	0	114	0	0	0	0	0	0	0	4	18	0	1	1	1	35	12	0	100.00	200.00	1000.00	0.00
1	E2019-1932	3336	76	1	70	168	24.8016	1	1	0	0	0	0	0	0	0	0	0	1	1	0	0	0	0	2	1	1	0	190	0	0	0	0	0	0	0	6	26	0	1	3	3	45	12	0	300.00	150.00	2700.00	500.00
0	I2018-120	4698	75	1	71	170	24.5675	1	1	0	0	0	0	0	0	0	0	0	0	0	0	0	0	0	2	1	2	1	159	0	0	0	0	0	0	0	23	14	0	1	1	0	0	12	0	1000.00	200.00	1000.00	1000.00
1	E2018-1597	665	50	1	75	170	25.9516	0	0	0	0	0	0	0	0	0	0	0	0	0	0	0	0	0	1	1	1	0	67	0	0	0	0	0	0	0	4	22	0	1	1	1	12	12	0	50.00	100.00	1000.00	0.00
1	E2018-1710	792	51	1	85	178	26.8274	0	0	0	0	0	0	0	0	0	1	0	0	0	0	0	0	0	2	1	1	0	210	0	0	0	0	0	0	0	4	24	0	1	1	1	45	12	0	100.00	100.00	1200.00	0.00
1	E2018-77	2044	69	1	56	168	19.8413	1	0	0	0	0	0	0	0	0	1	0	1	1	0	0	0	0	2	1	2	1	154	0	0	0	0	0	0	0	16	39	0	1	0	0	0	12	0	50.00	300.00	1500.00	0.00
1	E2019-1351	2691	63	2	55	152	23.8054	0	0	0	0	0	0	0	0	0	0	0	0	0	0	0	0	0	1	1		0	209	0	0	0	0	0	0	0	16	40	0	1	1	1	25	12	0	200.00	1600.00	1200.00	1000.00
0	I2018-220	4807	61	1	61	153	26.0584	0	0	0	0	0	0	0	0	0	1	0	0	0	0	0	0	0	2	1	1	0	80	0	0	0	0	0	0	0	13	26	0	1	1	1	10	12	0	20.00	30.00	500.00	500.00
0	I2018-240	4828	55	1	73	177	23.3011	0	0	0	0	0	0	0	0	0	0	0	0	0	0	0	0	0	1	1		0	165	0	0	0	0	0	0	0	7	21	0	1	1	0	0	12	0	200.00	1000.00	2100.00	500.00
0	I2019-341	5481	64	1	73	180	22.5309	0	0	0	0	0	0	0	0	0	0	0	0	0	0	0	0	0	2	1	2	0	175	0	0	0	0	0	0	0	24	26	0	1	1	2	21	12	0	400.00	300.00	1800.00	500.00
1	E2018-1296	331	85	1	57	170	19.7232	0	0	0	1	0	0	0	0	0	0	0	0	0	0	0	0	1	2	1	1	0	100	1	0	1	0	0	0	4	24	18	0	1	2	2	12	11	0	50.00	100.00	500.00	500.00
1	E2018-1498	555	63	1	55	160	21.4844	1	0	0	0	0	0	0	0	0	1	0	0	0	0	0	0	0	2	1	1	0	106	0	0	1	0	0	0	4	6	36	0	1	1	1	0	11	0	100.00	100.00	1000.00	500.00
1	E2018-579	1832	64	2	56.5	157	22.9218	0	0	0	0	0	0	0	0	0	1	0	0	0	0	0	0	0	2	1	1	0	155	0	0	1	0	0	0	4	10	36	0	1	1	1	15	11	0	200.00	300.00	1000.00	750.00
1	E2019-1912	3314	46	1	74	181	22.5878	0	0	0	0	0	0	0	0	0	1	0	0	0	0	0	0	0	2	1	1	0	120	0	0	1	0	0	0	4	2	29	0	1	2	2	18	11	0	200.00	500.00	2000.00	500.00
1	E2019-1991	3401	71	1	75	165	27.5482	1	0	0	0	0	0	0	0	0	0	0	0	0	0	0	0	0	2	1	1	0	181	0	0	1	0	0	0	4	24	35	0	2	2	2	12	11	0	200.00	100.00	1000.00	500.00
1	E2019-613	4246	58	2	67	164	24.9108	1	0	0	0	0	0	0	0	0	0	0	0	0	0	0	0	0	2	1	1	0	309	0	0	1	0	0	0	4	18	19	1	1	1	1	0	11	0	200.00	300.00	2200.00	1000.00
1	E2018-144	491	61	2	55	155	22.8928	0	0	0	0	0	0	0	0	0	1	0	0	0	0	0	0	0	2	1	1	0	171	1	0	0	0	0	0	1	18	19	0	1	1	1	13	11	0	100.00	1000.00	1000.00	500.00
1	E2018-49	1733	64	1	90	180	27.7778	0	1	0	0	0	0	0	0	0	1	0	0	0	0	0	0	0	2	1	1	0	87	0	0	0	0	0	0	0	19	26	0	1	1	1	0	11	0	50.00	100.00	1500.00	500.00
1	E2019-1389	2732	65	1	71	170	24.5675	1	1	0	0	0	0	0	0	0	0	0	0	0	0	0	0	0	2	1	1	0	0	0	0	0	0	0	0	0	0	12	3	4	1	1	30	11	0	NA	NA	NA	NA
1	E2019-2315	3762	69	2	65	154	27.4077	1	1	0	0	0	0	0	0	0	1	0	1	1	0	0	0	0	2	1	1	0	229	0	0	0	0	0	0	0	2	26	0	1	2	2	70	11	0	600.00	150.00	2100.00	500.00
0	I2018-339	4934	52	1	65	173	21.7181	0	1	0	0	0	0	0	0	0	1	0	0	0	0	0	0	0	2	1	2	0	156	0	0	0	0	0	0	0	15	8	0	1	1	1	30	11	0	200.00	400.00	1200.00	0.00
1	E2018-1200	226	65	1	64	170	22.1453	0	0	1	0	0	0	0	0	0	1	0	0	0	0	0	0	0	2	1	1	0	110	0	0	0	0	0	0	0	24	12	0	1	2	2	15	11	0	500.00	100.00	1500.00	500.00
1	E2018-1448	500	50	1	82	164	30.4878	0	0	0	0	0	0	0	0	0	1	0	0	0	0	0	0	0	2	1	1	0	216	0	0	0	0	0	0	0	2	15	0	4	0	0	0	11	0	350.00	100.00	1500.00	500.00
1	E2018-1895	996	39	2	52	163	19.5717	0	0	0	0	0	0	0	0	0	1	0	0	0	0	0	0	0	2	1	1	0	140	0	0	0	0	0	0	0	6	8	0	1	1	1	0	11	0	100.00	900.00	1000.00	500.00
1	E2018-534	1783	62	1	74	180	22.8395	0	0	0	0	0	0	0	0	0	0	0	0	0	0	1	0	0	2	1	1	1	365	0	0	0	0	0	0	0	4	18	0	1	2	2	45	11	0	500.00	1100.00	2500.00	500.00
1	E2018-566	1818	46	1	59	159	23.3377	0	0	0	0	0	0	0	0	0	1	0	0	0	0	0	0	0	2	1	1	0	75	0	0	0	0	0	0	0	13	27	0	1	1	1	14	11	0	50.00	150.00	1000.00	500.00
1	E2019-1073	2382	61	2	43.5	153	18.5826	0	0	0	0	0	0	0	0	0	0	0	0	0	0	0	0	0	1	1	1	0	125	0	0	0	0	0	0	0	24	2	0	1	1	1	0	11	0	100.00	300.00	500.00	1000.00
1	E2019-1358	2698	43	1	78	170	26.9896	1	0	0	0	0	0	0	0	0	1	0	1	0	0	0	0	0	2	1	1	0	168	0	0	0	0	0	0	0	5	20	0	1	2	2	45	11	0	150.00	50.00	1000.00	500.00
1	E2019-1381	2724	68	1	70	169	24.5089	1	0	0	0	0	0	0	0	0	1	0	0	0	0	0	0	0	2	1	1	0	145	0	0	0	0	0	0	0	9	14	0	1	1	1	28	11	0	200.00	300.00	700.00	500.00
1	E2019-1731	3113	57	1	50	160	19.5312	0	0	0	0	0	0	0	0	0	1	0	0	0	0	0	0	0	2	1	1	0	165	0	0	0	0	0	0	0	6	41	0	1	1	1	30	11	0	100.00	100.00	1100.00	500.00
1	E2019-1745	3128	57	1	69	160	26.9531	0	0	0	0	0	0	0	0	0	1	0	0	0	0	0	0	0	2	1	1	0	158	0	0	0	0	0	0	0	8	42	0	1	1	1	20	11	0	100.00	200.00	1500.00	500.00
1	E2019-1832	3225	65	2	70	155	29.1363	0	0	0	0	0	0	0	0	0	0	0	0	0	0	0	0	0	1	1	1	0	306	0	0	0	0	0	0	0	18	4	0	1	2	2	14	11	0	400.00	1400.00	1000.00	1000.00
1	E2019-2014	3428	66	1	58	160	22.6562	0	0	0	0	0	0	0	0	0	1	0	0	0	0	0	0	0	2	1	1	0	138	0	0	0	0	0	0	0	6	17	0	1	1	1	30	11	0	300.00	400.00	1500.00	500.00
1	E2019-2033	3449	75	2	48	158	19.2277	1	0	0	0	0	0	0	0	0	0	0	0	1	0	0	0	0	2	1	1	0	229	0	0	0	0	0	0	0	21	26	0	1	1	1	0	11	0	300.00	500.00	1700.00	0.00
1	E2019-237	3822	64	1	66	180	20.3704	0	0	0	0	0	0	0	0	0	1	0	0	0	0	0	0	0	2	1	1	0	186	0	0	0	0	0	0	0	16	26	0	1	2	2	0	11	0	600.00	200.00	1500.00	500.00
1	E2019-340	3943	65	1	60	170	20.7612	0	0	0	0	0	0	0	0	0	0	0	0	0	0	0	0	0	1	1	1	0	310	0	0	0	0	0	0	0	24	26	0	1	1	1	0	11	0	200.00	1600.00	2000.00	500.00
0	I2018-500	5113	45	1	76	171	25.9909	0	0	0	0	0	0	0	0	0	1	0	0	0	0	0	0	0	2	1	2	0	160	0	0	0	0	0	0	0	7	38	0	1	1	0	0	11	0	100.00	100.00	1200.00	500.00
0	I2019-305	5442	78	1	62	173	20.7157	0	0	0	0	0	0	0	0	0	0	0	0	0	0	0	0	0	1	1		0	205	0	0	0	0	0	0	0	18	14	0	1	3	1	15	11	0	500.00	300.00	1200.00	500.00
1	E2019-1721	3102	42	2	60	160	23.4375	0	0	0	0	0	0	0	0	0	0	0	0	0	0	0	0	0	1	1	1	0	147	1	0	1	0	0	0	4	23	34	0	1	3	3	28	10	0	300.00	200.00	1000.00	0.00
1	E2019-1829	3221	62	2	51	166	18.5078	0	0	0	0	0	0	0	0	0	0	0	0	0	0	0	0	0	3	1	2	0	195	1	0	1	0	0	0	4	18	8	0	1	1	1	15	10	0	500.00	300.00	1700.00	500.00
1	E2019-2143	3571	65	2	48	156	19.7239	0	0	0	0	0	0	0	0	0	1	0	0	0	0	0	0	0	2	1	2	0	138	0	0	1	0	0	0	4	9	25	0	1	3	3	24	10	0	800.00	100.00	1100.00	1000.00
1	E2019-62	4253	69	1	64	165	23.5078	0	0	0	0	0	0	0	0	0	1	0	0	0	0	0	0	0	2	1	1	0	179	0	0	1	0	0	0	4	26	11	0	1	1	1	15	10	0	100.00	200.00	1000.00	500.00
1	E2018-565	1817	63	2	50	160	19.5312	0	0	0	0	0	0	0	0	0	0	0	0	0	0	0	0	0	1	1	1	0	145	1	0	0	0	0	0	1	18	7	0	1	2	2	11	10	0	100.00	600.00	1000.00	500.00
1	E2019-368	3973	47	2	60	155	24.974	0	0	0	0	0	0	0	0	0	0	0	0	0	0	0	0	0	1	1	1	0	155	1	0	0	0	0	0	1	18	26	1	1	1	1	0	10	0	250.00	2000.00	1700.00	500.00
1	E2018-2169	1301	66	1	60	172	20.2812	0	1	0	0	0	0	0	0	0	0	0	0	0	0	0	0	0	2	1	1	0	153	0	0	0	0	0	0	0	11	42	0	1	2	2	33	10	0	500.00	100.00	1000.00	1000.00
0	I2018-138	4717	52	1	72	170	24.9135	0	1	0	0	0	0	0	0	0	1	0	0	0	0	0	0	0	2	1	2	1	198	0	0	0	0	0	0	0	13	41	0	1	1	2	30	10	0	400.00	50.00	2000.00	500.00
1	E2018-1040	48	38	1	65	170	22.4913	0	0	0	0	0	0	0	0	0	1	0	0	0	0	0	0	0	2	1	1	1	130	0	0	0	0	0	0	0	23	41	0	1	1	1	0	10	0	200.00	100.00	1000.00	500.00
1	E2018-1081	93	80	2	67	160	26.1719	0	0	0	0	0	0	0	0	0	0	0	0	0	0	0	0	0	1	1	1	0	151	0	0	0	0	0	0	0	24	42	0	1	1	1	0	10	0	100.00	100.00	1000.00	0.00
1	E2018-1157	177	61	2	56	157	22.719	0	0	0	0	0	0	0	0	0	0	0	0	0	0	0	0	0	2	1	2	0	145	0	0	0	0	0	0	0	6	28	0	1	0	0	0	10	0	50.00	300.00	1000.00	500.00
1	E2018-1179	201	73	1	75	160	29.2969	1	0	0	0	0	0	0	0	0	0	0	0	0	0	0	0	0	2	1	1	0	214	0	0	0	0	0	0	0	2	18	0	1	2	2	40	10	0	500.00	600.00	1500.00	500.00
1	E2018-124	269	52	2	61	160	23.8281	0	0	0	0	0	0	0	0	0	0	0	0	0	0	0	0	0	1	1	1	1	153	0	0	0	0	0	0	0	16	24	0	1	1	1	0	10	0	500.00	1500.00	2000.00	500.00
1	E2018-1626	698	56	1	64	162	24.3865	1	0	0	0	0	0	0	0	0	1	0	1	0	0	0	0	0	2	1	1	0	163	0	0	0	0	0	0	0	11	24	0	1	2	2	29	10	0	2000.00	300.00	1800.00	1000.00
1	E2018-1713	795	64	1	65	177	20.7476	0	0	0	0	0	0	0	0	0	1	0	0	0	0	0	0	0	2	1	1	0	84	0	0	0	0	0	0	0	12	38	0	1	2	2	20	10	0	200.00	100.00	1000.00	0.00
1	E2018-1866	964	66	1	79	175	25.7959	1	0	0	0	0	0	0	0	0	0	0	0	0	0	0	0	0	2	1	2	0	180	0	0	0	0	0	0	0	6	8	0	1	1	1	0	10	0	200.00	1700.00	1500.00	500.00
1	E2018-1970	1080	50	1	49	155	20.3954	0	0	0	0	0	0	0	0	0	1	0	0	0	0	0	0	0	2	1	2	0	140	0	0	0	0	0	0	0	24	42	0	1	3	3	0	10	0	400.00	200.00	1100.00	500.00
1	E2018-2115	1242	33	2	46	153	19.6506	0	0	0	0	0	0	0	0	0	1	0	0	0	0	0	0	0	2	1	1	0	303	0	0	0	0	0	0	0	6	7	0	1	2	2	27	10	0	750.00	100.00	1600.00	1000.00
1	E2018-417	1653	33	2	53	167	19.0039	0	0	0	0	0	0	0	0	0	1	0	0	0	0	0	0	0	2	1	2	0	119	0	0	0	0	0	0	0	13	40	0	1	3	3	30	10	0	150.00	200.00	500.00	500.00
1	E2018-424	1661	60	2	55	165	20.202	0	0	0	0	0	0	0	0	0	1	0	0	0	0	0	0	0	2	1	1	1	168	0	0	0	0	0	0	0	23	41	0	1	2	2	10	10	0	300.00	300.00	1500.00	500.00
1	E2018-573	1826	50	2	70	170	24.2215	0	0	0	0	0	0	0	0	0	1	0	0	0	0	0	0	0	2	1	1	0	180	0	0	0	0	0	0	0	23	2	0	1	1	1	16	10	0	50.00	400.00	1500.00	0.00
1	E2018-833	2115	58	1	80	180	24.6914	0	0	0	0	0	0	0	0	0	1	0	0	0	0	0	0	0	2	1	1	0	166	0	0	0	0	0	0	0	15	36	0	1	1	1	30	10	0	1400.00	300.00	1000.00	1000.00
1	E2019-1136	2452	72	2	60	157	24.3418	0	0	0	0	0	0	0	0	0	0	0	0	0	0	0	0	0	1	1	1	0	314	0	0	0	0	0	0	0	26	26	0	1	1	1	15	10	0	500.00	700.00	2600.00	500.00
1	E2019-1181	2502	53	1	58	168	20.5499	1	0	0	0	0	0	0	0	0	1	1	0	0	0	0	0	0	2	1	1	0	155	0	0	0	0	0	0	0	13	36	0	3	0	0	0	10	0	50.00	100.00	1000.00	500.00
1	E2019-1503	2860	66	1	75	175	24.4898	0	0	0	0	0	0	0	0	0	0	0	0	0	0	0	0	0	1	1		0	124	0	0	0	0	0	0	0	18	30	0	1	1	1	11	10	0	100.00	100.00	1500.00	500.00
1	E2019-1650	3023	53	2	65.5	158	26.2378	1	0	0	0	0	0	0	0	0	0	0	0	0	0	0	1	0	2	1	1	0	220	0	0	0	0	0	0	0	2	26	0	1	1	1	20	10	0	100.00	100.00	1200.00	500.00
1	E2019-1728	3109	63	2	48	150	21.3333	0	0	0	0	0	0	0	0	0	0	0	0	0	0	0	0	0	1	1	1	1	151	0	0	0	0	0	0	0	18	38	0	1	1	1	12	10	0	200.00	50.00	1500.00	0.00
1	E2019-1919	3321	37	2	54	161	20.8325	0	0	0	0	0	0	0	0	0	0	0	0	0	0	0	0	0	1	1	1	0	205	0	0	0	0	0	0	0	26	15	0	1	1	1	0	10	0	100.00	50.00	1000.00	500.00
1	E2019-2020	3435	65	2	57	160	22.2656	0	0	0	0	0	0	0	0	0	0	0	0	0	0	0	0	0	1	2	2	0	327	0	0	0	0	0	0	0	13	26	1	1	1	1	45	10	0	400.00	1200.00	2600.00	1000.00
0	I2018-541	5156	49	2	53	165	19.4674	0	0	0	0	0	0	0	0	0	0	0	0	0	0	0	0	0	1	1	1	0	127	0	0	0	0	0	0	0	24	12	0	1	3	1	18	10	0	200.00	50.00	1100.00	0.00
0	I2019-195	5324	46	1	76	175	24.8163	0	0	0	0	0	0	0	0	0	1	0	0	0	0	0	0	0	2	1	1	0	95	0	0	0	0	0	0	0	7	39	0	1	1	2	30	10	0	100.00	100.00	1000.00	0.00
0	I2019-294	5429	62	1	73.5	172	24.8445	1	0	0	0	0	0	0	0	0	1	0	1	0	0	0	0	0	2	1	1	0	180	0	0	0	0	0	0	0	18	2	1	1	2	1	15	10	0	1500.00	300.00	2000.00	500.00
0	I2019-424	5566	59	1	60	165	22.0386	0	0	0	0	0	0	0	0	0	1	0	0	0	0	0	0	0	2	1		0	245	0	0	0	0	0	0	0	18	22	1	1	2	1	11	10	0	250.00	500.00	1700.00	500.00
0	I2019-495	5637	70	1	60	170	20.7612	1	0	0	0	0	0	0	0	0	1	0	0	0	1	0	0	0	2	1	1	0	136	0	0	0	0	0	0	0	12	32	0	1	1	1	11	10	0	50.00	100.00	1000.00	500.00
0	I2019-513	5657	61	2	60	167	21.5139	0	0	0	0	0	0	0	0	0	0	0	0	0	0	0	0	0	1	1	2	0	142	0	0	0	0	0	0	0	7	26	0	1	1	2	30	10	0	150.00	300.00	1000.00	500.00
1	E2019-677	4316	57	1	85	176	27.4406	1	1	0	1	0	0	0	0	0	0	0	0	0	0	0	0	0	2	1		0	118	0	0	1	0	0	0	4	9	7	0	1	1	1	12	9	0	500.00	100.00	1200.00	500.00
1	E2019-1864	3260	57	2	58	163	21.83	0	0	0	0	0	0	0	0	0	0	0	0	0	0	0	0	0	1	1	1	1	190	0	0	1	0	0	0	4	24	26	0	1	1	1	20	9	0	200.00	150.00	1200.00	500.00
1	E2019-960	4631	62	2	63	145	29.9643	1	0	0	0	0	0	0	0	0	0	0	0	1	0	0	0	0	2	1	1	0	145	0	0	1	0	0	0	4	26	37	0	1	0	0	0	9	0	200.00	1100.00	1500.00	500.00
1	E2018-176	846	77	1	65	165	23.8751	1	1	0	0	0	0	0	0	0	1	0	0	1	0	0	0	0	2	1		0	161	0	0	0	0	0	0	0	6	26	0	1	1	1	0	9	0	300.00	1100.00	2700.00	500.00
1	E2018-686	1951	70	1	80	169	28.0102	1	1	0	0	0	0	0	0	0	0	1	0	0	0	0	0	0	2	1	1	0	142	0	0	0	0	0	0	0	6	28	0	1	2	2	15	9	0	200.00	200.00	1100.00	500.00
1	E2018-1049	57	65	1	78	170	26.9896	0	0	0	0	0	0	0	0	0	0	0	0	0	0	0	0	0	1	1	1	0	185	0	0	0	0	0	0	0	5	24	0	1	2	2	45	9	0	300.00	200.00	1500.00	0.00
1	E2018-1126	143	84	1	48	160	18.75	0	0	0	0	0	0	0	0	0	0	0	0	0	0	0	0	0	1	1	1	0	184	0	0	0	0	0	0	0	26	1	0	1	3	3	9	9	0	300.00	600.00	1600.00	500.00
1	E2018-1219	246	44	1	71.5	168	25.333	0	0	0	0	0	0	0	0	0	1	0	0	0	0	0	0	0	2	1	1	0	177	0	0	0	0	0	0	0	21	37	0	1	2	2	19	9	0	600.00	300.00	1600.00	500.00
1	E2018-1254	285	64	1	68	168	24.093	0	0	0	0	0	0	0	0	0	0	0	0	0	0	0	0	0	1	1	1	1	113	0	0	0	0	0	0	0	22	44	0	1	1	1	0	9	0	100.00	200.00	1000.00	500.00
1	E2018-1337	377	70	1	70	170	24.2215	1	0	0	0	0	0	0	0	0	1	0	0	0	0	0	0	0	2	1	2	0	114	0	0	0	0	0	0	0	19	18	0	1	3	3	13	9	0	400.00	75.00	1000.00	500.00
1	E2018-1462	516	59	2	60	168	21.2585	1	0	0	0	0	0	0	0	0	1	0	0	1	0	0	0	0	2	1	1	0	62	0	0	0	0	0	0	0	19	8	0	1	1	1	0	9	0	100.00	200.00	1000.00	0.00
1	E2018-1659	734	48	2	50	158	20.0288	0	0	0	0	0	0	0	0	0	1	0	0	0	0	0	0	0	2	1	1	0	190	0	0	0	0	0	0	0	23	7	2	1	2	2	16	9	0	200.00	200.00	2100.00	0.00
1	E2018-1852	949	25	2	52	155	21.6441	0	0	0	0	0	0	0	0	0	1	0	0	0	0	0	0	0	2	1		0	84	0	0	0	0	0	0	0	21	10	0	1	3	3	5	9	0	50.00	100.00	1100.00	500.00
1	E2018-186	957	56	2	60	160	23.4375	0	0	0	0	0	0	0	0	0	0	0	0	0	0	0	0	0	1	1	1	1	224	0	0	0	0	0	0	0	24	10	0	1	1	1	10	9	0	200.00	300.00	2000.00	500.00
1	E2018-1871	970	48	2	50	162	19.052	0	0	0	0	0	1	0	0	0	0	0	0	0	0	0	0	0	2	1	1	0	165	0	0	0	0	0	0	0	15	41	0	1	2	2	25	9	0	250.00	200.00	1500.00	500.00
1	E2018-1875	974	50	1	68	167	24.3824	0	0	0	0	0	0	0	0	0	1	0	0	0	0	0	0	0	2	1	1	0	170	0	0	0	0	0	0	0	8	4	0	1	1	1	10	9	0	100.00	75.00	500.00	500.00
1	E2018-1987	1098	58	1	78	176	25.1808	1	0	0	0	0	0	0	0	0	0	0	0	0	0	0	0	0	2	1	1	0	225	0	0	0	0	0	0	0	24	22	0	1	0	0	0	9	0	400.00	500.00	2200.00	1000.00
1	E2018-2020	1137	64	1	54	168	19.1327	1	0	1	0	0	0	0	0	0	1	0	1	0	1	0	1	1	2	1		0	141	0	0	0	0	0	0	0	26	22	0	1	1	1	23	9	0	50.00	150.00	1000.00	500.00
1	E2018-218	1313	50	1	62	170	21.4533	0	0	0	0	0	0	0	0	0	0	0	0	0	0	0	0	0	1	1	1	0	295	0	0	0	0	0	0	0	18	4	0	1	1	1	16	9	0	1500.00	200.00	3500.00	1500.00
1	E2018-2210	1348	58	1	64	168	22.6757	0	0	0	0	0	0	0	0	0	0	1	0	0	0	0	0	0	2	1	1	0	193	0	0	0	0	0	0	0	6	26	1	1	2	2	0	9	0	200.00	100.00	1100.00	500.00
1	E2018-256	1474	70	1	70	170	24.2215	1	0	0	0	0	0	0	0	0	1	0	1	0	0	0	0	0	2	1	2	0	68	0	0	0	0	0	0	0	13	37	0	1	1	1	0	9	0	50.00	100.00	1000.00	500.00
1	E2018-315	1540	54	2	55	155	22.8928	0	0	0	0	0	0	0	0	0	0	0	0	0	0	0	0	0	1	1	1	1	91	0	0	0	0	0	0	0	18	34	0	1	1	1	11	9	0	100.00	200.00	1000.00	500.00
1	E2018-331	1558	46	1	68	168	24.093	0	0	0	0	0	0	0	0	0	1	0	0	0	0	0	0	0	2	1	1	0	249	0	0	0	0	0	0	0	26	36	0	1	1	1	40	9	0	100.00	350.00	1200.00	500.00
1	E2018-362	1592	41	2	40	153	17.0874	0	0	0	0	0	0	0	0	0	1	0	0	0	0	0	0	0	2	1		1	180	0	0	0	0	0	0	0	26	1	1	1	1	1	0	9	0	50.00	600.00	1000.00	500.00
1	E2018-496	1740	65	1	75	173	25.0593	0	0	0	0	0	0	0	0	0	1	0	0	0	0	0	0	0	2	1	1	0	265	0	0	0	0	0	0	0	26	2	0	1	1	1	15	9	0	100.00	300.00	1500.00	500.00
1	E2018-539	1788	52	1	70	170	24.2215	0	0	0	0	0	0	0	0	0	0	0	0	0	0	0	0	0	1	1	1	0	92	0	0	0	0	0	0	0	12	8	0	1	3	3	8	9	0	100.00	200.00	800.00	0.00
1	E2018-540	1790	67	1	64	173	21.3839	0	0	1	0	0	0	0	0	0	0	0	0	0	0	0	0	1	2	1	1	1	159	0	0	0	0	0	0	0	13	18	0	1	3	3	0	9	0	400.00	150.00	1000.00	500.00
1	E2018-546	1796	54	1	68	166	24.677	0	0	0	0	0	0	0	0	0	0	0	0	0	0	0	0	0	1	1	1	0	137	0	0	0	0	0	0	0	26	26	0	1	2	2	15	9	0	100.00	200.00	1500.00	500.00
1	E2018-571	1824	53	1	65	162	24.7676	0	0	0	0	0	0	0	0	0	1	0	0	0	0	0	0	0	2	1		0	95	0	0	0	0	0	0	0	24	24	0	1	1	1	0	9	0	0.00	100.00	500.00	500.00
1	E2018-708	1976	29	2	67	158	26.8386	0	0	0	0	0	0	0	0	0	0	0	0	0	0	0	0	0	1	1	1	0	150	0	0	0	0	0	0	0	26	19	0	1	2	2	16	9	0	300.00	800.00	2000.00	500.00
1	E2018-778	2053	55	2	69	159	27.2932	1	0	0	0	0	0	0	0	0	0	0	0	0	0	0	0	0	2	1	2	0	220	0	0	0	0	0	0	0	22	28	0	1	3	3	15	9	0	1000.00	200.00	1350.00	1000.00
1	E2018-879	2165	62	1	70	168	24.8016	0	0	0	0	0	0	0	0	0	1	0	0	0	0	0	0	0	2	1	1	0	150	0	0	0	0	0	0	0	18	40	0	1	2	2	11	9	0	150.00	400.00	1500.00	0.00
1	E2019-1392	2736	42	1	78	169	27.31	0	0	0	0	0	0	0	0	0	1	0	0	0	0	0	0	0	2	1	1	0	227	0	0	0	0	0	0	0	18	26	0	1	1	1	16	9	0	200.00	500.00	1700.00	500.00
1	E2019-1490	2845	53	2	59	158	23.634	0	0	0	0	0	0	0	0	0	0	0	0	0	0	0	0	0	1	1	1	0	580	0	0	0	0	0	0	0	17	24	0	1	0	0	45	9	0	400.00	3000.00	4100.00	500.00
1	E2019-1677	3052	52	2	60	170	20.7612	0	0	0	0	0	0	0	0	0	1	0	0	0	0	0	0	0	2	1	1	0	105	0	0	0	0	0	0	0	26	35	0	1	2	2	12	9	0	100.00	100.00	500.00	500.00
1	E2019-1768	3153	69	1	69	176	22.2753	1	0	0	0	0	0	0	0	0	0	0	0	1	0	0	0	0	2	1	1	0	157	0	0	0	0	0	0	0	4	39	0	1	2	2	30	9	0	100.00	200.00	1600.00	500.00
1	E2019-1795	3183	50	1	83	176	26.7949	0	0	0	0	0	0	0	0	0	1	0	0	0	0	0	0	0	2	1	1	0	201	0	0	0	0	0	0	0	12	39	0	1	2	2	35	9	0	200.00	600.00	2000.00	500.00
1	E2019-1902	3303	75	1	55	167	19.721	0	0	0	0	0	0	0	0	0	1	0	0	0	0	0	0	0	2	1	1	0	88	0	0	0	0	0	0	0	11	32	0	1	1	1	15	9	0	50.00	100.00	500.00	500.00
1	E2019-1962	3369	64	1	75	163	28.2284	1	0	0	0	0	0	0	0	0	1	0	0	1	0	0	0	0	2	1	1	0	222	0	0	0	0	0	0	0	26	26	0	1	1	1	12	9	0	150.00	800.00	2200.00	1000.00
1	E2019-2149	3577	49	1	75	173	25.0593	0	0	0	0	0	0	0	0	0	1	0	0	0	0	0	0	0	2	1	1	0	273	0	0	0	0	0	0	0	26	39	2	1	2	2	16	9	0	500.00	800.00	2000.00	1000.00
1	E2019-80	4453	68	2	65	156	26.7094	0	0	0	0	0	0	0	0	0	1	0	0	0	0	0	0	0	2	1		0	222	0	0	0	0	0	0	0	6	10	0	1	2	2	45	9	0	500.00	300.00	1600.00	500.00
1	E2019-880	4542	69	2	60	158	24.0346	0	0	0	0	0	0	0	0	0	1	0	0	0	0	0	0	0	2	1	1	0	239	0	0	0	0	0	0	0	6	4	0	1	2	2	45	9	0	600.00	500.00	2500.00	500.00
1	E2019-99	4663	68	1	69	183	20.6038	0	0	0	0	0	0	0	0	0	1	0	0	0	0	0	0	0	2	1	1	1	177	0	0	0	0	0	0	0	17	30	0	1	1	1	30	9	0	200.00	200.00	1500.00	500.00
0	I2018-105	4681	31	1	67	168	23.7387	0	0	0	0	0	0	0	0	0	0	0	0	0	0	0	0	0	1	1	1	1	184	0	0	0	0	0	0	0	4	22	0	1	1	2	23	9	0	100.00	100.00	1000.00	500.00
0	I2018-28	4870	50	1	64	165	23.5078	0	0	0	0	0	0	0	0	0	1	0	0	0	0	0	0	0	2	1	1	1	73	0	0	0	0	0	0	0	19	26	0	1	2	0	0	9	0	100.00	300.00	1200.00	500.00
0	I2018-377	4976	52	2	60	150	26.6667	0	0	0	0	0	0	0	0	0	1	0	0	0	0	0	0	0	2	1		0	176	0	0	0	0	0	0	0	26	14	0	1	1	1	12	9	0	100.00	100.00	1500.00	500.00
0	I2018-448	5054	48	1	69	171	23.597	0	0	0	0	0	0	0	0	0	0	0	0	0	0	0	0	0	1	1	1	0	153	0	0	0	0	0	0	0	5	26	0	1	2	2	29	9	0	200.00	200.00	1000.00	0.00
0	I2018-474	5083	52	1	72	170	24.9135	0	0	0	0	0	0	0	0	0	1	0	0	0	0	0	0	0	2	1	1	0	146	0	0	0	0	0	0	0	24	38	0	1	1	1	10	9	0	100.00	0.00	600.00	500.00
0	I2018-66	5187	64	2	41	157	16.6335	0	0	0	0	0	0	0	0	0	0	0	0	0	0	0	0	0	1	1	1	1	141	0	0	0	0	0	0	0	4	26	0	1	1	0	0	9	0	200.00	50.00	1500.00	0.00
0	I2019-106	5232	30	1	88	180	27.1605	0	0	0	0	0	0	0	0	0	1	0	0	0	0	0	0	0	2	1		1	206	0	0	0	0	0	0	0	18	26	0	1	1	0	0	9	0	50.00	500.00	2000.00	500.00
0	I2019-112	5239	81	2	45	158	18.026	0	0	0	0	0	0	0	0	0	0	0	0	0	0	0	0	0	1	1	1	0	129	0	0	0	0	0	0	0	13	24	0	1	1	1	11	9	0	100.00	450.00	500.00	500.00
0	I2019-461	5605	59	1	75	162	28.578	0	0	0	0	0	0	0	0	0	1	0	0	0	0	0	0	0	2	1	1	0	121	0	0	0	0	0	0	0	24	26	0	1	1	1	6	9	0	100.00	200.00	1000.00	0.00
1	E2019-954	4624	49	1	79	165	29.0174	0	0	0	0	0	0	0	0	0	0	0	0	0	0	0	0	0	1	1	1	0	80	1	0	1	0	0	0	4	24	35	0	1	2	2	20	8	0	200.00	100.00	1000.00	500.00
1	E2018-1143	162	48	1	60	158	24.0346	0	1	0	0	0	0	0	0	0	1	0	0	0	0	0	0	0	2	1	1	0	155	0	0	0	0	0	0	0	10	18	0	1	1	1	24	8	0	200.00	200.00	1500.00	0.00
1	E2018-1206	232	56	1	65	171	22.2291	1	1	0	0	0	0	0	0	0	1	0	0	0	0	0	0	0	2	1	1	0	256	0	0	0	0	0	0	0	26	32	0	1	1	1	8	8	0	600.00	200.00	1500.00	500.00
1	E2018-1283	317	61	1	57	161	21.9899	1	1	0	0	0	0	0	0	0	1	0	0	0	0	0	0	0	2	1	1	0	189	0	0	0	0	0	0	0	18	36	0	1	1	1	13	8	0	100.00	200.00	1500.00	500.00
1	E2018-1899	1000	65	1	72	164	26.7698	1	1	0	0	0	0	0	0	0	1	0	0	1	0	0	0	0	3	1	1	0	220	0	0	0	0	0	0	0	15	16	0	1	1	1	0	8	0	200.00	300.00	1600.00	1000.00
1	E2018-2179	1312	55	2	71	165	26.079	1	1	0	0	0	0	0	0	0	1	0	1	1	0	0	0	0	2	1	1	0	78	0	0	0	0	0	0	0	12	42	0	1	1	1	8	8	0	100.00	200.00	1100.00	500.00
1	E2018-347	1575	52	1	80	173	26.7299	0	1	0	0	0	0	0	0	0	1	0	0	0	0	0	0	0	2	1	1	1	140	0	0	0	0	0	0	0	26	16	0	1	1	1	15	8	0	100.00	200.00	1600.00	0.00
1	E2019-126	2589	69	2	58	162	22.1003	0	1	0	0	0	0	0	0	0	0	0	0	0	0	0	0	0	2	1	1	1	122	0	0	0	0	0	0	0	20	26	0	1	1	1	16	8	0	150.00	250.00	1100.00	500.00
0	I2018-460	5068	57	1	67	173	22.3863	1	1	0	0	0	0	0	0	0	0	0	0	0	0	0	0	0	2	1	1	0	178	0	0	0	0	0	0	0	24	41	0	1	3	1	15	8	0	500.00	300.00	1500.00	500.00
0	I2018-490	5101	58	2	56	157	22.719	1	1	0	0	0	1	0	0	0	1	0	0	1	0	0	1	0	3	1	2	0	102	0	0	0	0	0	0	0	8	2	0	1	1	1	10	8	0	50.00	300.00	1600.00	0.00
0	I2018-555	5171	78	1	74	166	26.8544	0	1	0	0	0	0	0	0	0	0	0	0	0	0	0	0	0	2	1	2	0	114	0	0	0	0	0	0	0	24	44	0	1	1	1	12	8	0	100.00	200.00	600.00	500.00
0	I2019-93	5720	69	2	55	155	22.8928	0	1	0	0	0	0	0	0	0	1	0	0	0	0	0	0	0	2	1	2	0	120	0	0	0	0	0	0	0	24	42	0	1	1	0	0	8	0	400.00	500.00	1600.00	500.00
1	E2018-10	2	71	1	76	167	27.2509	0	0	0	0	0	0	0	0	0	1	0	0	0	0	0	0	0	2	1	1	1	210	0	0	0	0	0	0	0	26	1	0	1	1	1	0	8	0	100.00	400.00	1600.00	1000.00
1	E2018-1037	44	58	1	42	160	16.4062	0	0	0	0	0	0	0	0	0	1	0	0	0	0	0	0	0	2	1	1	0	85	0	0	0	0	0	0	0	24	4	0	1	1	1	10	8	0	100.00	50.00	500.00	500.00
1	E2018-1062	72	79	2	56	158	22.4323	0	0	0	0	0	0	0	0	0	0	0	0	0	0	0	0	0	1	1	1	0	149	0	0	0	0	0	0	0	3	38	0	2	0	0	0	8	0	50.00	350.00	1200.00	500.00
1	E2018-1101	116	61	1	68	168	24.093	0	0	0	0	0	0	0	0	0	1	0	0	0	0	0	0	0	2	1	1	0	165	0	0	0	0	0	0	0	3	24	0	1	1	1	45	8	0	400.00	400.00	1500.00	500.00
1	E2018-111	125	60	2	80	170	27.6817	1	0	0	0	0	0	0	0	0	0	0	0	0	0	0	0	0	2	1	2	1	182	0	0	0	0	0	0	0	8	38	0	3	0	0	0	8	0	200.00	300.00	1500.00	500.00
1	E2018-1146	165	61	1	70	171	23.939	0	0	0	0	0	0	0	0	0	1	0	0	0	0	0	0	0	2	1	1	0	175	0	0	0	0	0	0	0	4	30	0	1	1	1	27	8	0	100.00	600.00	1500.00	500.00
1	E2018-1251	282	54	2	57	164	21.1927	0	0	0	0	0	0	0	0	0	0	0	0	0	0	0	0	0	1	1	1	1	180	0	0	0	0	0	0	0	24	12	0	1	2	2	20	8	0	300.00	100.00	2000.00	500.00
1	E2018-1284	318	60	1	67	170	23.1834	0	0	0	0	0	0	0	0	0	0	0	0	0	0	0	0	0	1	1	1	0	150	0	0	0	0	0	0	0	26	12	0	1	3	3	0	8	0	100.00	300.00	2100.00	500.00
1	E2018-1336	376	55	1	79	175	25.7959	0	0	0	0	0	0	0	0	0	1	0	0	0	0	0	0	0	2	1	1	0	140	0	0	0	0	0	0	0	2	32	3	1	1	1	0	8	0
1	E2018-1392	438	62	1	64.5	172	21.8023	0	0	0	0	0	0	0	0	0	1	0	0	0	0	0	0	0	2	1	1	0	90	0	0	0	0	0	0	0	24	12	0	1	2	2	14	8	0	200.00	500.00	1000.00	500.00
1	E2018-149	546	71	1	70	168	24.8016	1	0	0	0	0	0	0	0	0	1	0	0	0	0	0	0	0	2	1	1	0	185	0	0	0	0	0	0	0	24	22	0	1	2	2	16	8	0	400.00	800.00	1800.00	500.00
1	E2018-1567	632	66	1	56	165	20.5693	1	0	0	0	0	0	0	0	0	0	0	0	0	0	0	0	0	2	1		0	110	0	0	0	0	0	0	0	2	2	3	1	3	3	0	8	0	100.00	1000.00	1100.00	500.00
1	E2018-1682	760	63	2	52	159	20.5688	0	0	0	0	0	0	0	0	0	0	0	0	0	0	0	0	0	1	1	2	1	136	0	0	0	0	0	0	0	9	18	0	1	2	2	20	8	0	200.00	700.00	1200.00	500.00
1	E2018-1840	936	65	2	60	160	23.4375	0	0	0	0	0	0	0	0	0	1	0	0	0	0	0	0	0	2	1	1	0	100	0	0	0	0	0	0	0	26	41	0	1	1	1	12	8	0	200.00	100.00	1100.00	0.00
1	E2018-1864	962	31	1	99	180	30.5556	1	0	0	0	0	0	0	0	0	0	0	0	0	1	0	0	0	2	1	1	0	96	0	0	0	0	0	0	0	26	26	0	1	2	2	34	8	0	0.00	50.00	1200.00	0.00
1	E2018-1877	976	71	1	76	170	26.2976	0	0	0	0	0	0	0	0	0	0	0	0	0	0	0	0	0	1	2	2	0	341	0	0	0	0	0	0	0	17	18	1	1	1	1	0	8	0	200.00	500.00	1500.00	500.00
1	E2018-19	1001	52	1	80	168	28.3447	0	0	0	0	0	0	0	0	0	1	0	0	0	0	0	0	0	2	1	1	0	261	0	0	0	0	0	0	0	17	19	0	1	2	2	0	8	0	2600.00	300.00	3600.00	500.00
1	E2018-2069	1190	68	1	80	175	26.1224	0	0	0	0	0	0	0	0	0	0	0	0	0	0	0	0	0	1	1	1	0	209	0	0	0	0	0	0	0	24	12	0	1	3	3	28	8	0	1300.00	200.00	2250.00	500.00
1	E2018-2098	1222	63	1	62	165	22.7732	1	0	0	0	0	0	0	0	0	1	0	0	0	0	0	0	0	2	1	2	0	150	0	0	0	0	0	0	0	24	24	0	1	2	2	10	8	0	200.00	100.00	600.00	500.00
1	E2018-2110	1237	50	1	80	173	26.7299	1	0	0	0	0	0	0	0	0	1	0	1	0	0	0	0	0	2	1	1	0	0	0	0	0	0	0	0	0	10	26	0	1	1	1	20	8	0	100.00	300.00	1700.00	500.00
1	E2018-2183	1317	40	1	63	173	21.0498	0	0	0	0	0	0	0	0	0	1	0	0	0	0	0	0	0	2	1	1	0	150	0	0	0	0	0	0	0	4	13	0	1	1	1	20	8	0	300.00	200.00	1200.00	500.00
1	E2018-2193	1328	61	1	60	165	22.0386	0	0	0	0	0	0	0	0	0	0	0	0	0	0	0	0	0	1	1		0	150	0	0	0	0	0	0	0	26	4	0	1	3	3	39	8	0	300.00	100.00	1000.00	0.00
1	E2018-253	1471	58	2	64	156	26.2985	1	0	0	0	0	0	0	0	0	0	0	0	1	0	0	0	0	2	1	1	1	160	0	0	0	0	0	0	0	24	38	0	1	1	1	0	8	0	200.00	500.00	1000.00	0.00
1	E2018-298	1520	69	1	62	170	21.4533	0	0	0	0	0	0	0	0	0	0	0	0	0	0	0	0	0	1	1	1	1	-29	0	0	0	0	0	0	0	23	24	0	1	1	1	0	8	0	200.00	100.00	1000.00	0.00
1	E2018-320	1546	50	1	67	172	22.6474	0	0	0	0	0	0	0	0	0	1	0	0	0	0	0	0	0	2	1	1	0	180	0	0	0	0	0	0	0	5	22	0	1	1	1	45	8	0	100.00	250.00	1500.00	0.00
1	E2018-468	1709	69	1	62	171	21.2031	1	0	0	1	0	0	0	0	0	1	0	1	1	0	0	0	0	2	1	1	0	158	0	0	0	0	0	0	0	15	11	0	1	0	0	0	8	0	400.00	100.00	1000.00	750.00
1	E2018-486	1729	80	1	74	176	23.8895	1	0	0	0	0	0	0	0	0	0	0	0	0	0	0	0	0	2	1	1	0	133	0	0	0	0	0	0	0	24	11	0	1	1	1	0	8	0	100.00	200.00	1000.00	0.00
1	E2018-547	1797	55	1	79	170	27.3356	1	0	0	0	0	0	0	0	0	1	0	0	0	0	0	0	0	2	1	1	0	170	0	0	0	0	0	0	0	2	24	1	2	1	1	20	8	0	200.00	300.00	1500.00	500.00
1	E2018-553	1804	52	1	80	178	25.2493	0	0	0	0	0	0	0	0	0	0	0	0	0	0	0	0	0	1	1	1	0	350	0	0	0	0	0	0	0	15	2	0	1	3	3	47	8	0	1000.00	500.00	3000.00	500.00
1	E2018-60	1856	64	1	47	160	18.3594	0	0	0	0	0	0	0	0	0	1	0	0	0	0	0	0	0	2	1	1	1	181	0	0	0	0	0	0	0	4	37	0	1	2	2	12	8	0	250.00	200.00	1100.00	500.00
1	E2018-61	1867	72	1	75	165	27.5482	0	0	0	0	0	0	0	0	0	0	0	0	0	0	0	0	0	1	1	1	0	210	0	0	0	0	0	0	0	15	11	0	1	1	1	22	8	0	700.00	100.00	1000.00	1000.00
1	E2018-636	1896	65	1	77	183	22.9926	1	0	0	0	0	0	0	0	0	1	0	0	0	0	0	0	0	2	1	1	0	101	0	0	0	0	0	0	0	8	41	0	1	1	1	15	8	0	100.00	200.00	1500.00	0.00
1	E2018-654	1916	50	1	74	171	25.3069	0	0	0	0	0	0	0	0	0	1	0	0	0	0	0	0	0	2	1	1	0	100	0	0	0	0	0	0	0	15	30	0	1	1	1	9	8	0	100.00	100.00	500.00	500.00
1	E2018-712	1981	41	1	59	178	18.6214	0	0	0	0	0	0	0	0	0	1	0	0	0	0	0	0	0	2	1	1	0	182	0	0	0	0	0	0	0	12	26	0	1	1	1	20	8	0	100.00	800.00	2200.00	500.00
1	E2018-718	1987	75	1	60	164	22.3081	1	0	0	0	0	0	0	0	0	0	0	0	0	0	0	0	0	2	1	1	1	132	0	0	0	0	0	0	0	20	8	0	1	3	3	18	8	0	100.00	800.00	1500.00	500.00
1	E2018-785	2061	51	2	50	150	22.2222	0	0	0	0	0	0	0	0	0	1	0	0	0	0	0	0	0	2	1		0	124	0	0	0	0	0	0	0	13	26	0	1	3	3	37	8	0	300.00	600.00	1100.00	500.00
1	E2018-888	2175	61	2	53	155	22.0604	1	0	0	0	0	0	0	0	0	1	0	0	0	0	0	0	0	2	1	1	0	105	0	0	0	0	0	0	0	2	4	0	1	1	1	15	8	0	250.00	700.00	1000.00	0.00
1	E2018-910	2201	64	1	75	176	24.2123	0	0	0	0	0	0	0	0	0	1	0	0	0	0	0	0	0	2	1	1	0	120	0	0	0	0	0	0	0	23	27	0	1	2	2	15	8	0	100.00	350.00	1500.00	500.00
1	E2019-1121	2436	53	1	75	167	26.8923	0	0	0	0	0	0	0	0	0	1	0	0	0	0	0	0	0	2	1	1	0	121	0	0	0	0	0	0	0	26	8	0	1	1	1	28	8	0	100.00	200.00	1000.00	500.00
1	E2019-1240	2568	43	1	90	176	29.0548	0	0	0	0	0	0	0	0	0	1	0	0	0	0	0	0	0	2	1	1	1	150	0	0	0	0	0	0	0	15	26	0	1	2	2	16	8	0	200.00	100.00	1200.00	500.00
1	E2019-1304	2639	54	2	56	159	22.151	0	0	0	0	0	0	0	0	0	0	0	0	0	0	0	0	0	1	1	1	0	220	0	0	0	0	0	0	0	9	26	0	1	3	3	60	8	0	1300.00	1500.00	2600.00	1000.00
1	E2019-1326	2663	63	1	86	179	26.8406	1	0	0	0	0	0	0	0	0	0	0	1	1	0	0	0	1	2	1	1	0	210	0	0	0	0	0	0	0	9	8	0	1	2	2	28	8	0	400.00	100.00	1200.00	500.00
1	E2019-1360	2701	52	1	53	162	20.1951	0	0	0	0	0	0	0	0	0	1	0	0	0	0	0	0	0	2	1	1	0	170	0	0	0	0	0	0	0	11	30	0	1	1	1	20	8	0	200.00	200.00	1600.00	500.00
1	E2019-1370	2712	59	1	69	170	23.8754	0	0	0	0	0	0	0	0	0	0	0	0	0	0	0	0	0	1	1	1	0	236	0	0	0	0	0	0	0	23	24	0	1	1	1	20	8	0	100.00	100.00	1500.00	500.00
1	E2019-1507	2864	65	2	52	158	20.83	0	0	0	0	0	0	0	0	0	1	0	0	0	0	0	0	0	2	1	1	0	110	0	0	0	0	0	0	0	26	9	0	1	1	1	18	8	0	200.00	50.00	1100.00	500.00
1	E2019-1527	2886	49	2	50	163	18.8189	1	0	0	0	0	0	0	0	0	0	0	0	0	0	0	0	0	2	1	1	0	177	0	0	0	0	0	0	0	3	24	0	1	1	1	30	8	0	100.00	200.00	1200.00	500.00
1	E2019-1737	3119	77	1	53	158	21.2306	0	0	0	0	0	0	0	0	0	0	0	0	0	0	0	0	0	1	1	1	0	231	0	0	0	0	0	0	0	26	19	0	1	2	2	27	8	0	800.00	500.00	2000.00	1000.00
1	E2019-1761	3146	36	1	61	160	23.8281	0	0	0	0	0	0	0	0	0	1	0	0	0	0	0	0	0	2	1	1	0	93	0	0	0	0	0	0	0	24	42	0	1	2	2	12	8	0	150.00	600.00	1600.00	0.00
1	E2019-1842	3236	78	2	58	148	26.4792	0	0	0	0	0	0	0	0	0	0	0	0	0	0	0	0	0	1	1	2	0	82	0	0	0	0	0	0	0	6	38	0	3	0	0	0	8	0	40.00	500.00	1000.00	0.00
1	E2019-1886	3284	72	1	71	175	23.1837	0	0	0	0	0	0	0	0	0	1	0	0	0	0	0	0	0	2	1	1	0	191	0	0	0	0	0	0	0	3	12	0	1	1	1	30	8	0	300.00	100.00	1000.00	500.00
1	E2019-1945	3350	55	1	72	170	24.9135	0	0	0	0	0	0	0	0	0	1	0	0	0	0	0	0	0	2	1	1	0	160	0	0	0	0	0	0	0	15	14	0	1	1	1	32	8	0	500.00	50.00	1700.00	500.00
1	E2019-1948	3353	54	1	57	170	19.7232	0	0	0	0	0	0	0	0	0	1	0	0	0	0	0	0	0	2	1	2	0	90	0	0	0	0	0	0	0	9	26	0	1	3	3	40	8	0	300.00	50.00	500.00	500.00
1	E2019-2040	3457	32	1	55	166	19.9594	0	0	0	0	0	0	0	0	0	0	0	0	0	0	0	0	0	1	1	1	0	140	0	0	0	0	0	0	0	11	15	0	1	1	1	18	8	0	300.00	700.00	1200.00	500.00
1	E2019-213	3556	59	1	66	165	24.2424	0	0	0	0	0	0	0	0	0	1	0	0	0	0	0	0	0	2	1	1	1	256	0	0	0	0	0	0	0	17	32	0	1	1	1	45	8	0	200.00	400.00	1700.00	500.00
1	E2019-2249	3688	45	2	68	157	27.5873	0	0	0	0	0	0	0	0	0	1	0	0	0	0	0	0	0	2	1		0	279	0	0	0	0	0	0	0	26	13	0	1	2	2	18	8	0	300.00	500.00	1700.00	500.00
1	E2019-2372	3825	57	2	65	165	23.8751	0	0	0	1	0	0	0	0	0	0	0	0	0	0	0	0	0	2	1	1	0	112	0	0	0	0	0	0	0	24	26	0	1	2	2	16	8	0	200.00	500.00	1500.00	500.00
1	E2019-405	4015	30	1	86	180	26.5432	0	0	0	0	0	0	0	0	0	1	0	0	0	0	0	0	0	2	1	1	0	212	0	0	0	0	0	0	0	18	25	0	1	1	1	0	8	0	200.00	400.00	1500.00	500.00
1	E2019-488	4106	46	1	47	167	16.8525	0	0	0	0	0	0	0	0	0	0	0	0	0	0	0	0	0	1	1	1	1	157	0	0	0	0	0	0	0	9	26	0	1	2	2	0	8	0	600.00	100.00	1500.00	1000.00
1	E2019-642	4278	56	1	55	164	20.4491	0	0	0	0	0	0	0	0	0	1	0	0	0	0	0	0	0	2	1	1	1	210	0	0	0	0	0	0	0	26	15	0	1	2	2	25	8	0	300.00	400.00	1000.00	500.00
1	E2019-693	4334	58	2	68.5	160	26.7578	1	0	0	0	0	0	0	0	0	0	1	0	0	0	0	0	0	2	1	1	0	147	0	0	0	0	0	0	0	9	4	0	1	2	2	23	8	0	50.00	100.00	1000.00	500.00
1	E2019-969	4640	50	1	70	172	23.6614	0	0	0	0	0	0	0	0	0	0	0	0	0	0	0	0	0	1	1	2	0	195	0	0	0	0	0	0	0	15	20	0	1	2	2	20	8	0	300.00	100.00	1500.00	500.00
0	I2018-151	4731	49	2	63	160	24.6094	0	0	0	0	0	0	0	0	0	1	0	0	0	0	0	0	0	2	1	1	0	224	0	0	0	0	0	0	0	3	18	0	1	1	1	15	8	0	700.00	200.00	1500.00	500.00
0	I2018-274	4864	56	1	75	166	27.2173	1	0	0	0	0	0	0	0	0	1	0	0	0	0	0	0	0	3	1	1	0	136	0	0	0	0	0	0	0	26	28	0	1	1	1	20	8	0	100.00	100.00	600.00	500.00
0	I2018-32	4914	60	1	49	165	17.9982	0	0	0	0	0	0	0	0	0	1	0	0	0	0	0	0	0	2	1	1	0	119	0	0	0	0	0	0	0	24	41	0	1	1	0	0	8	0	100.00	100.00	1100.00	0.00
0	I2018-324	4919	47	1	60	168	21.2585	0	0	0	0	0	0	0	0	0	1	0	0	0	0	0	0	0	2	1	1	0	125	0	0	0	0	0	0	0	24	12	0	1	3	1	15	8	0	200.00	200.00	1000.00	500.00
0	I2018-341	4937	48	1	69	168	24.4473	0	0	0	0	0	0	0	0	0	0	0	0	0	0	0	0	0	1	1	1	1	157	0	0	0	0	0	0	0	24	8	0	1	3	1	20	8	0	600.00	250.00	1100.00	500.00
0	I2018-376	4975	62	2	70	154	29.5159	0	0	0	0	0	0	0	0	0	1	0	0	0	0	0	0	0	2	1	1	0	200	0	0	0	0	0	0	0	26	19	0	1	1	1	15	8	0	200.00	200.00	1000.00	500.00
0	I2018-427	5031	77	2	61.5	158	24.6355	1	0	0	0	0	0	0	0	0	0	0	0	1	0	0	0	0	2	1	1	0	151	0	0	0	0	0	0	0	9	18	0	1	3	1	25	8	0	400.00	100.00	1600.00	500.00
0	I2018-452	5059	67	2	61	155	25.3902	0	0	0	0	0	0	0	0	0	0	0	0	0	0	0	0	0	1	1	1	0	110	0	0	0	0	0	0	0	2	26	0	1	1	0	0	8	0	100.00	100.00	1200.00	500.00
0	I2018-507	5120	69	1	55	162	20.9572	1	0	0	0	0	0	0	0	0	0	0	0	0	0	0	1	0	2	1	1	0	130	0	0	0	0	0	0	0	2	26	0	1	2	1	30	8	0	500.00	100.00	1500.00	500.00
0	I2018-6	5180	60	2	57	157	23.1247	0	0	0	0	0	0	0	0	0	1	0	0	0	0	0	0	0	2	1	1	0	87	0	0	0	0	0	0	0	4	8	0	1	1	1	15	8	0	100.00	100.00	1000.00	200.00
0	I2018-9	5213	67	1	58	164	21.5645	0	0	0	0	0	0	0	0	0	0	0	0	0	0	0	0	0	1	1	1	1	100	0	0	0	0	0	0	0	24	26	0	1	1	0	0	8	0	150.00	300.00	1100.00	500.00
0	I2019-181	5310	62	2	59	158	23.634	1	0	0	0	0	0	0	0	0	0	0	0	0	0	0	0	0	2	1	1	0	182	0	0	0	0	0	0	0	9	24	0	1	2	1	40	8	0	200.00	100.00	1200.00	0.00
0	I2019-253	5385	64	1	87	180	26.8519	0	0	0	0	0	0	0	0	0	0	0	1	1	0	0	0	0	2	1	1	0	100	0	0	0	0	0	0	0	26	26	0	1	1	1	10	8	0	200.00	100.00	1100.00	0.00
0	I2019-278	5411	49	1	75	167	26.8923	0	0	0	0	0	0	0	0	0	0	0	0	0	0	0	0	0	2	1	1	0	205	0	0	0	0	0	0	0	6	16	1	1	2	3	45	8	0	300.00	0.00	1000.00	500.00
0	I2019-284	5418	55	2	70	157	28.3987	0	0	0	0	0	0	0	0	0	0	0	0	1	0	0	0	0	2	1		0	260	0	0	0	0	0	0	0	8	15	1	1	2	2	28	8	0	1000.00	100.00	2000.00	500.00
0	I2019-313	5451	60	2	56	145	26.635	0	0	0	0	0	0	0	0	0	0	0	0	0	0	0	0	0	1	1	1	0	185	0	0	0	0	0	0	0	15	40	0	1	3	0	0	8	0	20.00	100.00	1100.00	0.00
0	I2019-391	5529	69	1	42	165	15.427	1	0	0	0	0	0	0	0	0	0	0	1	0	0	0	0	0	2	1		0	0	0	0	0	0	0	0	0	26	26	3	4	1	0	0	8	0
0	I2019-435	5577	68	1	63	171	21.5451	0	0	0	0	0	0	0	0	0	0	0	0	0	0	0	0	0	1	1	2	1	241	0	0	0	0	0	0	0	24	14	0	1	1	1	10	8	0	300.00	100.00	1600.00	500.00
0	I2019-46	5603	70	2	59	164	21.9363	0	0	0	0	0	0	0	0	0	0	0	0	0	0	0	0	0	2	1	1	0	168	0	0	0	0	0	0	0	13	4	0	1	1	0	0	8	0	800.00	100.00	1700.00	500.00
0	I2019-474	5618	72	1	60	170	20.7612	0	0	0	0	0	0	0	0	0	1	0	0	0	0	0	0	0	2	1	1	0	130	0	0	0	0	0	0	0	11	26	0	1	1	2	21	8	0	100.00	100.00	1100.00	500.00
0	I2019-80	5707	66	2	60	163	22.5827	0	0	0	0	0	0	0	0	0	0	0	0	1	0	0	0	0	2	1	1	1	0	0	0	0	0	0	0	0	24	14	1	1	1	1	14	8	0	300.00	500.00	2000.00	500.00
1	E2018-1051	60	68	1	94	170	32.526	1	1	0	0	0	0	0	0	0	0	0	0	0	0	0	0	0	2	1	1	0	120	0	0	0	0	0	0	0	3	38	0	1	2	2	30	7	0	50.00	700.00	1000.00	500.00
1	E2018-1431	482	61	1	68	170	23.5294	0	1	0	0	0	0	0	0	0	0	0	0	0	0	0	0	0	2	1	2	0	138	0	0	0	0	0	0	0	24	11	0	1	3	3	20	7	0	400.00	30.00	1500.00	0.00
1	E2018-1730	814	54	1	70	164	26.0262	0	1	0	0	0	0	0	0	0	1	0	0	0	0	0	0	0	2	1	1	0	151	0	0	0	0	0	0	0	19	39	0	3	1	1	0	7	0	200.00	300.00	1500.00	500.00
1	E2018-1795	885	62	1	77	175	25.1429	1	1	0	0	0	0	0	0	0	0	0	0	1	0	0	0	0	2	1	1	0	140	0	0	0	0	0	0	0	2	12	0	1	1	1	10	7	0	100.00	300.00	1600.00	500.00
1	E2018-1896	997	67	1	61	170	21.1073	0	1	0	0	0	0	0	0	0	1	0	0	0	0	0	0	0	2	1		0	152	0	0	0	0	0	0	0	5	18	0	1	2	2	45	7	0	100.00	100.00	1500.00	500.00
1	E2018-2012	1128	71	2	67	159	26.5021	1	1	0	0	0	0	0	0	0	0	0	0	1	0	0	0	0	2	1	1	0	150	0	0	0	0	0	0	0	23	12	0	1	1	1	33	7	0	200.00	400.00	1500.00	500.00
1	E2018-492	1736	70	2	62	160	24.2188	1	1	0	0	0	0	0	0	0	1	0	0	0	0	0	0	0	2	1	1	0	233	0	0	0	0	0	0	0	26	18	0	1	1	1	15	7	0	20.00	500.00	1000.00	500.00
1	E2018-63	1889	81	1	85	177	27.1314	1	1	0	0	0	0	0	0	0	0	0	0	0	1	0	0	0	2	1	1	0	146	0	0	0	0	0	0	0	13	32	1	1	1	1	0	7	0	100.00	500.00	1100.00	500.00
1	E2018-650	1912	64	1	83	170	28.7197	1	1	0	0	0	0	0	0	0	1	0	1	0	0	0	0	0	2	1	1	0	106	0	0	0	0	0	0	0	13	24	0	1	1	1	15	7	0	250.00	300.00	1600.00	500.00
1	E2018-890	2178	72	2	59	156	24.2439	1	1	0	0	0	0	0	0	0	0	0	0	0	0	0	0	0	2	1	1	0	269	0	0	0	0	0	0	0	15	40	0	1	2	2	15	7	0	300.00	1200.00	2700.00	500.00
1	E2019-1074	2383	60	2	60	154	25.2994	1	1	0	0	0	0	0	0	0	0	0	0	0	0	0	0	0	2	1	1	0	124	0	0	0	0	0	0	0	15	40	0	2	1	1	9	7	0	100.00	500.00	1200.00	500.00
1	E2019-1578	2942	76	2	56	145	26.635	1	1	0	0	0	0	0	0	0	0	0	0	0	1	0	0	0	2	1	1	0	143	0	0	0	0	0	0	0	12	31	0	1	1	1	30	7	0	200.00	100.00	1200.00	500.00
1	E2019-53	4153	61	1	80	170	27.6817	1	1	0	0	0	0	0	0	0	1	0	0	0	0	0	0	0	2	1	1	0	180	0	0	0	0	0	0	0	4	8	0	1	1	1	0	7	0	50.00	200.00	500.00	500.00
0	I2018-263	4852	66	1	65	170	22.4913	0	1	0	0	0	0	0	0	0	1	0	0	0	0	0	0	0	2	1	2	0	255	0	0	0	0	0	0	0	15	31	0	1	2	1	15	7	0	250.00	300.00	1000.00	0.00
0	I2018-348	4944	54	1	45	172	15.2109	0	1	0	0	0	0	0	0	0	0	0	0	0	0	0	0	0	2	1		0	220	0	0	0	0	0	0	0	15	37	0	1	2	1	25	7	0	500.00	200.00	1500.00	1500.00
0	I2018-493	5104	52	1	62	160	24.2188	0	1	0	0	0	0	0	0	0	1	0	0	0	0	0	0	0	2	1	1	0	200	0	0	0	0	0	0	0	26	26	0	1	1	1	18	7	0	200.00	500.00	2000.00	1000.00
0	I2019-37	5508	78	1	80	161	30.863	1	1	0	0	0	0	0	0	0	1	0	1	0	0	0	0	0	2	1	2	0	223	0	0	0	0	0	0	0	4	2	0	1	1	0	0	7	0	200.00	600.00	1600.00	1000.00
1	E2018-1048	56	43	1	85	179	26.5285	0	0	0	0	0	0	0	0	0	0	0	0	0	0	0	0	0	1	1	1	0	138	0	0	0	0	0	0	0	2	31	0	1	2	2	15	7	0	150.00	300.00	1000.00	500.00
1	E2018-1094	107	49	1	76	165	27.9155	1	0	0	0	0	0	0	0	0	0	0	0	1	1	0	0	0	2	1	1	0	105	0	0	0	0	0	0	0	24	42	0	1	2	2	10	7	0	200.00	100.00	1200.00	0.00
1	E2018-1119	135	56	1	74	168	26.2188	0	0	0	0	0	0	0	0	0	0	0	0	0	0	0	0	0	1	1	1	0	144	0	0	0	0	0	0	0	15	38	0	1	1	1	16	7	0	100.00	300.00	1000.00	0.00
1	E2018-1123	140	79	1	64	174	21.1389	0	0	0	0	0	0	0	0	0	0	0	0	0	0	0	0	0	2	1	1	0	138	0	0	0	0	0	0	0	20	42	0	1	1	1	0	7	0	200.00	100.00	1000.00	500.00
1	E2018-1129	146	49	2	47	152	20.3428	0	0	0	0	0	0	0	0	0	0	0	0	0	0	0	0	0	1	1	1	0	160	0	0	0	0	0	0	0	15	26	2	1	3	3	0	7	0	1800.00	400.00	2500.00	500.00
1	E2018-1141	160	64	1	62	158	24.8358	0	0	0	0	0	0	0	0	0	1	0	0	0	0	0	0	0	2	1	1	0	202	0	0	0	0	0	0	0	10	18	0	1	1	1	30	7	0	200.00	800.00	1000.00	500.00
1	E2018-1177	199	64	1	62	165	22.7732	0	0	0	0	0	0	0	0	0	0	0	0	0	0	0	0	0	1	1	1	1	50	0	0	0	0	0	0	0	13	40	0	1	1	1	13	7	0	50.00	150.00	500.00	500.00
1	E2018-120	225	59	1	70	170	24.2215	1	0	0	0	0	0	0	0	0	1	0	0	0	0	0	0	0	2	1	1	0	225	0	0	0	0	0	0	0	4	10	0	1	2	2	31	7	0	300.00	400.00	1600.00	500.00
1	E2018-1208	234	68	2	52	156	21.3675	0	0	0	0	0	0	0	0	0	0	0	0	0	0	0	0	0	1	1	2	0	119	0	0	0	0	0	0	0	9	37	0	4	0	0	0	7	0	100.00	200.00	1500.00	500.00
1	E2018-1211	238	55	1	45	165	16.5289	0	0	0	0	0	0	0	0	0	1	0	0	0	0	0	0	0	2	1	1	0	155	0	0	0	0	0	0	0	11	36	0	1	1	1	16	7	0	400.00	100.00	1000.00	500.00
1	E2018-1264	296	76	1	65	173	21.7181	1	0	0	0	0	0	0	0	0	1	0	0	1	0	0	0	0	2	1	1	0	92	0	0	0	0	0	0	0	26	12	0	1	2	2	0	7	0	50.00	100.00	700.00	500.00
1	E2018-1295	330	46	2	56	156	23.0112	0	0	0	0	0	0	0	0	0	1	0	0	0	0	0	0	0	2	1	1	0	218	0	0	0	0	0	0	0	6	27	0	1	1	1	15	7	0	400.00	500.00	1000.00	1000.00
1	E2018-1303	340	50	1	80	175	26.1224	0	0	0	0	0	0	0	0	0	1	0	0	0	0	0	0	0	2	1	1	0	90	0	0	0	0	0	0	0	24	11	0	3	0	0	0	7	0	100.00	100.00	1000.00	0.00
1	E2018-1373	417	54	1	65	176	20.984	0	0	0	0	0	0	0	0	0	0	0	0	0	0	0	0	0	1	1	1	0	137	0	0	0	0	0	0	0	23	30	0	1	1	1	0	7	0	200.00	200.00	1000.00	1000.00
1	E2018-1376	420	60	1	60	173	20.0474	0	0	0	0	0	0	0	0	0	1	0	0	0	0	0	0	0	2	1		0	145	0	0	0	0	0	0	0	2	36	0	1	1	1	15	7	0	50.00	500.00	1000.00	500.00
1	E2018-1418	467	71	1	49	168	17.3611	0	0	0	0	0	0	0	0	0	0	0	0	0	0	0	0	0	1	1		0	208	0	0	0	0	0	0	0	12	38	0	1	1	1	10	7	0	50.00	1200.00	1500.00	500.00
1	E2018-1458	511	60	2	60	157	24.3418	1	0	0	0	0	0	0	0	0	1	0	1	0	0	0	1	0	2	1	1	0	113	0	0	0	0	0	0	0	9	15	0	1	2	2	18	7	0	200.00	200.00	700.00	500.00
1	E2018-147	524	65	1	75	173	25.0593	0	0	0	0	0	0	0	0	0	0	0	0	0	0	0	0	0	1	1		1	125	0	0	0	0	0	0	0	9	36	0	1	1	1	0	7	0	150.00	300.00	1100.00	500.00
1	E2018-1473	528	39	1	61	173	20.3816	0	0	0	0	0	0	0	0	0	1	0	0	0	0	0	0	0	2	1	1	0	216	0	0	0	0	0	0	0	2	40	0	1	2	2	22	7	0	200.00	300.00	1100.00	500.00
1	E2018-1529	590	53	1	59.5	167	21.3346	0	0	0	0	0	0	0	0	0	0	0	0	0	0	0	0	0	1	1	1	0	190	0	0	0	0	0	0	0	2	26	0	1	1	1	15	7	0	800.00	500.00	2000.00	500.00
1	E2018-1596	664	60	2	64.8	158	25.9574	1	0	0	0	0	0	0	0	0	0	0	1	0	0	1	0	0	2	1	1	0	60	0	0	0	0	0	0	0	13	8	0	1	3	3	22	7	0	1500.00	600.00	1000.00	500.00
1	E2018-1632	705	68	1	83	171	28.3848	1	0	0	0	0	0	0	0	0	0	0	0	1	0	0	0	0	2	1	1	0	145	0	0	0	0	0	0	0	24	38	0	4	0	0	0	7	0	150.00	150.00	1000.00	0.00
1	E2018-1648	722	62	1	75	178	23.6713	0	0	0	0	0	0	0	0	0	1	0	0	0	0	0	0	0	2	1	1	0	83	0	0	0	0	0	0	0	19	37	0	1	1	1	0	7	0	400.00	150.00	500.00	100.00
1	E2018-1675	752	55	2	60	160	23.4375	1	0	0	0	0	0	0	0	0	0	0	0	1	0	0	0	0	2	1		0	110	0	0	0	0	0	0	0	13	35	0	1	0	0	0	7	0	100.00	100.00	1000.00	500.00
1	E2018-17	779	65	1	79	173	26.3958	0	0	0	0	0	0	0	0	0	1	0	0	0	0	0	0	0	2	1	1	0	150	0	0	0	0	0	0	0	25	27	0	1	1	1	25	7	0	1000.00	400.00	1000.00	1000.00
1	E2018-1703	784	65	1	68	180	20.9877	0	0	0	0	0	0	0	0	0	0	1	0	0	0	0	0	0	2	1	1	0	111	0	0	0	0	0	0	0	15	18	0	1	1	1	12	7	0	300.00	100.00	1000.00	500.00
1	E2018-1807	899	73	1	57	160	22.2656	1	0	0	1	0	0	0	0	0	0	0	0	0	0	0	0	0	2	1	2	0	80	0	0	0	0	0	0	0	13	40	0	1	2	2	30	7	0	100.00	80.00	1700.00	500.00
1	E2018-1858	955	63	1	95	180	29.321	1	0	0	0	0	0	0	0	0	1	0	0	0	0	1	0	0	2	1		0	135	0	0	0	0	0	0	0	5	14	0	1	1	1	21	7	0	500.00	100.00	2000.00	500.00
1	E2018-1889	989	66	2	42	157	17.0392	1	0	0	1	0	0	0	0	0	1	0	1	0	0	0	0	0	2	1	1	0	126	0	0	0	0	0	0	0	13	7	0	1	2	2	15	7	0	50.00	50.00	1100.00	500.00
1	E2018-1960	1069	65	2	50	150	22.2222	0	0	0	0	0	0	0	0	0	0	0	0	0	0	0	0	0	1	1		0	327	0	0	0	0	0	0	0	26	40	0	1	1	1	0	7	0	450.00	1500.00	2000.00	500.00
1	E2018-2003	1118	51	1	67	175	21.8776	0	0	0	0	0	0	0	0	0	0	0	0	0	0	0	0	0	1	1	1	0	115	0	0	0	0	0	0	0	12	36	0	1	2	2	15	7	0	100.00	100.00	500.00	500.00
1	E2018-2022	1139	56	1	75	165	27.5482	0	0	0	0	0	0	0	0	0	1	0	0	0	0	0	0	0	2	1		1	150	0	0	0	0	0	0	0	26	39	0	1	1	1	12	7	0	75.00	100.00	600.00	500.00
1	E2018-2032	1150	62	1	70	170	24.2215	1	0	0	0	0	0	0	0	0	1	0	0	1	0	0	0	0	2	1	1	0	110	0	0	0	0	0	0	0	9	42	0	1	2	2	17	7	0	200.00	100.00	1600.00	500.00
1	E2018-210	1225	67	1	86	176	27.7634	0	0	0	0	0	0	0	0	0	0	0	0	0	0	0	0	0	1	1		0	150	0	0	0	0	0	0	0	1	32	0	4	0	0	0	7	0	30.00	20.00	1100.00	0.00
1	E2018-2124	1252	75	2	53	160	20.7031	0	0	0	0	0	0	0	0	0	1	0	0	0	0	0	0	0	2	1	1	0	118	0	0	0	0	0	0	0	26	2	0	1	2	2	18	7	0	50.00	100.00	1300.00	0.00
1	E2018-2150	1281	49	2	40	160	15.625	0	0	0	0	0	0	0	0	0	0	0	0	0	0	0	0	0	1	1	1	0	215	0	0	0	0	0	0	0	20	33	0	1	1	1	12	7	0	200.00	800.00	2000.00	500.00
1	E2018-2157	1288	48	2	52	159	20.5688	0	0	0	0	0	0	0	0	0	0	0	0	0	0	0	0	0	1	1	1	0	236	0	0	0	0	0	0	0	26	2	0	1	1	1	12	7	0	100.00	500.00	1600.00	500.00
1	E2018-2180	1314	65	1	59	171	20.1771	1	0	0	0	0	0	0	0	0	0	0	0	1	0	0	0	0	2	1	1	0	167	0	0	0	0	0	0	0	2	26	0	1	1	1	28	7	0	200.00	100.00	1500.00	1000.00
1	E2018-2255	1397	58	2	63	158	25.2363	0	0	0	0	0	0	0	0	0	0	0	0	0	0	0	0	0	2	1	1	0	241	0	0	0	0	0	0	0	5	16	0	1	2	2	25	7	0	300.00	200.00	1500.00	500.00
1	E2018-245	1462	31	2	50	160	19.5312	0	0	0	0	0	0	0	0	0	1	0	0	0	0	0	0	0	2	1	1	1	137	0	0	0	0	0	0	0	13	16	0	1	2	2	35	7	0	300.00	1000.00	1000.00	1000.00
1	E2018-294	1516	62	1	70	170	24.2215	0	0	0	0	0	0	0	0	0	0	0	0	0	0	0	0	0	1	1	1	0	216	0	0	0	0	0	0	0	15	38	0	1	1	1	33	7	0	1000.00	200.00	2000.00	500.00
1	E2018-299	1521	53	1	67	162	25.5296	1	0	0	0	0	0	0	0	0	0	0	0	0	0	0	0	0	1	1	1	1	115	0	0	0	0	0	0	0	24	21	0	1	1	1	12	7	0	150.00	200.00	1200.00	500.00
1	E2018-373	1604	67	1	70	170	24.2215	1	0	0	0	0	0	0	0	0	0	0	0	0	0	0	0	0	2	1	1	1	246	0	0	0	0	0	0	0	2	26	0	1	1	1	27	7	0	500.00	200.00	1600.00	500.00
1	E2018-392	1625	56	1	70	169	24.5089	1	0	0	0	0	0	0	0	0	1	0	0	0	1	0	0	0	2	1	1	0	122	0	0	0	0	0	0	0	3	26	0	1	1	1	15	7	0	100.00	300.00	600.00	500.00
1	E2018-409	1644	42	2	53	153	22.6409	0	0	0	0	0	0	0	0	0	1	0	0	0	0	0	0	0	2	1	1	0	200	0	0	0	0	0	0	0	12	10	0	4	0	0	0	7	0	250.00	300.00	1500.00	500.00
1	E2018-411	1647	60	1	69	166	25.0399	1	0	0	0	0	0	0	0	0	0	0	0	0	0	0	0	0	2	1	1	1	152	0	0	0	0	0	0	0	24	24	0	1	1	1	17	7	0	200.00	100.00	1500.00	500.00
1	E2018-445	1684	45	2	50	156	20.5457	0	0	0	0	0	0	0	0	0	0	0	0	0	0	0	0	0	2	1	1	0	141	0	0	0	0	0	0	0	24	2	0	1	2	2	0	7	0	100.00	200.00	1000.00	500.00
1	E2018-480	1723	57	1	60	172	20.2812	0	0	0	0	0	0	0	0	0	1	0	0	0	0	0	0	0	2	1	2	0	90	0	0	0	0	0	0	0	3	26	0	1	3	3	30	7	0	300.00	700.00	1500.00	500.00
1	E2018-508	1754	60	2	61	162	23.2434	0	0	0	0	0	0	0	0	0	1	0	0	0	0	0	0	0	2	1	1	0	107	0	0	0	0	0	0	0	9	44	0	1	1	1	9	7	0	200.00	150.00	1100.00	500.00
1	E2018-509	1755	62	1	54	160	21.0938	0	0	0	0	0	0	0	0	0	1	0	0	0	0	0	0	0	3	1	1	0	126	0	0	0	0	0	0	0	24	8	0	1	1	1	0	7	0	20.00	100.00	1000.00	0.00
1	E2018-52	1767	55	1	79	175	25.7959	1	0	0	0	0	0	0	0	0	0	0	0	0	0	0	0	0	2	1		1	190	0	0	0	0	0	0	0	2	27	0	1	1	1	17	7	0	700.00	100.00	1500.00	1000.00
1	E2018-585	1839	61	1	58	167	20.7967	1	0	0	0	0	0	0	0	0	1	0	0	0	0	0	0	0	2	1	1	0	206	0	0	0	0	0	0	0	2	8	0	1	1	1	12	7	0	100.00	300.00	1500.00	500.00
1	E2018-617	1875	54	2	57	168	20.1956	0	0	0	0	0	0	0	0	0	0	0	0	0	0	0	0	0	1	1	1	1	120	0	0	0	0	0	0	0	24	11	0	1	1	1	15	7	0	50.00	50.00	1000.00	0.00
1	E2018-633	1893	47	1	58	168	20.5499	0	0	0	0	0	0	0	0	0	1	0	0	0	0	0	0	0	2	1	1	0	95	0	0	0	0	0	0	0	13	13	0	1	1	1	18	7	0	50.00	200.00	1000.00	0.00
1	E2018-655	1917	64	2	50	155	20.8117	0	0	0	0	0	0	0	0	0	0	0	0	0	0	0	0	0	1	1	1	0	131	0	0	0	0	0	0	0	24	24	0	1	0	0	0	7	0	100.00	700.00	1500.00	0.00
1	E2018-690	1956	43	1	80	175	26.1224	0	0	0	0	0	0	0	0	0	1	0	0	0	0	0	0	0	2	1	1	0	75	0	0	0	0	0	0	0	15	43	0	1	1	1	15	7	0	50.00	120.00	700.00	0.00
1	E2018-731	2002	40	1	61	173	20.3816	0	0	0	0	0	0	0	0	0	0	0	0	0	0	0	0	0	1	1	1	0	113	0	0	0	0	0	0	0	2	18	3	1	1	1	0	7	0	50.00	1200.00	1000.00	500.00
1	E2018-772	2047	62	2	64	160	25	1	0	0	0	0	0	0	0	0	0	0	0	0	0	0	0	0	2	1	1	0	195	0	0	0	0	0	0	0	3	36	0	1	0	0	17	7	0	200.00	500.00	1500.00	500.00
1	E2018-780	2056	54	1	67	167	24.0238	0	0	0	0	0	0	0	0	0	0	0	0	0	0	0	0	0	2	1	1	0	193	0	0	0	0	0	0	0	5	32	0	1	1	1	45	7	0	300.00	200.00	1500.00	500.00
1	E2018-791	2068	46	1	96	182	28.982	0	0	1	0	0	0	0	0	0	0	0	0	0	0	0	0	0	2	1	1	0	157	0	0	0	0	0	0	0	15	1	0	1	3	3	33	7	0	1500.00	100.00	2700.00	500.00
1	E2018-826	2107	53	2	65	162	24.7676	0	0	0	0	0	0	0	0	0	0	0	0	0	0	0	0	0	1	1	1	0	114	0	0	0	0	0	0	0	4	36	0	1	1	1	12	7	0	50.00	600.00	700.00	500.00
1	E2018-866	2151	51	1	67	170	23.1834	1	0	0	0	0	0	0	0	0	1	0	0	1	0	0	0	0	2	1	1	0	90	0	0	0	0	0	0	0	1	2	0	1	2	2	12	7	0	50.00	50.00	500.00	500.00
1	E2018-896	2184	42	1	63	171	21.5451	0	0	0	0	0	0	0	0	0	1	0	0	0	0	0	0	0	2	1	1	0	145	0	0	0	0	0	0	0	13	40	0	1	1	1	32	7	0	400.00	200.00	1100.00	500.00
1	E2018-912	2203	31	2	62	167	22.231	0	0	0	0	0	0	0	0	0	0	0	0	0	0	0	0	0	1	1	1	0	174	0	0	0	0	0	0	0	26	18	0	1	2	2	18	7	0	100.00	300.00	1300.00	0.00
1	E2019-1059	2366	38	2	43	153	18.369	0	0	0	0	0	0	0	0	0	1	0	0	0	0	0	0	0	2	1	1	0	106	0	0	0	0	0	0	0	5	8	0	1	3	3	30	7	0	100.00	50.00	1200.00	0.00
1	E2019-1092	2403	60	2	49	162	18.6709	0	0	0	0	0	0	0	0	0	0	0	0	0	0	0	0	0	1	1		0	147	0	0	0	0	0	0	0	26	12	1	1	0	0	15	7	0	40.00	600.00	1000.00	500.00
1	E2019-1100	2413	80	1	48	155	19.9792	1	0	1	0	0	0	0	0	0	1	0	0	0	0	0	0	0	2	1	1	0	168	0	0	0	0	0	0	0	23	32	0	1	2	2	15	7	0	600.00	200.00	2000.00	0.00
1	E2019-1149	2466	42	2	56	162	21.3382	0	0	0	0	0	0	0	0	0	0	0	0	0	0	0	0	0	1	1	1	0	140	0	0	0	0	0	0	0	21	11	0	1	2	2	45	7	0	400.00	200.00	1600.00	500.00
1	E2019-1158	2476	61	2	61	160	23.8281	0	0	0	0	0	0	0	0	0	1	0	0	0	0	0	0	0	2	1		0	78	0	0	0	0	0	0	0	21	24	0	1	1	1	0	7	0	100.00	100.00	1100.00	0.00
1	E2019-1314	2650	70	2	60	167	21.5139	0	0	0	0	0	0	0	0	0	0	0	0	0	0	0	0	0	1	1	1	0	103	0	0	0	0	0	0	0	24	18	0	1	2	2	0	7	0	260.00	100.00	600.00	500.00
1	E2019-1349	2688	69	2	59	150	26.2222	0	0	0	0	0	0	0	0	0	0	0	0	0	0	0	0	0	1	1	1	0	152	0	0	0	0	0	0	0	22	18	0	1	1	1	0	7	0	200.00	400.00	1500.00	500.00
1	E2019-1365	2706	52	1	70	170	24.2215	0	0	0	0	0	0	0	0	0	1	0	0	0	0	0	0	0	2	1	1	0	184	0	0	0	0	0	0	0	3	44	0	1	2	2	45	7	0	150.00	100.00	1000.00	500.00
1	E2019-1413	2760	42	2	58	169	20.3074	0	0	0	0	0	0	0	0	0	0	0	0	0	0	0	0	0	1	1		0	102	0	0	0	0	0	0	0	12	15	0	1	1	1	15	7	0	250.00	300.00	1500.00	500.00
1	E2019-1430	2779	41	1	74	173	24.7252	0	0	0	0	0	0	0	0	0	0	0	0	0	0	0	0	0	1	1	1	0	90	0	0	0	0	0	0	0	10	8	0	1	1	1	15	7	0	150.00	800.00	1200.00	500.00
1	E2019-1486	2840	31	1	86	180	26.5432	0	0	0	0	0	0	0	0	0	1	0	0	0	0	0	0	0	2	1	1	1	192	0	0	0	0	0	0	0	12	20	0	1	1	1	0	7	0	100.00	850.00	1000.00	500.00
1	E2019-15	2855	61	2	60	166	21.7738	1	0	0	0	0	0	0	0	0	1	0	1	0	0	0	0	0	2	1	1	0	27	0	0	0	0	0	0	0	23	7	0	1	1	1	0	7	0	20.00	50.00	500.00	0.00
1	E2019-1550	2912	66	2	64	156	26.2985	1	0	0	0	0	0	0	0	0	1	0	0	1	0	0	0	0	2	1	1	0	123	0	0	0	0	0	0	0	5	15	0	1	1	1	30	7	0	50.00	100.00	1100.00	500.00
1	E2019-1561	2924	69	1	50	162	19.052	0	0	0	0	0	0	0	0	0	0	0	0	0	0	0	0	0	1	1	1	0	128	0	0	0	0	0	0	0	24	26	0	1	3	3	11	7	0	100.00	50.00	1000.00	500.00
1	E2019-1624	2994	67	1	56	176	18.0785	1	0	1	0	0	0	0	0	0	1	0	0	0	0	1	0	0	2	1	2	0	105	0	0	0	0	0	0	0	13	16	0	1	1	1	27	7	0	100.00	800.00	1100.00	500.00
1	E2019-1655	3028	62	1	55	162	20.9572	0	0	0	0	0	0	0	0	0	0	0	0	0	0	0	0	0	1	1	1	0	159	0	0	0	0	0	0	0	24	10	1	1	3	3	0	7	0	300.00	100.00	1500.00	500.00
1	E2019-1681	3057	68	1	70	163	26.3465	0	0	0	0	0	0	0	0	0	0	0	0	0	0	0	0	0	1	1	1	0	90	0	0	0	0	0	0	0	24	6	0	1	1	1	10	7	0	200.00	200.00	500.00	500.00
1	E2019-1718	3098	44	1	54	170	18.6851	0	0	0	0	0	0	0	0	0	1	0	0	0	0	0	0	0	2	1	1	1	120	0	0	0	0	0	0	0	17	38	0	1	1	1	30	7	0	200.00	50.00	600.00	500.00
1	E2019-1725	3106	57	2	54	160	21.0938	0	0	0	0	0	0	0	0	0	0	0	0	0	0	0	0	0	1	1	1	0	180	0	0	0	0	0	0	0	3	12	0	4	0	0	0	7	0	10.00	20.00	2000.00	0.00
1	E2019-1750	3134	60	1	80	168	28.3447	0	0	0	0	0	0	0	0	0	1	0	0	0	0	0	0	0	2	1	1	0	112	0	0	0	0	0	0	0	2	29	0	1	1	1	21	7	0	100.00	100.00	1100.00	500.00
1	E2019-1758	3142	37	1	62.5	167	22.4103	0	0	0	0	0	0	0	0	0	0	0	0	0	0	0	0	0	1	1	1	0	220	0	0	0	0	0	0	0	22	42	0	1	3	3	42	7	0	800.00	700.00	1000.00	1000.00
1	E2019-1787	3174	65	2	55	157	22.3133	0	0	0	0	0	0	0	0	0	1	0	0	0	0	0	0	0	2	1	1	0	189	0	0	0	0	0	0	0	2	26	0	1	2	2	20	7	0	200.00	150.00	1600.00	1000.00
1	E2019-1823	3215	71	1	65	168	23.03	1	0	0	0	0	0	0	0	0	0	0	0	0	0	0	0	0	2	1	1	0	184	0	0	0	0	0	0	0	15	11	0	1	1	1	42	7	0	400.00	300.00	1500.00	500.00
1	E2019-1835	3228	48	1	77	175	25.1429	1	0	0	0	0	0	0	0	0	0	0	0	0	0	0	0	0	2	1	1	1	155	0	0	0	0	0	0	0	26	5	0	1	1	1	0	7	0	300.00	100.00	1000.00	0.00
1	E2019-1880	3278	59	1	64	179	19.9744	0	0	0	0	0	0	0	0	0	0	0	0	0	0	0	0	0	1	1	1	1	190	0	0	0	0	0	0	0	4	8	0	1	1	1	30	7	0	500.00	300.00	2000.00	1000.00
1	E2019-1916	3318	31	2	51	165	18.7328	0	0	0	0	0	0	0	0	0	0	0	0	0	0	0	0	0	1	1	1	0	198	0	0	0	0	0	0	0	24	8	0	1	1	1	6	7	0	150.00	200.00	1100.00	500.00
1	E2019-1964	3371	46	1	62	162	23.6244	0	0	0	0	0	0	0	0	0	0	0	0	0	0	0	0	0	1	1	1	0	150	0	0	0	0	0	0	0	2	24	0	1	1	1	25	7	0	50.00	500.00	600.00	0.00
1	E2019-198	3388	71	1	60	170	20.7612	1	0	0	0	0	0	0	0	0	1	0	1	0	0	0	0	0	3	1	1	1	110	0	0	0	0	0	0	0	13	30	0	1	1	1	7	7	0	100.00	100.00	600.00	500.00
1	E2019-1987	3396	54	2	55	156	22.6003	0	0	0	0	0	0	0	0	0	1	0	0	0	0	0	0	0	2	1	1	0	124	0	0	0	0	0	0	0	24	23	0	1	1	1	13	7	0	300.00	700.00	700.00	500.00
1	E2019-204	3456	55	1	70	170	24.2215	1	0	0	0	0	0	0	0	0	1	0	1	0	0	0	0	0	2	1	2	1	145	0	0	0	0	0	0	0	13	15	0	1	1	1	27	7	0	200.00	600.00	1000.00	500.00
1	E2019-2062	3481	28	1	71	170	24.5675	0	0	0	0	0	0	0	0	0	0	0	0	0	0	0	0	0	1	1	1	0	140	0	0	0	0	0	0	0	8	8	0	1	2	2	25	7	0	300.00	100.00	1100.00	500.00
1	E2019-2071	3491	73	1	70	165	25.7117	0	0	0	0	0	0	0	0	0	0	0	0	0	0	0	0	0	1	1	1	0	82	0	0	0	0	0	0	0	13	23	0	1	1	1	15	7	0	50.00	100.00	700.00	500.00
1	E2019-2091	3513	61	1	70	170	24.2215	0	0	0	0	0	0	0	0	0	1	0	0	0	0	0	0	0	2	1	1	0	189	0	0	0	0	0	0	0	2	29	0	1	3	3	55	7	0	100.00	900.00	1200.00	500.00
1	E2019-2094	3516	32	1	58	170	20.0692	0	0	0	0	0	0	0	0	0	0	0	0	0	0	0	0	0	1	1	1	0	212	0	0	0	0	0	0	0	15	11	0	1	1	1	12	7	0	400.00	1000.00	1700.00	500.00
1	E2019-2157	3586	70	2	45	154	18.9745	1	0	0	0	0	0	0	0	0	0	0	0	0	0	0	0	0	2	1	1	0	158	0	0	0	0	0	0	0	6	31	0	1	2	2	13	7	0	100.00	50.00	600.00	500.00
1	E2019-2169	3599	59	1	80	176	25.8264	0	0	0	0	0	0	0	0	0	0	0	0	0	0	0	0	0	1	1	1	0	245	0	0	0	0	0	0	0	12	4	0	1	1	1	27	7	0	200.00	1200.00	1500.00	500.00
1	E2019-2178	3609	68	1	59	161	22.7615	0	0	0	0	0	0	0	0	0	1	0	0	0	0	0	0	0	2	1	2	0	75	0	0	0	0	0	0	0	24	8	0	1	1	1	0	7	0	50.00	100.00	600.00	500.00
1	E2019-2218	3654	65	2	80	165	29.3848	0	0	0	0	0	0	0	0	0	0	0	0	0	0	0	0	0	1	1	1	0	195	0	0	0	0	0	0	0	2	26	1	1	2	2	45	7	0	250.00	1000.00	1700.00	500.00
1	E2019-2294	3738	59	1	75	170	25.9516	1	0	0	0	0	0	0	0	0	1	0	0	0	0	0	0	0	2	1	1	0	220	0	0	0	0	0	0	0	26	7	0	1	1	1	23	7	0	200.00	100.00	1200.00	1000.00
1	E2019-231	3756	55	2	61	160	23.8281	0	0	0	0	0	0	0	0	0	0	0	0	0	0	0	0	0	1	1	1	0	160	0	0	0	0	0	0	0	8	26	0	1	1	1	0	7	0	400.00	600.00	1500.00	500.00
1	E2019-2319	3766	56	1	71	170	24.5675	0	0	0	0	0	0	0	0	0	1	0	0	0	0	0	0	0	2	1	2	0	155	0	0	0	0	0	0	0	12	42	0	1	1	1	33	7	0	200.00	100.00	700.00	500.00
1	E2019-377	3983	46	1	78	183	23.2912	0	0	0	0	0	0	0	0	0	1	0	0	0	0	0	0	0	2	1		0	205	0	0	0	0	0	0	0	13	42	0	1	1	1	20	7	0	300.00	200.00	1200.00	500.00
1	E2019-417	4028	61	2	60	164	22.3081	0	0	0	0	0	0	1	0	0	0	0	0	0	0	0	0	0	2	1		0	193	0	0	0	0	0	0	0	15	40	0	1	2	2	20	7	0	100.00	50.00	1200.00	1000.00
1	E2019-430	4043	65	1	59	170	20.4152	0	0	0	0	0	0	0	0	0	1	0	0	0	0	0	0	0	2	1	1	1	155	0	0	0	0	0	0	0	3	10	0	1	1	1	35	7	0	100.00	100.00	1500.00	500.00
1	E2019-768	4417	51	2	55	168	19.487	0	0	0	0	0	0	0	0	0	1	0	0	0	0	0	0	0	2	1		0	161	0	0	0	0	0	0	0	21	39	0	1	1	1	9	7	0	100.00	50.00	500.00	500.00
1	E2019-769	4418	63	2	64	169	22.4082	1	0	0	0	0	0	0	0	0	1	0	0	0	0	0	0	0	2	1	1	0	222	0	0	0	0	0	0	0	2	37	0	1	3	3	20	7	0	400.00	800.00	1600.00	500.00
1	E2019-786	4437	54	1	68	173	22.7204	0	0	0	0	0	0	0	0	0	0	0	0	0	0	0	0	0	1	1	1	0	165	0	0	0	0	0	0	0	24	42	0	1	3	3	20	7	0	200.00	350.00	1000.00	500.00
1	E2019-864	4524	61	1	68	167	24.3824	0	0	0	0	0	0	0	0	0	1	0	0	0	0	0	0	0	2	1	2	0	230	0	0	0	0	0	0	0	2	8	0	1	1	1	35	7	0	200.00	400.00	2100.00	500.00
1	E2019-903	4568	52	1	87	168	30.8248	0	0	0	0	0	0	0	0	0	1	0	0	0	0	0	0	0	2	1	1	0	85	0	0	0	0	0	0	0	13	24	0	1	1	1	15	7	0	150.00	100.00	1000.00	0.00
1	E2019-928	4595	49	2	69	167	24.7409	0	0	0	0	0	0	0	0	0	1	0	0	0	0	0	0	0	2	1	1	0	66	0	0	0	0	0	0	0	12	44	0	1	1	1	10	7	0	100.00	100.00	500.00	500.00
0	I2018-104	4680	41	1	47	170	16.263	0	0	0	0	0	0	0	0	0	0	0	0	0	0	0	0	0	1	1	1	1	192	0	0	0	0	0	0	0	24	26	0	1	1	0	0	7	0	200.00	250.00	1200.00	500.00
0	I2018-130	4709	49	2	74	167	26.5338	0	0	0	0	0	0	0	0	0	0	0	0	0	0	0	0	0	2	1	1	0	121	0	0	0	0	0	0	0	15	26	0	1	1	0	0	7	0	300.00	200.00	1200.00	500.00
0	I2018-164	4745	66	2	58	160	22.6562	0	0	0	0	0	0	0	0	0	0	0	0	0	0	0	0	0	1	1	1	0	116	0	0	0	0	0	0	0	24	24	1	1	3	1	9	7	0	100.00	100.00	1000.00	0.00
0	I2018-171	4753	56	1	68	172	22.9854	0	0	0	0	0	0	0	0	0	1	0	0	0	0	0	0	0	2	1	1	1	170	0	0	0	0	0	0	0	3	12	0	1	1	2	35	7	0	200.00	500.00	1500.00	0.00
0	I2018-190	4774	61	2	59	157	23.9361	1	0	0	0	0	0	0	0	0	0	0	1	0	0	0	1	0	2	1	1	0	127	0	0	0	0	0	0	0	24	22	0	1	3	1	35	7	0	400.00	600.00	2000.00	0.00
0	I2018-201	4787	55	1	66	169	23.1084	0	0	0	0	0	0	0	0	0	1	0	0	0	0	0	0	0	2	1		1	155	0	0	0	0	0	0	0	26	2	0	1	1	0	0	7	0	200.00	300.00	500.00	500.00
0	I2018-264	4853	40	2	62	158	24.8358	0	0	0	0	0	0	0	0	0	1	0	0	0	0	0	0	0	2	1		0	108	0	0	0	0	0	0	0	3	36	0	1	3	1	17	7	0	300.00	100.00	1100.00	500.00
0	I2018-278	4868	60	1	62.5	176	20.1769	0	0	0	0	0	0	0	0	0	1	0	0	0	0	0	0	0	2	1	1	0	67	0	0	0	0	0	0	0	19	18	0	1	1	0	0	7	0	200.00	50.00	800.00	0.00
0	I2018-412	5015	48	1	49	165	17.9982	0	0	0	0	0	0	0	0	0	0	0	0	0	0	0	0	0	1	1	2	0	147	0	0	0	0	0	0	0	9	2	0	1	2	1	20	7	0	200.00	80.00	1700.00	0.00
0	I2018-426	5030	50	1	78	169	27.31	0	0	0	0	0	0	0	0	0	1	0	0	0	0	0	0	0	2	1		0	122	0	0	0	0	0	0	0	2	11	0	1	2	1	17	7	0	100.00	100.00	1600.00	0.00
0	I2018-441	5047	53	1	78	175	25.4694	0	0	0	0	0	0	0	0	0	1	0	0	0	0	0	0	0	2	1	1	1	222	0	0	0	0	0	0	0	13	2	0	1	1	1	15	7	0	100.00	150.00	1600.00	0.00
0	I2018-461	5069	68	1	80	172	27.0416	1	0	0	0	0	0	0	0	0	0	0	1	1	0	0	0	0	2	1	1	0	121	0	0	0	0	0	0	0	2	26	0	1	2	1	15	7	0	300.00	200.00	1700.00	0.00
0	I2018-467	5075	45	1	65	169	22.7583	0	0	0	0	0	0	0	0	0	1	0	0	0	0	0	0	0	2	1	1	1	150	0	0	0	0	0	0	0	24	35	0	1	1	0	0	7	0	400.00	500.00	1100.00	500.00
0	I2018-49	5100	74	2	63	167	22.5896	0	0	1	0	0	0	0	0	0	0	0	0	0	0	0	0	0	2	1	1	0	139	0	0	0	0	0	0	0	24	26	0	1	1	1	12	7	0	200.00	1000.00	1500.00	500.00
0	I2018-546	5161	74	2	53	160	20.7031	0	0	0	0	0	0	0	0	0	0	0	0	0	0	0	0	0	1	1	1	0	195	0	0	0	0	0	0	0	5	26	0	1	2	2	30	7	0	300.00	400.00	2000.00	1000.00
0	I2018-83	5206	45	2	65	162	24.7676	0	0	0	0	0	0	0	0	0	0	0	0	0	0	0	0	0	1	1	1	1	281	0	0	0	0	0	0	0	4	39	0	1	1	2	27	7	0	300.00	300.00	1600.00	500.00
0	I2019-113	5240	56	1	75	172	25.3515	0	0	0	0	0	0	0	0	0	0	0	0	0	0	0	0	0	2	1	1	1	100	0	0	0	0	0	0	0	9	31	0	1	1	1	13	7	0	200.00	50.00	1200.00	500.00
0	I2019-121	5249	41	2	54	160	21.0938	0	0	0	0	0	0	0	0	0	0	0	0	0	0	0	0	0	1	1	1	0	155	0	0	0	0	0	0	0	24	26	0	1	1	0	0	7	0	200.00	300.00	1500.00	500.00
0	I2019-269	5401	64	2	55	160	21.4844	0	0	0	0	0	0	0	0	0	0	0	0	0	0	0	0	0	1	1	2	0	148	0	0	0	0	0	0	0	24	19	0	1	1	0	0	7	0	100.00	200.00	1000.00	500.00
0	I2019-410	5551	73	2	52	158	20.83	0	0	0	0	0	0	0	0	0	0	0	0	0	0	0	0	0	2	1	1	0	98	0	0	0	0	0	0	0	12	22	0	1	1	1	20	7	0	50.00	300.00	500.00	500.00
0	I2019-446	5588	65	1	72	180	22.2222	0	0	0	0	0	0	0	0	0	0	0	0	0	0	0	0	0	1	1	1	0	70	0	0	0	0	0	0	0	9	26	0	1	3	0	0	7	0	500.00	100.00	1000.00	500.00
0	I2019-448	5590	64	1	69	171	23.597	1	0	0	0	0	0	0	0	0	1	0	0	0	0	0	0	0	2	1	1	0	180	0	0	0	0	0	0	0	13	26	0	1	1	1	15	7	0	50.00	300.00	1000.00	500.00
0	I2019-77	5704	55	1	67	170	23.1834	0	0	0	0	0	0	0	0	0	0	0	0	0	0	0	0	0	2	1	1	1	77	0	0	0	0	0	0	0	15	26	0	1	1	0	0	7	0	100.00	400.00	1000.00	0.00
1	E2018-1061	71	81	2	54	154	22.7694	1	1	0	0	0	0	0	0	0	1	0	0	1	0	0	0	0	2	1	1	0	160	0	0	0	0	0	0	0	12	36	0	1	2	2	12	6	0	50.00	100.00	1000.00	0.00
1	E2018-1685	763	56	1	61	170	21.1073	1	1	0	0	0	0	0	0	0	1	0	0	1	0	0	0	0	2	1	1	0	120	0	0	0	0	0	0	0	2	11	0	1	1	1	17	6	0	100.00	300.00	1500.00	500.00
1	E2018-1808	900	72	2	55	152	23.8054	1	1	0	0	0	0	0	0	0	1	0	0	0	0	0	0	0	2	1	1	0	243	0	0	0	0	0	0	0	15	42	0	2	2	2	21	6	0	200.00	60.00	2000.00	500.00
1	E2018-2127	1255	62	1	60	161	23.1473	0	1	0	0	0	0	0	0	0	1	0	0	0	0	0	0	0	2	1	1	0	59	0	0	0	0	0	0	0	26	24	0	1	1	1	0	6	0	50.00	50.00	600.00	500.00
1	E2018-2242	1383	66	2	47.5	160	18.5547	0	1	0	0	0	0	0	0	0	1	0	0	0	0	0	0	0	2	1	1	0	115	0	0	0	0	0	0	0	4	42	0	1	2	2	20	6	0	100.00	500.00	1500.00	500.00
1	E2018-233	1449	62	1	71	174	23.4509	0	1	0	0	0	0	0	0	0	0	0	0	0	0	0	0	0	2	1	1	1	55	0	0	0	0	0	0	0	4	36	0	1	1	1	0	6	0	100.00	50.00	1000.00	0.00
1	E2018-243	1460	64	1	62	168	21.9671	0	1	0	0	0	0	0	0	0	1	0	0	0	0	0	0	0	2	1	1	0	200	0	0	0	0	0	0	0	17	10	0	1	1	1	0	6	0	400.00	1700.00	1500.00	500.00
1	E2018-293	1515	55	2	59	160	23.0469	1	1	0	0	1	0	0	0	0	0	0	1	0	0	0	0	0	2	1	1	1	77	0	0	0	0	0	0	0	13	26	0	1	1	1	15	6	0	100.00	100.00	1200.00	500.00
1	E2018-302	1526	59	1	79	173	26.3958	1	1	0	0	0	0	0	0	0	1	0	0	1	0	0	0	0	2	1	1	1	80	0	0	0	0	0	0	0	23	26	0	1	1	1	0	6	0	100.00	500.00	1500.00	500.00
1	E2018-525	1773	66	1	81	175	26.449	0	1	0	0	0	0	0	0	0	0	0	0	0	0	0	0	0	2	1	1	1	250	0	0	0	0	0	0	0	24	4	0	1	2	2	20	6	0	200.00	100.00	1600.00	500.00
1	E2018-687	1952	55	2	63	164	23.4236	1	1	0	0	0	0	0	0	0	0	0	0	0	0	0	0	0	2	1	1	0	139	0	0	0	0	0	0	0	17	38	0	1	2	2	15	6	0	50.00	100.00	1600.00	500.00
1	E2018-930	2223	61	1	64	167	22.9481	0	1	0	0	0	0	0	0	0	1	0	0	0	0	0	0	0	2	1	1	0	102	0	0	0	0	0	0	0	5	11	0	1	1	1	15	6	0	100.00	200.00	1100.00	500.00
1	E2018-994	2293	55	1	75	170	25.9516	0	1	0	0	0	0	0	0	0	0	0	0	0	0	0	0	0	2	1	1	0	241	0	0	0	0	0	0	0	15	15	4	1	0	0	0	6	0	100.00	1400.00	1500.00	500.00
1	E2019-1296	2629	55	1	80	169	28.0102	1	1	0	0	0	0	0	0	0	1	0	0	1	0	0	0	0	2	1	1	0	175	0	0	0	0	0	0	0	2	38	0	1	1	1	25	6	0	500.00	800.00	1500.00	500.00
1	E2019-315	3915	71	1	80	169	28.0102	0	1	0	0	0	0	0	0	0	0	0	0	0	0	0	0	0	2	1		0	114	0	0	0	0	0	0	0	24	26	0	1	1	1	0	6	0	50.00	200.00	1100.00	500.00
0	I2018-345	4941	64	1	66	170	22.8374	1	1	1	1	0	0	0	0	0	1	0	1	1	0	0	0	1	2	1	1	0	127	0	0	0	0	0	0	0	24	24	0	1	1	1	15	6	0	200.00	300.00	1000.00	500.00
1	E2018-1027	33	81	1	68	175	22.2041	1	0	0	0	0	0	0	0	0	1	0	1	1	0	0	0	0	2	1	1	0	108	0	0	0	0	0	0	0	3	16	0	1	1	1	30	6	0	100.00	400.00	600.00	500.00
1	E2018-1044	52	54	1	62.5	168	22.1443	0	0	0	0	0	0	0	0	0	1	0	0	0	0	0	0	0	2	1	1	0	167	0	0	0	0	0	0	0	12	4	0	1	2	2	25	6	0	300.00	100.00	1500.00	0.00
1	E2018-1180	203	66	1	70	173	23.3887	0	0	0	0	0	0	0	0	0	0	0	0	0	0	0	0	0	1	1	1	0	192	0	0	0	0	0	0	0	12	29	0	1	3	3	32	6	0	3400.00	200.00	1500.00	1000.00
1	E2018-1195	219	60	1	89	170	30.7958	0	0	0	0	0	0	0	0	0	1	0	0	0	0	0	0	0	2	1	1	0	110	0	0	0	0	0	0	0	15	14	0	1	1	1	16	6	0	100.00	100.00	500.00	500.00
1	E2018-1197	221	66	2	56	150	24.8889	0	0	0	1	0	0	0	0	0	1	0	0	0	0	0	0	0	2	1	1	0	155	0	0	0	0	0	0	0	24	8	0	1	2	2	0	6	0	200.00	200.00	700.00	500.00
1	E2018-1310	348	65	1	49	165	17.9982	0	0	0	0	0	0	0	0	0	1	0	0	0	0	0	0	0	2	1	1	0	365	0	0	0	0	0	0	0	4	36	0	4	0	0	0	6	0	100.00	750.00	2000.00	500.00
1	E2018-1327	366	40	1	75	186	21.6788	0	0	0	0	0	0	0	0	0	1	0	0	0	0	0	0	0	2	1	1	0	145	0	0	0	0	0	0	0	8	42	0	1	1	1	30	6	0	100.00	100.00	1600.00	0.00
1	E2018-1342	383	53	1	62	160	24.2188	0	0	0	0	0	0	0	0	0	1	0	0	0	0	0	0	0	2	1	1	0	90	0	0	0	0	0	0	0	4	42	0	1	1	1	20	6	0	100.00	100.00	500.00	500.00
1	E2018-1345	386	74	1	55	168	19.487	0	0	0	0	0	0	0	0	0	0	0	0	0	0	0	0	0	1	1	2	0	198	0	0	0	0	0	0	0	15	12	0	1	2	2	0	6	0	350.00	300.00	1000.00	500.00
1	E2018-1459	512	68	1	50	170	17.301	0	0	0	0	0	0	0	0	0	0	0	0	0	0	0	0	0	1	1	1	0	193	0	0	0	0	0	0	0	5	10	0	1	3	3	32	6	0	200.00	700.00	2000.00	0.00
1	E2018-1466	520	50	2	59	155	24.5578	0	0	0	0	0	0	0	0	0	1	0	0	0	0	0	0	0	2	1	1	0	170	0	0	0	0	0	0	0	26	24	0	1	2	2	7	6	0	200.00	300.00	1500.00	0.00
1	E2018-1472	527	38	2	56	152	24.2382	0	0	0	0	0	0	0	0	0	0	0	0	0	0	0	0	0	1	1	1	0	97	0	0	0	0	0	0	0	9	4	0	1	2	2	18	6	0	100.00	50.00	1100.00	0.00
1	E2018-1475	530	54	1	74	170	25.6055	0	0	0	0	0	0	0	0	0	1	0	0	0	0	0	0	0	2	1		0	97	0	0	0	0	0	0	0	2	40	0	1	1	1	18	6	0	200.00	100.00	2000.00	0.00
1	E2018-1481	537	58	1	70	168	24.8016	0	0	0	0	0	0	0	0	0	1	0	0	0	0	0	0	0	2	1	1	0	154	0	0	0	0	0	0	0	13	33	0	1	1	1	45	6	0	200.00	800.00	1500.00	500.00
1	E2018-1485	541	51	1	65	168	23.03	0	0	0	0	0	0	0	0	0	1	0	0	0	0	0	0	0	2	1	1	0	235	0	0	0	0	0	0	0	15	35	0	1	3	3	28	6	0	200.00	1500.00	2000.00	500.00
1	E2018-1501	560	51	2	52	165	19.1001	0	0	0	0	0	0	0	0	0	1	0	0	0	0	0	0	0	2	1	2	0	289	0	0	0	0	0	0	0	15	42	0	1	2	2	22	6	0	200.00	1000.00	2000.00	500.00
1	E2018-1507	566	53	2	70	174	23.1206	0	0	0	0	0	0	0	0	0	1	0	0	0	0	0	0	0	2	1	1	0	75	0	0	0	0	0	0	0	12	8	0	1	2	2	20	6	0	200.00	600.00	1000.00	500.00
1	E2018-1510	570	66	2	57	165	20.9366	0	0	0	0	0	0	0	0	0	0	0	0	0	0	0	0	0	1	1		0	160	0	0	0	0	0	0	0	26	26	0	1	1	1	0	6	0	50.00	1500.00	1200.00	1000.00
1	E2018-1647	721	55	2	53	160	20.7031	0	0	0	0	0	0	0	0	0	0	0	0	0	0	0	0	0	1	1		0	130	0	0	0	0	0	0	0	2	18	0	1	1	1	30	6	0	500.00	200.00	1000.00	500.00
1	E2018-1657	732	28	1	61	173	20.3816	0	0	0	0	0	0	0	0	0	0	0	0	0	0	0	0	0	1	1	1	0	180	0	0	0	0	0	0	0	8	7	1	1	2	2	15	6	0	200.00	1500.00	1700.00	500.00
1	E2018-1693	772	75	1	59	170	20.4152	1	0	0	0	0	0	0	0	0	1	0	0	0	0	0	0	0	2	1	1	0	120	0	0	0	0	0	0	0	15	12	0	1	1	1	0	6	0	100.00	200.00	1000.00	500.00
1	E2018-170	780	41	1	83	180	25.6173	0	0	0	0	0	0	0	0	0	1	0	0	0	0	0	0	0	2	1		0	355	0	0	0	0	0	0	0	17	1	0	1	1	1	45	6	0	600.00	900.00	2100.00	1000.00
1	E2018-174	824	47	1	65	170	22.4913	0	0	0	0	0	0	0	0	0	1	0	0	0	0	0	0	0	2	1	1	0	97	0	0	0	0	0	0	0	24	11	0	1	1	1	0	6	0	100.00	300.00	600.00	0.00
1	E2018-1757	843	34	2	65	156	26.7094	0	0	0	0	0	0	0	0	0	0	0	0	0	0	0	0	0	1	1	1	0	170	0	0	0	0	0	0	0	2	10	0	1	2	2	18	6	0	100.00	30.00	1500.00	500.00
1	E2018-1768	855	70	2	57	155	23.7253	1	0	0	0	0	0	0	0	0	0	0	1	0	0	1	0	0	2	1	1	0	181	0	0	0	0	0	0	0	3	39	0	1	2	2	30	6	0	300.00	500.00	2000.00	0.00
1	E2018-180	891	61	1	66	168	23.3844	0	0	0	0	0	0	0	0	0	0	0	0	0	0	0	0	0	1	1	1	0	176	0	0	0	0	0	0	0	12	36	0	1	2	2	0	6	0	400.00	700.00	1500.00	500.00
1	E2018-1800	892	59	2	56	165	20.5693	0	0	0	0	0	0	0	0	0	0	0	0	0	0	0	0	0	1	1	1	0	115	0	0	0	0	0	0	0	13	2	0	1	1	1	17	6	0	10.00	50.00	500.00	500.00
1	E2018-1816	909	74	2	50	154	21.0828	0	0	0	0	1	0	0	0	0	1	0	0	0	0	0	0	0	2	1	1	0	166	0	0	0	0	0	0	0	21	7	0	1	2	2	20	6	0	600.00	500.00	1100.00	500.00
1	E2018-1855	952	54	1	75	170	25.9516	1	0	0	0	0	0	0	0	0	0	0	0	0	0	0	0	0	2	1	1	0	271	0	0	0	0	0	0	0	2	36	0	1	3	3	45	6	0	500.00	150.00	1000.00	1000.00
1	E2018-1870	969	53	2	62	160	24.2188	0	0	0	0	0	0	0	0	0	0	0	0	0	0	0	0	0	1	1	1	0	270	0	0	0	0	0	0	0	18	18	1	1	3	3	45	6	0	600.00	600.00	2100.00	500.00
1	E2018-1879	978	53	2	55	158	22.0317	1	0	0	0	0	0	0	0	0	1	0	0	1	0	0	0	0	2	1	1	0	180	0	0	0	0	0	0	0	11	2	0	1	1	1	52	6	0	400.00	100.00	1600.00	1000.00
1	E2018-1890	991	44	1	65	168	23.03	0	0	0	0	0	0	0	0	0	0	0	0	0	0	0	0	0	1	1		0	118	0	0	0	0	0	0	0	20	7	1	1	3	3	20	6	0	100.00	300.00	1000.00	0.00
1	E2018-1923	1028	57	1	62	170	21.4533	0	0	0	0	0	0	0	0	0	1	0	0	0	0	0	0	0	2	1	2	0	140	0	0	0	0	0	0	0	12	10	0	1	2	2	15	6	0	300.00	100.00	1000.00	1000.00
1	E2018-1924	1029	48	1	64	165	23.5078	0	0	0	0	0	0	0	0	0	1	0	0	0	0	0	0	0	2	1	1	0	210	0	0	0	0	0	0	0	17	38	0	1	2	2	45	6	0	300.00	200.00	2000.00	500.00
1	E2018-1926	1031	66	1	60	170	20.7612	0	0	0	0	0	0	0	0	0	1	0	0	0	0	0	0	0	2	1	1	0	173	0	0	0	0	0	0	0	4	26	0	1	1	1	10	6	0	600.00	400.00	2200.00	500.00
1	E2018-1956	1064	58	1	58	170	20.0692	0	0	0	0	0	0	0	0	0	0	0	0	0	0	0	0	0	1	1	1	1	190	0	0	0	0	0	0	0	24	42	0	1	1	1	7	6	0	150.00	400.00	1200.00	0.00
1	E2018-1976	1086	75	2	66	157	26.7759	1	0	0	0	0	0	0	0	0	0	0	0	1	0	0	0	0	2	1	1	0	182	0	0	0	0	0	0	0	12	8	0	1	1	1	11	6	0	200.00	100.00	1500.00	500.00
1	E2018-1995	1107	70	1	54	172	18.2531	0	0	0	0	0	0	0	0	0	1	0	0	0	0	0	0	0	2	1	2	0	87	0	0	0	0	0	0	0	13	40	0	1	1	1	13	6	0	100.00	400.00	1000.00	500.00
1	E2018-2031	1149	61	2	52	155	21.6441	0	0	0	0	0	0	0	0	0	0	0	0	0	0	0	0	0	1	1	1	0	229	0	0	0	0	0	0	0	24	4	0	1	2	2	0	6	0	300.00	200.00	2200.00	500.00
1	E2018-2203	1340	39	2	63	158	25.2363	0	0	0	0	0	0	0	0	0	1	0	0	0	0	0	0	0	2	1	1	0	145	0	0	0	0	0	0	0	12	39	0	1	2	2	32	6	0	200.00	600.00	1600.00	500.00
1	E2018-2212	1350	61	2	63	147	29.1545	0	0	0	0	0	0	0	0	0	0	0	0	0	0	0	0	0	1	1		0	152	0	0	0	0	0	0	0	13	26	0	1	1	1	38	6	0	400.00	1100.00	1700.00	1000.00
1	E2018-2249	1390	53	2	64	165	23.5078	0	0	0	0	0	0	0	0	0	0	0	0	0	0	0	0	0	1	1	1	0	151	0	0	0	0	0	0	0	15	23	0	1	1	1	43	6	0	300.00	100.00	1600.00	500.00
1	E2018-225	1391	39	1	70	168	24.8016	0	0	0	0	0	0	0	0	0	0	0	0	0	0	0	0	0	1	1	1	0	70	0	0	0	0	0	0	0	15	43	0	1	1	1	10	6	0	100.00	150.00	1100.00	0.00
1	E2018-2290	1436	50	2	62	164	23.0518	0	0	0	0	0	0	0	0	0	1	0	0	0	0	0	0	0	2	1	1	0	102	0	0	0	0	0	0	0	24	41	0	1	2	2	10	6	0	100.00	300.00	1000.00	0.00
1	E2018-2298	1444	45	2	55	162	20.9572	0	0	0	0	0	0	0	0	0	0	0	0	0	0	0	0	0	1	1	1	0	108	0	0	0	0	0	0	0	13	4	0	1	2	2	15	6	0	100.00	400.00	600.00	500.00
1	E2018-241	1458	40	2	40	135	21.9479	0	0	0	0	0	0	0	0	0	0	0	0	0	0	0	0	0	1	1	2	0	162	0	0	0	0	0	0	0	26	24	0	1	1	1	7	6	0	20.00	300.00	1200.00	0.00
1	E2018-244	1461	56	1	57	160	22.2656	0	0	0	0	0	0	0	0	0	1	0	0	0	0	0	0	0	2	1	1	1	170	0	0	0	0	0	0	0	15	8	0	1	1	1	10	6	0	100.00	100.00	2000.00	0.00
1	E2018-248	1465	49	1	65	165	23.8751	0	0	0	0	0	0	0	0	0	1	0	0	0	0	0	0	0	2	1	1	0	163	0	0	0	0	0	0	0	4	19	0	1	1	1	30	6	0	50.00	500.00	1500.00	0.00
1	E2018-264	1483	50	1	68	165	24.977	0	0	0	0	0	0	0	0	0	0	0	0	0	0	0	0	0	1	1	1	1	110	0	0	0	0	0	0	0	9	18	0	1	1	1	20	6	0	400.00	300.00	1100.00	500.00
1	E2018-269	1488	52	1	65	172	21.9713	0	0	0	0	0	0	0	0	0	0	0	0	0	0	0	0	0	1	1	1	1	136	0	0	0	0	0	0	0	17	4	0	1	1	1	0	6	0	1000.00	800.00	2100.00	500.00
1	E2018-276	1496	48	1	87	175	28.4082	1	0	0	0	0	0	0	0	0	0	0	1	1	0	0	0	0	2	1	1	0	225	0	0	0	0	0	0	0	20	24	0	1	1	1	0	6	0	300.00	200.00	1500.00	1000.00
1	E2018-286	1507	61	1	60	170	20.7612	0	0	0	0	0	0	0	0	0	1	0	0	0	0	0	0	0	2	1	1	1	126	0	0	0	0	0	0	0	24	39	0	1	1	1	0	6	0	100.00	200.00	1300.00	0.00
1	E2018-330	1557	74	2	51	158	20.4294	0	0	0	0	0	0	0	0	0	0	0	0	0	0	0	0	0	1	1	1	0	85	0	0	0	0	0	0	0	24	12	0	1	1	1	0	6	0	100.00	100.00	600.00	500.00
1	E2018-388	1620	66	2	46	156	18.902	0	0	0	0	0	0	0	0	0	1	0	0	0	0	0	0	0	2	1	1	1	250	0	0	0	0	0	0	0	26	26	1	1	1	1	0	6	0	200.00	1300.00	2200.00	1000.00
1	E2018-393	1626	73	2	60	160	23.4375	1	0	0	0	0	0	0	0	0	0	0	0	0	0	0	0	1	2	1	2	1	120	0	0	0	0	0	0	0	24	18	0	1	1	1	13	6	0	300.00	50.00	1500.00	0.00
1	E2018-407	1642	48	2	60	165	22.0386	0	0	0	0	0	0	0	0	0	1	0	0	0	0	0	0	0	2	1	1	0	105	0	0	0	0	0	0	0	26	30	0	1	1	1	30	6	0	100.00	200.00	1000.00	500.00
1	E2018-441	1680	43	1	63	180	19.4444	0	0	0	0	0	0	0	0	0	0	0	0	0	0	0	0	0	2	1	1	0	103	0	0	0	0	0	0	0	4	37	0	1	1	1	13	6	0	100.00	400.00	600.00	500.00
1	E2018-461	1702	63	2	64	171	21.8871	0	0	0	0	0	0	0	0	0	0	0	0	0	0	0	0	0	1	1	1	1	113	0	0	0	0	0	0	0	15	11	0	1	2	2	17	6	0	100.00	100.00	1500.00	0.00
1	E2018-466	1707	55	1	67	164	24.9108	0	0	0	0	0	0	0	0	0	0	0	0	0	0	0	0	0	2	1	1	0	104	0	0	0	0	0	0	0	15	11	0	1	1	1	20	6	0	100.00	150.00	1500.00	0.00
1	E2018-470	1712	62	2	69	154	29.0943	1	0	0	0	0	0	0	0	0	0	0	0	0	0	0	0	0	2	1	1	0	159	0	0	0	0	0	0	0	8	26	0	1	2	2	30	6	0	300.00	100.00	1000.00	500.00
1	E2018-478	1720	50	2	58	163	21.83	0	0	0	0	0	0	0	0	0	0	0	0	0	0	0	0	0	1	1	1	0	125	0	0	0	0	0	0	0	26	18	0	1	1	1	5	6	0	30.00	200.00	500.00	500.00
1	E2018-510	1757	62	2	60	156	24.6548	0	0	0	0	0	0	0	0	0	0	0	0	0	0	0	0	0	1	1	1	0	129	0	0	0	0	0	0	0	15	39	0	1	2	2	0	6	0	150.00	200.00	1100.00	0.00
1	E2018-56	1811	49	1	75	180	23.1481	0	0	0	0	0	0	0	0	0	1	0	0	0	0	0	0	0	2	1	1	1	101	0	0	0	0	0	0	0	26	24	0	1	1	1	15	6	0	100.00	300.00	1600.00	0.00
1	E2018-572	1825	46	1	68	178	21.4619	0	0	0	0	0	0	0	0	0	0	0	0	0	0	0	0	0	1	1	1	0	128	0	0	0	0	0	0	0	10	30	0	1	1	1	0	6	0	100.00	400.00	600.00	500.00
1	E2018-577	1830	34	2	69	150	30.6667	0	0	0	0	0	0	0	0	0	0	0	0	0	0	0	0	0	1	1	1	0	85	0	0	0	0	0	0	0	21	39	0	1	1	1	0	6	0	100.00	100.00	500.00	500.00
1	E2018-613	1871	65	1	61	170	21.1073	0	0	0	0	0	0	0	0	0	0	0	0	0	0	0	0	0	1	1	1	0	186	0	0	0	0	0	0	0	21	28	0	1	0	0	0	6	0	50.00	100.00	1500.00	0.00
1	E2018-614	1872	68	1	65	168	23.03	0	0	0	0	0	0	0	0	0	0	0	0	0	0	0	0	0	1	1	1	1	150	0	0	0	0	0	0	0	26	44	0	1	1	1	0	6	0	200.00	400.00	1000.00	500.00
1	E2018-643	1904	66	1	65	167	23.3067	1	0	0	0	0	0	0	0	0	0	0	0	1	0	0	0	0	2	1	1	1	101	0	0	0	0	0	0	0	24	10	0	1	1	1	0	6	0	200.00	50.00	1100.00	500.00
1	E2018-644	1905	47	2	65	162	24.7676	0	0	0	0	0	0	0	0	0	0	0	0	0	0	0	0	0	2	1	2	0	152	0	0	0	0	0	0	0	2	42	0	4	0	0	0	6	0	100.00	200.00	1000.00	0.00
1	E2018-683	1948	47	2	68	167	24.3824	0	0	0	0	0	0	0	0	0	0	0	0	0	0	0	0	0	1	1	2	0	211	0	0	0	0	0	0	0	20	37	0	1	1	1	15	6	0	200.00	600.00	1000.00	500.00
1	E2018-760	2034	65	2	72	153	30.7574	0	0	0	0	0	0	0	0	0	1	0	0	1	0	0	0	0	2	1	1	0	164	0	0	0	0	0	0	0	5	41	0	1	2	2	15	6	0	300.00	400.00	700.00	500.00
1	E2018-809	2088	65	1	66	164	24.539	0	0	0	0	0	0	0	0	0	0	0	0	0	0	0	0	0	1	1	1	1	230	0	0	0	0	0	0	0	24	24	0	1	1	1	0	6	0	150.00	200.00	1000.00	500.00
1	E2018-837	2119	62	1	59	170	20.4152	1	0	0	0	0	0	0	0	0	1	0	0	1	0	0	0	0	3	1	2	0	130	0	0	0	0	0	0	0	15	26	0	1	1	1	0	6	0	100.00	300.00	1100.00	500.00
1	E2018-872	2158	56	2	60	150	26.6667	0	0	0	0	0	0	0	0	0	1	0	0	0	0	0	0	0	2	1	1	0	120	0	0	0	0	0	0	0	13	8	0	1	1	1	0	6	0	20.00	100.00	1100.00	0.00
1	E2018-897	2185	48	1	46	160	17.9688	0	0	0	0	0	0	0	0	0	0	0	0	0	0	0	0	0	1	1	1	0	177	0	0	0	0	0	0	0	15	36	0	1	3	3	10	6	0	250.00	150.00	1000.00	500.00
1	E2018-903	2193	57	2	70	160	27.3438	0	0	0	0	0	0	0	0	0	0	0	0	0	0	0	0	0	1	1	1	0	169	0	0	0	0	0	0	0	15	36	0	1	1	1	22	6	0	100.00	300.00	1500.00	500.00
1	E2018-927	2219	26	2	50	152	21.6413	0	0	0	0	0	0	0	0	0	0	0	0	0	0	0	0	0	1	1	1	0	124	0	0	0	0	0	0	0	12	30	0	1	1	1	17	6	0	100.00	500.00	1300.00	0.00
1	E2018-94	2233	61	1	95	172	32.112	0	0	0	0	0	0	0	0	0	1	0	0	0	0	0	0	0	2	1	1	1	110	0	0	0	0	0	0	0	4	22	0	1	1	1	0	6	0	50.00	200.00	1000.00	500.00
1	E2018-987	2285	80	1	62	165	22.7732	1	0	0	0	0	0	0	0	0	0	0	1	0	0	0	1	0	2	1	1	0	170	0	0	0	0	0	0	0	3	24	0	1	1	1	35	6	0	200.00	200.00	1500.00	500.00
1	E2019-1001	2303	76	1	70	172	23.6614	0	0	0	0	0	0	0	0	0	0	0	0	0	0	0	0	0	1	1	1	0	142	0	0	0	0	0	0	0	11	18	0	1	2	2	23	6	0	200.00	100.00	1500.00	500.00
1	E2019-121	2534	56	1	64	170	22.1453	0	0	0	0	0	0	0	0	0	1	0	0	0	0	0	0	0	3	1	2	0	88	0	0	0	0	0	0	0	9	23	0	3	0	0	0	6	0	30.00	200.00	1000.00	0.00
1	E2019-1215	2540	38	2	55	160	21.4844	0	0	0	0	0	0	0	0	0	0	0	0	0	0	0	0	0	1	1	1	0	186	0	0	0	0	0	0	0	24	12	0	1	3	3	15	6	0	300.00	500.00	1000.00	500.00
1	E2019-1300	2635	72	2	55	149	24.7737	1	0	0	0	0	0	0	0	0	1	0	0	0	0	0	0	0	2	1	1	0	110	0	0	0	0	0	0	0	3	40	0	1	1	1	30	6	0	150.00	250.00	2000.00	500.00
1	E2019-134	2678	56	1	74	170	25.6055	0	0	0	0	0	0	0	0	0	0	0	0	0	0	0	0	0	1	1	1	1	200	0	0	0	0	0	0	0	24	12	0	1	1	1	0	6	0	200.00	500.00	2000.00	500.00
1	E2019-1372	2714	50	1	65	169	22.7583	0	0	0	0	0	0	0	0	0	1	0	0	0	0	0	0	0	2	1	1	0	207	0	0	0	0	0	0	0	26	39	1	1	1	1	10	6	0	300.00	1000.00	1500.00	500.00
1	E2019-1383	2726	50	2	47	153	20.0777	0	0	0	0	0	0	0	0	0	1	0	0	0	0	0	0	0	2	1	2	0	75	0	0	0	0	0	0	0	12	38	0	1	2	2	14	6	0	100.00	100.00	1000.00	0.00
1	E2019-1491	2846	69	1	69	159	27.2932	1	0	1	0	0	1	0	0	0	0	0	0	1	0	1	0	0	2	1	1	0	150	0	0	0	0	0	0	0	8	26	1	1	2	2	22	6	0	200.00	400.00	1100.00	500.00
1	E2019-1533	2893	59	2	60	156	24.6548	0	0	0	0	0	0	0	0	0	1	0	0	0	0	0	0	0	2	1	1	0	126	0	0	0	0	0	0	0	15	39	0	1	2	2	25	6	0	150.00	400.00	1200.00	0.00
1	E2019-1545	2906	71	2	60	158	24.0346	0	0	0	0	0	0	0	0	0	0	0	0	0	0	0	0	0	1	1	1	0	105	0	0	0	0	0	0	0	24	26	0	1	2	2	0	6	0	150.00	100.00	1700.00	0.00
1	E2019-1552	2914	74	1	60	165	22.0386	1	0	0	0	0	0	0	0	0	1	0	0	1	0	0	0	0	2	1	1	1	103	0	0	0	0	0	0	0	2	26	0	1	1	1	22	6	0	150.00	200.00	1200.00	500.00
1	E2019-1565	2928	61	2	65	150	28.8889	1	0	0	0	0	0	0	0	0	1	0	0	0	0	0	0	0	2	1	1	0	88	0	0	0	0	0	0	0	21	21	0	1	1	1	19	6	0	50.00	100.00	1200.00	500.00
1	E2019-1596	2962	72	1	53	171	18.1252	0	0	0	0	1	0	0	0	0	1	0	0	0	0	0	0	0	2	1	1	1	99	0	0	0	0	0	0	0	2	22	0	1	1	1	0	6	0	300.00	100.00	1100.00	500.00
1	E2019-1680	3056	45	1	65	170	22.4913	0	0	0	0	0	0	0	0	0	1	0	0	0	0	0	0	0	2	1	1	0	91	0	0	0	0	0	0	0	26	4	0	1	1	1	12	6	0	100.00	100.00	700.00	500.00
1	E2019-1791	3179	57	2	55	157	22.3133	0	0	0	0	0	0	0	0	0	0	0	0	0	0	0	0	0	1	1	1	0	132	0	0	0	0	0	0	0	24	26	0	1	1	1	13	6	0	150.00	100.00	1600.00	500.00
1	E2019-1815	3206	55	1	75	175	24.4898	1	0	0	0	0	0	0	0	0	1	0	0	0	0	0	0	0	2	1	1	0	131	0	0	0	0	0	0	0	3	18	0	1	2	2	45	6	0	100.00	200.00	1600.00	500.00
1	E2019-1866	3262	61	1	100	180	30.8642	1	0	0	0	0	0	0	0	0	0	0	0	1	0	0	0	0	2	1	1	0	162	0	0	0	0	0	0	0	4	1	0	1	2	2	45	6	0	400.00	100.00	1500.00	1000.00
1	E2019-1868	3264	57	2	58	165	21.3039	0	0	0	0	0	0	0	0	0	0	0	0	0	0	0	0	0	1	1	1	0	145	0	0	0	0	0	0	0	16	26	0	1	2	2	0	6	0	30.00	100.00	1100.00	500.00
1	E2019-1876	3273	54	2	60	158	24.0346	1	0	0	0	0	0	0	0	0	1	0	0	0	0	0	0	0	2	1	1	0	172	0	0	0	0	0	0	0	2	8	0	1	1	1	20	6	0	100.00	100.00	1800.00	500.00
1	E2019-1990	3400	28	2	57	162	21.7193	0	0	0	0	0	0	0	0	0	0	0	0	0	0	0	0	0	1	1	1	0	130	0	0	0	0	0	0	0	24	26	0	1	3	3	21	6	0	300.00	100.00	1000.00	1000.00
1	E2019-2054	3472	73	1	60	165	22.0386	1	0	0	0	0	0	0	0	0	1	0	0	0	0	0	0	0	2	1	1	0	186	0	0	0	0	0	0	0	2	26	0	1	2	2	0	6	0	500.00	300.00	1600.00	500.00
1	E2019-2177	3608	78	1	75	164	27.8852	1	0	0	0	0	0	0	0	0	0	0	0	0	0	1	0	0	2	1	2	0	98	0	0	0	0	0	0	0	13	39	0	1	1	1	0	6	0	20.00	50.00	1500.00	500.00
1	E2019-268	3862	70	2	63	164	23.4236	0	0	0	0	0	0	0	0	0	0	0	0	0	0	0	0	0	1	1	2	1	180	0	0	0	0	0	0	0	12	26	0	1	1	1	0	6	0	400.00	600.00	1500.00	500.00
1	E2019-292	3889	37	1	75	173	25.0593	0	0	0	0	0	0	0	0	0	1	0	0	0	0	0	0	0	2	1	1	0	107	0	0	0	0	0	0	0	5	36	0	1	1	1	20	6	0	150.00	100.00	1200.00	500.00
1	E2019-337	3939	73	2	55	155	22.8928	1	0	0	0	0	0	0	0	0	1	0	0	0	0	0	0	0	2	1	2	0	165	0	0	0	0	0	0	0	26	4	0	1	1	1	30	6	0	300.00	70.00	500.00	500.00
1	E2019-350	3954	71	1	90	170	31.1419	1	0	0	0	0	0	0	0	0	1	0	0	0	0	0	1	0	2	1	1	1	146	0	0	0	0	0	0	0	23	26	0	1	2	2	38	6	0	400.00	100.00	1200.00	500.00
1	E2019-362	3967	62	1	67	175	21.8776	0	0	0	0	0	0	0	0	0	0	0	0	0	0	0	0	0	1	1		0	145	0	0	0	0	0	0	0	12	44	0	1	1	1	0	6	0	100.00	50.00	1200.00	500.00
1	E2019-398	4006	53	1	56	165	20.5693	0	0	0	0	0	0	0	0	0	0	0	0	0	0	0	0	0	1	1	1	1	193	0	0	0	0	0	0	0	24	38	0	1	1	1	0	6	0	200.00	700.00	1500.00	500.00
1	E2019-418	4029	52	1	67	170	23.1834	0	0	0	0	0	0	0	0	0	0	0	0	0	0	0	0	0	1	1	1	0	210	0	0	0	0	0	0	0	24	10	0	1	1	1	12	6	0	300.00	100.00	1700.00	500.00
1	E2019-439	4052	56	1	85	176	27.4406	0	0	0	0	0	0	0	0	0	0	0	0	0	0	0	0	0	1	1	1	1	143	0	0	0	0	0	0	0	4	8	0	1	1	1	15	6	0	100.00	100.00	1100.00	500.00
1	E2019-44	4053	60	2	53	152	22.9398	0	0	0	0	0	0	0	0	0	0	0	0	0	0	0	0	0	1	1	1	1	144	0	0	0	0	0	0	0	4	37	0	1	1	1	15	6	0	200.00	400.00	700.00	500.00
1	E2019-466	4082	51	1	70	178	22.0932	0	0	0	0	0	0	0	0	0	1	0	0	0	0	0	0	0	2	1	1	1	189	0	0	0	0	0	0	0	9	6	0	1	1	1	0	6	0	100.00	50.00	500.00	500.00
1	E2019-582	4211	57	2	60	162	22.8624	0	0	0	0	0	0	0	0	0	0	0	0	0	0	0	0	0	1	1	1	0	219	0	0	0	0	0	0	0	5	26	0	1	0	0	30	6	0	100.00	1100.00	1000.00	500.00
1	E2019-702	4345	60	2	50	154	21.0828	0	0	0	0	0	0	0	0	0	0	0	0	0	0	0	0	0	1	1	1	0	260	0	0	0	0	0	0	0	24	26	0	1	1	1	0	6	0	100.00	400.00	1100.00	1000.00
1	E2019-720	4365	32	1	71	183	21.201	0	0	0	0	0	0	0	0	0	0	0	0	0	0	0	0	0	1	1	1	0	115	0	0	0	0	0	0	0	24	22	0	1	1	1	12	6	0	100.00	100.00	1700.00	500.00
1	E2019-760	4409	55	2	68	158	27.2392	1	0	0	0	0	0	0	0	0	0	0	1	0	0	0	0	0	2	1	1	0	114	0	0	0	0	0	0	0	13	26	0	1	1	1	30	6	0	100.00	200.00	1000.00	500.00
1	E2019-805	4459	59	1	65	172	21.9713	1	0	0	0	0	0	0	0	0	1	0	1	0	0	0	0	0	2	1	1	1	195	0	0	0	0	0	0	0	3	39	0	1	1	1	30	6	0	50.00	100.00	1100.00	500.00
1	E2019-871	4532	49	2	87	162	33.1504	0	0	0	0	0	0	0	0	0	0	0	0	0	0	0	0	0	1	2	3	1	160	0	0	0	0	0	0	0	2	7	0	1	1	1	20	6	0	200.00	200.00	500.00	500.00
1	E2019-968	4639	56	1	0	175	0	0	0	0	0	0	0	0	0	0	1	0	0	0	0	0	0	0	2	1	1	0	93	0	0	0	0	0	0	0	12	8	0	1	1	1	15	6	0	500.00	200.00	1200.00	500.00
1	E2019-986	4659	62	1	80	174	26.4236	1	0	1	1	0	0	0	0	0	0	0	0	0	0	0	0	0	2	1		0	100	0	0	0	0	0	0	0	26	14	0	1	2	2	18	6	0	100.00	200.00	600.00	500.00
0	I2018-111	4688	63	1	46	170	15.917	0	0	0	0	0	0	0	0	0	0	0	0	0	0	0	0	0	1	1		1	130	0	0	0	0	0	0	0	4	18	0	4	1	0	0	6	0	20.00	100.00	1000.00	0.00
0	I2018-149	4729	58	2	65	160	25.3906	0	0	0	0	0	0	0	0	0	1	0	0	0	0	0	0	0	2	1	1	0	122	0	0	0	0	0	0	0	8	41	0	1	2	1	12	6	0	200.00	300.00	1000.00	500.00
0	I2018-177	4759	65	1	85	175	27.7551	0	0	0	0	0	0	0	0	0	1	0	0	0	0	0	0	0	3	1	1	1	119	0	0	0	0	0	0	0	13	26	0	1	1	1	12	6	0	200.00	200.00	1500.00	500.00
0	I2018-185	4768	60	1	60	160	23.4375	0	0	0	0	0	0	0	0	0	1	0	0	0	0	0	0	0	2	1	1	0	185	0	0	0	0	0	0	0	24	30	0	1	1	0	0	6	0	600.00	500.00	1700.00	500.00
0	I2018-270	4860	66	2	41	150	18.2222	0	0	0	0	0	0	0	0	0	1	0	0	0	0	0	0	0	2	1	2	0	130	0	0	0	0	0	0	0	15	36	0	3	1	0	0	6	0	100.00	50.00	1000.00	0.00
0	I2018-276	4866	64	2	63	150	28	1	0	1	0	0	0	0	0	0	0	0	1	1	0	0	0	0	2	1	1	0	158	0	0	0	0	0	0	0	15	41	0	1	1	1	18	6	0	200.00	700.00	1000.00	500.00
0	I2018-338	4933	72	1	68	172	22.9854	0	0	0	0	0	0	0	0	0	1	0	0	0	0	0	0	0	2	1	1	0	141	0	0	0	0	0	0	0	13	26	0	1	1	1	18	6	0	50.00	200.00	1000.00	0.00
0	I2018-370	4969	35	1	73.5	179	22.9394	0	0	0	0	0	0	0	0	0	1	0	0	0	0	0	0	0	2	1	1	0	62	0	0	0	0	0	0	0	12	32	0	1	1	1	10	6	0	50.00	100.00	500.00	500.00
0	I2018-395	4996	65	2	42.5	164	15.8016	0	0	0	0	0	0	0	0	0	0	0	0	0	0	0	0	0	1	1	2	0	110	0	0	0	0	0	0	0	24	26	0	1	1	0	0	6	0	300.00	200.00	1200.00	1000.00
0	I2018-421	5025	35	2	65	163	24.4646	0	0	0	0	0	0	0	0	0	0	0	0	0	0	0	0	0	1	1	1	0	85	0	0	0	0	0	0	0	21	26	0	1	2	1	21	6	0	200.00	300.00	1100.00	500.00
0	I2018-451	5058	55	2	56	156	23.0112	0	0	0	0	0	0	0	0	0	0	0	0	0	0	0	0	0	1	1	1	0	104	0	0	0	0	0	0	0	2	26	0	1	1	0	0	6	0	150.00	100.00	700.00	500.00
0	I2018-551	5167	27	1	56.5	165	20.753	0	0	0	0	0	0	0	0	0	1	0	0	0	0	0	0	0	2	1	1	0	152	0	0	0	0	0	0	0	15	17	0	1	1	1	16	6	0	50.00	100.00	1000.00	0.00
0	I2019-12	5247	72	1	60	160	23.4375	0	0	0	0	0	0	0	0	0	0	0	0	0	0	0	0	0	1	1	1	0	240	0	0	0	0	0	0	0	17	26	0	3	1	0	0	6	0	100.00	200.00	200.00	0.00
0	I2019-200	5331	70	2	49	162	18.6709	1	0	0	0	0	0	0	0	0	0	0	1	0	0	0	0	0	2	1	1	0	136	0	0	0	0	0	0	0	24	26	0	1	1	0	0	6	0	100.00	200.00	1600.00	500.00
0	I2019-257	5389	63	2	63	152	27.268	0	0	0	0	0	0	0	0	0	0	0	0	1	0	0	0	0	2	1	1	0	124	0	0	0	0	0	0	0	13	29	0	1	1	1	13	6	0	100.00	100.00	1200.00	500.00
0	I2019-260	5393	74	2	49	150	21.7778	0	0	0	0	0	0	0	0	0	0	0	1	0	0	0	1	0	2	1	2	0	94	0	0	0	0	0	0	0	13	29	0	1	1	0	0	6	0	10.00	100.00	1100.00	500.00
0	I2019-395	5533	51	1	55	155	22.8928	0	0	0	0	0	0	0	0	0	0	0	0	0	0	0	0	0	2	1	1	1	121	0	0	0	0	0	0	0	15	24	0	1	1	0	0	6	0	100.00	100.00	1000.00	500.00
0	I2019-470	5614	64	1	63	167	22.5896	1	0	0	0	0	1	0	0	0	1	0	0	0	0	0	0	0	3	1	1	0	154	0	0	0	0	0	0	0	2	8	0	1	2	1	15	6	0	100.00	100.00	1100.00	500.00
0	I2019-76	5703	55	1	62	172	20.9573	0	0	0	0	0	0	0	0	0	1	0	0	0	0	0	0	0	2	1	1	0	232	0	0	0	0	0	0	0	15	26	0	1	1	2	39	6	0	600.00	450.00	1700.00	1000.00
0	I2019-89	5715	52	1	65	170	22.4913	0	0	0	0	0	0	0	0	0	0	0	0	0	0	0	0	0	2	1	1	0	156	0	0	0	0	0	0	0	5	25	0	4	1	0	0	6	0	100.00	200.00	1000.00	500.00
1	E2018-1754	840	42	1	70	176	22.5981	0	1	0	0	0	0	0	0	0	1	0	0	0	0	0	0	0	2	1		0	160	0	0	0	0	0	0	0	26	1	0	1	1	1	10	5	0	150.00	200.00	700.00	500.00
1	E2018-234	1450	62	1	70	173	23.3887	0	1	0	0	0	0	0	0	0	0	0	0	0	0	0	0	0	2	1	1	1	154	0	0	0	0	0	0	0	4	18	0	1	1	1	0	5	0	200.00	200.00	2000.00	500.00
1	E2018-290	1512	57	1	77	178	24.3025	1	1	0	0	0	0	0	0	0	1	0	0	0	0	0	0	0	2	1	1	0	214	0	0	0	0	0	0	0	15	27	0	1	2	2	30	5	0	400.00	700.00	2000.00	500.00
1	E2018-810	2090	54	1	67	177	21.3859	0	1	0	0	0	0	0	0	0	1	0	0	0	0	0	0	0	2	1	1	0	62	0	0	0	0	0	0	0	15	1	0	1	1	1	0	5	0	100.00	50.00	600.00	500.00
1	E2019-1353	2693	70	2	74	155	30.8012	1	1	0	0	0	0	0	0	0	0	0	0	0	0	0	0	0	2	1	2	0	212	0	0	0	0	0	0	0	13	2	0	1	0	0	15	5	0	100.00	100.00	1500.00	1000.00
0	I2018-31	4903	68	1	76	160	29.6875	1	1	0	0	0	0	0	0	0	1	0	0	0	0	0	1	0	2	1	1	1	137	0	0	0	0	0	0	0	15	30	0	1	1	2	26	5	0	200.00	1000.00	1000.00	0.00
1	E2018-1294	329	72	1	50	168	17.7154	0	0	0	0	0	0	0	0	0	0	0	0	0	0	0	0	0	1	1	1	0	87	0	0	0	0	0	0	0	9	26	0	1	1	1	25	5	0	100.00	200.00	500.00	500.00
1	E2018-1298	333	68	2	60	155	24.974	1	0	0	0	0	0	0	0	0	0	0	0	0	0	1	0	0	2	1	1	0	112	0	0	0	0	0	0	0	12	26	0	1	2	2	10	5	0	100.00	200.00	1000.00	500.00
1	E2018-1331	371	61	1	55	163	20.7008	0	0	0	0	0	0	0	0	0	1	0	0	0	0	0	0	0	2	1	1	0	120	0	0	0	0	0	0	0	12	4	0	1	1	1	12	5	0	200.00	200.00	1200.00	500.00
1	E2018-1364	407	58	1	75	165	27.5482	0	0	0	0	0	0	0	0	0	1	0	0	0	0	0	0	0	2	1	1	0	77	0	0	0	0	0	0	0	12	26	0	1	1	1	10	5	0	100.00	100.00	1100.00	500.00
1	E2018-1391	437	83	2	60	152	25.9695	1	0	0	0	0	0	0	0	0	0	0	0	0	0	0	0	0	2	1	1	0	130	0	0	0	0	0	0	0	15	37	0	1	3	3	13	5	0	500.00	800.00	1100.00	500.00
1	E2018-1445	497	51	1	72	174	23.7812	0	0	0	0	0	0	0	0	0	0	0	0	0	0	0	0	0	1	1	1	0	229	0	0	0	0	0	0	0	4	24	0	4	2	2	0	5	0	200.00	200.00	1500.00	0.00
1	E2018-1456	509	69	1	55	165	20.202	1	0	0	0	0	0	0	0	0	1	0	0	1	0	0	0	0	2	1		0	167	0	0	0	0	0	0	0	26	32	0	1	1	1	25	5	0	100.00	100.00	1100.00	500.00
1	E2018-1502	561	52	1	52.5	177	16.7576	0	0	0	0	0	0	0	0	0	1	0	0	0	0	0	0	0	2	1	1	1	129	0	0	0	0	0	0	0	23	26	0	1	1	1	0	5	0	50.00	100.00	1000.00	500.00
1	E2018-1555	619	64	1	57	160	22.2656	1	0	0	0	0	0	0	0	0	0	0	1	0	0	0	1	0	2	1	1	0	145	0	0	0	0	0	0	0	5	44	0	1	1	1	12	5	0	100.00	900.00	1500.00	500.00
1	E2018-1576	642	50	2	42.5	155	17.6899	0	0	0	0	0	0	0	0	0	0	0	0	0	0	0	0	0	1	1	1	0	57	0	0	0	0	0	0	0	21	4	0	1	2	2	0	5	0	50.00	200.00	700.00	500.00
1	E2018-1900	1003	45	2	58	165	21.3039	0	0	0	0	0	0	0	0	0	1	0	0	0	0	0	0	0	2	1		0	0	0	0	0	0	0	0	0	15	16	0	4	1	1	0	5	0	NA	NA	NA	NA
1	E2018-1917	1021	30	2	57	168	20.1956	0	0	0	0	0	0	0	0	0	0	0	0	0	0	0	0	0	1	1	1	1	92	0	0	0	0	0	0	0	13	19	0	1	1	1	30	5	0	250.00	300.00	2100.00	1000.00
1	E2018-2005	1120	54	1	68	169	23.8087	0	0	0	0	0	0	0	0	0	1	0	0	0	0	0	0	0	2	1	1	1	150	0	0	0	0	0	0	0	4	40	0	1	2	2	15	5	0	150.00	40.00	1100.00	0.00
1	E2018-209	1213	61	2	83	167	29.7608	1	0	0	0	0	0	0	0	0	0	0	0	1	0	0	1	0	2	1	1	0	125	0	0	0	0	0	0	0	17	2	0	1	1	1	0	5	0	1300.00	600.00	1100.00	1000.00
1	E2018-2292	1438	70	1	52.5	165	19.2837	1	0	0	0	0	0	0	0	0	1	0	0	0	0	0	0	0	2	1	2	0	141	0	0	0	0	0	0	0	9	26	0	1	1	1	24	5	0	200.00	75.00	1700.00	500.00
1	E2018-271	1491	49	1	65	165	23.8751	0	0	0	0	0	0	0	0	0	1	0	0	0	0	0	0	0	2	1	1	0	92	0	0	0	0	0	0	0	15	41	4	1	1	1	0	5	0	100.00	100.00	1000.00	500.00
1	E2018-28	1500	23	1	88	178	27.7743	0	0	0	0	0	0	0	0	0	0	0	0	0	0	0	0	0	1	1	1	0	200	0	0	0	0	0	0	0	4	24	0	1	2	2	16	5	0	100.00	400.00	1500.00	500.00
1	E2018-304	1528	50	2	62	154	26.1427	0	0	0	0	0	0	0	0	0	1	0	0	0	0	0	0	0	2	1	1	1	170	0	0	0	0	0	0	0	4	39	0	1	1	1	0	5	0	100.00	1000.00	1700.00	500.00
1	E2018-418	1654	70	1	49	165	17.9982	0	0	0	0	0	0	0	0	0	0	0	0	0	0	0	0	0	1	1	1	0	141	0	0	0	0	0	0	0	12	38	0	1	1	1	30	5	0	300.00	300.00	1000.00	0.00
1	E2018-42	1656	67	2	52	158	20.83	0	0	0	0	0	0	0	0	0	0	0	0	0	0	0	0	0	1	1	2	1	71	0	0	0	0	0	0	0	22	4	0	4	0	0	0	5	0	50.00	300.00	1000.00	0.00
1	E2018-57	1822	55	2	45	148	20.5442	0	0	0	0	0	0	0	0	0	0	0	0	0	0	0	0	0	2	1	1	0	87	0	0	0	0	0	0	0	8	35	0	1	1	1	0	5	0	100.00	300.00	500.00	500.00
1	E2018-622	1881	39	1	60	170	20.7612	0	0	0	0	0	0	0	0	0	0	0	0	0	0	0	0	0	1	1	1	0	107	0	0	0	0	0	0	0	21	31	0	1	3	3	0	5	0	100.00	200.00	1000.00	200.00
1	E2018-741	2013	68	2	50	156	20.5457	0	0	0	0	0	0	0	0	0	1	0	0	0	0	0	0	0	2	1	1	0	54	0	0	0	0	0	0	0	24	42	0	4	0	0	0	5	0	20.00	100.00	600.00	0.00
1	E2018-850	2134	37	2	50	162	19.052	0	0	0	0	0	0	0	0	0	0	0	0	0	0	0	0	0	1	1	1	0	97	0	0	0	0	0	0	0	10	11	0	1	1	1	18	5	0	200.00	200.00	1000.00	500.00
1	E2018-92	2211	40	2	60	161.5	23.0042	0	0	0	0	0	0	0	0	0	1	0	0	0	0	0	0	0	2	1	1	0	109	0	0	0	0	0	0	0	26	40	0	1	1	1	0	5	0	100.00	300.00	1000.00	500.00
1	E2018-929	2221	43	2	60	153	25.6312	0	0	0	0	0	0	0	0	0	0	0	0	0	0	0	0	0	1	1	1	0	120	0	0	0	0	0	0	0	4	2	0	1	1	1	0	5	0	150.00	500.00	1000.00	500.00
1	E2019-141	2756	60	1	51	167	18.2868	0	0	0	0	0	0	0	0	0	0	0	0	0	0	0	0	0	1	1	1	1	110	0	0	0	0	0	0	0	26	26	0	1	2	2	0	5	0	200.00	200.00	1000.00	500.00
1	E2019-1478	2831	43	1	73	175	23.8367	0	0	0	0	0	0	0	0	0	0	0	0	0	0	0	0	0	1	1		0	122	0	0	0	0	0	0	0	21	17	0	1	2	2	18	5	0	100.00	100.00	600.00	500.00
1	E2019-2056	3474	43	2	60	157	24.3418	0	0	0	0	0	0	0	0	0	0	0	0	0	0	0	0	0	1	1	1	0	158	0	0	0	0	0	0	0	9	7	0	1	2	2	30	5	0	300.00	300.00	1000.00	0.00
1	E2019-249	3841	70	1	76	168	26.9274	0	0	0	0	0	0	0	0	0	0	0	0	0	0	0	0	0	1	1	1	0	223	0	0	0	0	0	0	0	24	25	0	4	0	0	0	5	0	200.00	500.00	1100.00	500.00
1	E2019-266	3860	61	1	65	172	21.9713	0	0	0	0	0	0	0	0	0	1	0	0	0	0	0	0	0	2	1	1	0	78	0	0	0	0	0	0	0	24	25	0	1	1	1	0	5	0	200.00	200.00	700.00	500.00
1	E2019-332	3934	63	1	72	168	25.5102	1	0	0	0	0	0	0	0	0	1	0	0	1	0	1	0	0	2	1	1	0	161	0	0	0	0	0	0	0	8	15	0	3	0	0	0	5	0	50.00	200.00	500.00	500.00
1	E2019-436	4049	71	1	56	160	21.875	0	0	0	0	0	0	0	0	0	0	0	0	0	0	0	0	0	1	1	1	0	85	0	0	0	0	0	0	0	24	38	1	1	1	1	0	5	0	100.00	200.00	1200.00	0.00
1	E2019-674	4313	69	1	64	170	22.1453	0	0	0	0	0	0	0	0	0	0	0	0	0	0	0	0	0	1	1	2	0	154	0	0	0	0	0	0	0	9	23	0	1	1	1	28	5	0	800.00	200.00	1600.00	500.00
1	E2019-984	4657	56	2	65	155	27.0552	0	0	0	0	0	0	0	0	0	0	0	0	0	0	0	0	0	1	1	1	0	130	0	0	0	0	0	0	0	24	26	0	1	3	3	20	5	0	500.00	150.00	1700.00	500.00
0	I2018-522	5137	61	2	70	160	27.3438	0	0	0	0	0	0	0	0	0	0	0	0	0	0	0	0	0	1	1	1	0	126	0	0	0	0	0	0	0	13	26	0	4	0	0	0	5	0	50.00	100.00	2200.00	500.00
0	I2019-36	5499	57	2	55	159	21.7555	0	0	0	0	0	0	0	0	0	1	0	0	0	0	0	0	0	2	1	1	1	569	0	0	0	0	0	0	0	17	15	0	4	0	0	0	5	0	80.00	400.00	1000.00	500.00
0	I2019-43	5572	75	1	92.5	173	30.9065	0	0	0	0	0	0	0	0	0	0	0	0	0	0	0	1	0	2	1	1	1	90	0	0	0	0	0	0	0	13	42	0	1	1	1	15	5	0	200.00	200.00	500.00	500.00
1	E2019-1040	2346	75	1	75	168	26.5731	1	1	0	0	0	0	0	0	0	1	0	0	1	0	0	0	0	2	1	2	0	49	0	0	0	0	0	0	0	9	23	0	1	1	1	0	4	0	150.00	50.00	1100.00	500.00
1	E2018-1306	343	61	2	44	163	16.5607	0	0	0	0	0	0	0	0	0	0	0	0	0	0	0	0	0	2	1	1	0	63	0	0	0	0	0	0	0	4	26	0	4	0	0	0	4	0	30.00	200.00	1000.00	0.00
1	E2018-1348	389	44	2	65	160	25.3906	0	0	0	0	0	0	0	0	0	0	0	0	0	0	0	0	0	1	1	1	0	177	0	0	0	0	0	0	0	5	18	0	1	0	0	0	4	0	100.00	200.00	500.00	500.00
1	E2018-1378	422	36	1	57	167	20.4382	0	0	0	0	0	0	0	0	0	0	0	0	0	0	0	0	0	1	1	1	0	88	0	0	0	0	0	0	0	9	41	0	1	1	1	15	4	0	100.00	100.00	1500.00	0.00
1	E2018-177	857	49	1	66	160	25.7812	0	0	0	0	0	0	0	0	0	1	0	0	0	0	0	0	0	2	1	1	0	94	0	0	0	0	0	0	0	15	38	0	1	1	1	0	4	0	50.00	100.00	1000.00	0.00
1	E2018-1972	1082	48	2	55	155	22.8928	0	0	0	0	0	0	0	0	0	0	0	0	0	0	0	0	0	1	1	1	1	73	0	0	0	0	0	0	0	13	31	0	1	1	1	15	4	0	100.00	150.00	700.00	500.00
1	E2018-423	1660	64	1	60	173	20.0474	0	0	0	0	0	0	0	0	0	0	0	0	0	0	0	0	0	2	1	1	0	105	0	0	0	0	0	0	0	26	朱芳	0	1	1	1	0	4	0	300.00	300.00	1700.00	0.00
1	E2018-935	2228	64	2	51	152	22.0741	0	0	0	0	0	0	0	0	0	0	0	0	0	0	0	0	0	2	1	1	0	79	0	0	0	0	0	0	0	20	19	0	1	1	1	0	4	0	100.00	150.00	1200.00	500.00
0	I2019-160	5290	52	1	66	172	22.3094	0	0	0	0	0	0	0	0	0	0	0	0	0	0	0	0	0	2	1	1	1	170	0	0	0	0	0	0	0	5	16	0	1	1	0	0	4	0	200.00	150.00	1000.00	500.00
1	E2018-295	1517	55	1	65	170	22.4913	1	0	0	0	0	0	0	0	0	1	0	0	0	0	0	0	0	2	1		0	93	0	0	0	0	0	0	0	26	37	0	4	0	0	0	3	0	100.00	150.00	500.00	500.00
1	E2018-753	2026	71	1	55	170	19.0311	0	0	0	0	0	0	0	0	0	0	0	0	0	0	0	0	0	1	1	1	0	60	0	0	0	0	0	0	0	21	26	0	4	0	0	0	3	0	0.00	0.00	1000.00	500.00
1	E2018-1155	175	43	2	60	160	23.4375	0	0	0	0	0	0	0	0	0	0	0	0	0	0	0	0	0	1	1	1	0	235	0	0	0	0	0	0	0	26	40	0	1	3	3	20	2	0	150.00	150.00	2000.00	500.00
0	I2018-20	4785	53	1	64	160	25	0	0	0	0	0	0	0	0	0	0	0	0	0	0	0	0	0	1	1	2	1	254	0	0	0	0	0	0	5	15	33	0	1	1	0	0		1	100.00	200.00	1000.00	500.00
1	E2018-1687	765	46	1	85	176	27.4406	0	0	0	0	0	0	0	0	0	0	0	0	0	0	0	0	0	1	1	2	1	412	0	0	1	0	0	0	4	13	26	0	1	2	2	25	71	0	500.00	1400.00	4200.00	500.00
1	E2019-30	3898	51	2	51	38.5	344.072	0	0	0	0	0	0	0	0	0	0	0	0	0	0	0	0	0	1	2	2	0	258	1	0	0	0	0	0	1	13	8	1	1	3	3	30	71	0	500.00	300.00	2700.00	500.00
0	I2019-127	5255	55	1	52	172	17.5771	0	0	0	0	0	0	0	0	0	0	0	0	0	0	0	0	0	1	1	2	0	154	0	0	0	0	0	1	1	9	26	0	1	2	2	30	64	0	1500.00	200.00	1800.00	1000.00
1	E2018-1524	585	54	2	40	162	15.2416	1	1	0	0	0	0	0	0	0	0	0	0	0	0	0	0	0	2	1	2	0	193	0	0	1	0	0	0	4	10	31	1	1	2	2	0	56	0	100.00	400.00	1000.00	0.00
1	E2018-618	1876	68	1	69	165	25.3444	0	0	0	0	0	0	0	0	0	0	0	0	0	0	0	0	0	1	2	2	0	460	1	0	1	0	0	0	4	3	28	1	1	1	1	45	51	0	600.00	500.00	3000.00	500.00
1	E2018-1131	149	56	1	54	158	21.6311	0	0	0	0	0	0	0	0	0	0	0	0	0	0	0	0	0	1	1	2	0	288	1	0	0	0	0	0	1	18	36	1	1	2	2	12	51	0	400.00	1200.00	2500.00	500.00
0	I2018-115	4692	44	1	71	178	22.4088	0	0	0	0	0	0	0	0	0	0	0	0	0	0	0	0	0	1	1	2	1	50	0	0	0	0	0	0	0	2	37	0	4	1	0	0	51	0	10.00	0.00	600.00	0.00
1	E2018-1012	17	53	1	57	155	23.7253	0	0	0	0	0	0	0	0	0	0	0	0	0	0	0	0	0	2	2	2	0	414	1	0	1	0	0	0	4	18	2	0	1	2	2	12	50	0	400.00	600.00	2500.00	1000.00
1	E2018-1946	1053	67	2	43.5	160	16.9922	1	0	0	0	1	0	0	0	0	0	0	0	0	0	0	0	0	2	2	2	0	431	1	0	1	0	0	0	4	15	26	0	1	2	2	21	49	0	400.00	1500.00	4000.00	1000.00
1	E2018-1408	456	74	1	58.5	168	20.727	1	0	1	1	0	0	0	0	0	0	0	0	0	0	0	0	0	2	1		0	265	1	0	1	0	0	0	4	26	18	0	1	1	1	25	41	0	300.00	600.00	2100.00	500.00
0	I2018-124	4702	75	1	60	168	21.2585	0	0	0	1	0	0	0	0	0	1	0	0	0	0	0	0	0	2	1	2	0	287	0	0	0	0	0	0	0	16	32	0	1	2	4	41	39	0	700.00	100.00	1500.00	500.00
1	E2018-904	2194	64	1	90	180	27.7778	1	1	0	0	0	0	0	0	0	1	0	1	1	0	1	0	0	2	1	2	0	208	1	0	1	0	0	1	4	26	41	0	4	0	0	0	37	0	100.00	100.00	1100.00	500.00
0	I2019-208	5339	65	1	50	156	20.5457	0	0	0	0	0	0	0	0	0	0	0	0	0	0	0	0	0	1	2	2	0	528	0	0	1	0	0	0	4	7	19	0	1	2	3	40	37	0	800.00	1300.00	2450.00	1000.00
1	E2018-1497	554	56	1	96	180	29.6296	1	0	0	0	0	0	0	0	0	1	0	0	0	0	0	0	0	2	1	1	0	245	1	0	0	0	0	0	1	26	32	0	1	1	1	0	37	0	200.00	400.00	2600.00	500.00
0	I2019-389	5526	41	1	75	170	25.9516	0	0	0	0	0	0	0	0	0	1	0	0	0	0	0	0	0	2	2	2	0	224	0	0	0	0	0	0	0	24	33	0	1	3	1	20	37	0	500.00	200.00	2000.00	500.00
1	E2019-665	4303	66	2	72	170	24.9135	1	0	0	0	0	0	0	0	0	1	0	0	0	1	0	0	0	2	1	1	0	184	0	0	1	0	0	0	4	18	26	0	1	2	2	0	34	0	300.00	500.00	2100.00	0.00
0	I2019-468	5611	52	1	62	171	21.2031	0	0	0	0	0	0	0	0	0	0	0	0	0	0	0	0	0	1	1		0	262	1	0	0	0	0	0		26	26	0	4	0	0	0	34	0	1000.00	400.00	4400.00	0.00
1	E2018-870	2156	70	1	77	164	28.6288	0	0	0	0	0	0	0	0	0	0	0	0	0	0	0	0	0	1	1	2	0	683	1	0	1	0	0	0	4	26	27	1	1	0	0	12	33	0	500.00	900.00	5000.00	500.00
1	E2019-1291	2624	52	1	100	175	32.6531	0	0	0	0	0	0	0	0	0	1	0	0	0	0	0	0	0	2	1	2	0	283	1	0	1	0	0	0	4	26	26	0	1	1	1	45	33	0	550.00	700.00	2200.00	1000.00
1	E2019-544	4169	54	1	67.5	165	24.7934	0	0	0	0	0	0	0	0	0	1	0	0	0	0	0	0	0	2	2	2	0	0	1	0	1	0	0	0	4	22	25	1	1	2	2	0	33	0	700.00	1500.00	3000.00	700.00
1	E2018-321	1547	64	1	74	170	25.6055	0	1	0	0	0	0	0	0	0	0	0	0	0	0	0	0	0	2	1	1	1	107	1	0	0	0	0	0	1	26	42	0	1	1	1	0	33	0	100.00	250.00	500.00	500.00
1	E2019-1063	2371	79	2	51.5	156	21.1621	0	0	0	0	0	0	0	0	0	0	0	0	0	0	0	0	0	1	1	2	0	297	0	0	0	0	0	0	0	4	32	1	1	1	1	15	33	0	400.00	600.00	1500.00	0.00
1	E2018-2086	1209	50	2	51	158	20.4294	0	0	0	0	0	0	0	0	0	1	0	0	0	0	0	0	0	2	1	1	0	391	1	0	1	0	0	0	4	12	26	1	1	2	2	15	32	0	400.00	1600.00	4100.00	1000.00
1	E2018-729	1999	64	2	71	154	29.9376	1	0	0	0	0	0	0	0	0	0	0	0	1	0	0	0	0	2	1	1	0	136	0	0	1	0	0	0	4	24	10	0	1	2	2	12	32	0	100.00	400.00	1000.00	500.00
1	E2018-1971	1081	78	1	58	170	20.0692	0	0	0	0	0	0	0	0	0	0	0	0	0	0	0	0	0	1	1	2	0	125	0	0	1	0	0	0	4	9	10	1	2	1	1	20	31	0	NA	NA	NA	NA
1	E2019-55	4175	42	1	60	170	20.7612	0	0	0	0	0	0	0	0	0	0	0	0	0	0	0	0	0	1	1	2	1	370	1	0	1	0	0	0	4	26	26	0	4	0	0	0	31	0	200.00	2500.00	2000.00	1000.00
1	E2019-966	4637	71	1	100	183	29.8606	1	0	0	0	0	0	0	0	0	0	0	1	0	0	0	0	0	2	1	1	0	182	1	0	1	0	0	0	4	4	23	0	1	1	1	45	31	0	200.00	100.00	1100.00	500.00
1	E2019-579	4207	61	1	79	175	25.7959	1	1	0	0	0	0	0	0	0	1	0	0	0	0	0	0	0	2	1	1	0	300	1	0	0	1	0	0	2	4	7	0	1	1	1	20	31	0	1000.00	300.00	1500.00	1000.00
1	E2018-284	1505	78	1	56	169	19.6072	1	0	0	0	0	0	0	0	0	1	0	0	0	0	0	0	0	2	1	1	0	95	1	0	0	0	0	0	1	21	15	0	1	1	1	0	31	0	900.00	700.00	1200.00	1000.00
1	E2018-727	1997	61	2	74	160	28.9062	0	0	0	0	0	0	0	0	0	1	0	0	0	0	0	0	0	2	1	2	0	386	1	0	0	0	0	0	1	18	15	0	1	1	1	10	31	0	400.00	400.00	1500.00	1000.00
1	E2018-679	1943	78	2	69	160	26.9531	1	0	0	0	0	0	0	0	0	0	0	0	0	0	1	0	1	2	2	2	0	450	1	0	1	0	0	0	4	26	2	1	1	1	1	30	30	0	400.00	300.00	2500.00	1500.00
1	E2018-449	1688	69	1	70	176	22.5981	1	0	0	0	0	0	0	0	0	1	0	0	0	0	0	0	0	2	1	2	0	260	0	0	0	0	1	0	3	18	11	1	1	2	2	15	30	0	2500.00	600.00	3000.00	1000.00
1	E2018-260	1479	66	2	56	155	23.3091	1	1	1	0	0	0	0	0	0	0	0	1	1	0	0	0	1	2	1	2	0	100	1	0	0	0	0	0	1	23	11	3	4	0	0	0	30	0	80.00	500.00	1100.00	0.00
1	E2019-217	3600	68	1	85	172	28.7317	0	0	0	0	0	0	0	0	0	1	0	0	0	0	0	0	0	2	1	1	1	285	1	1	0	0	0	0	0	15	20	0	1	1	1	55	30	0	1500.00	1500.00	3500.00	1000.00
0	I2018-405	5007	78	2	40	145	19.025	0	0	0	0	0	0	0	0	0	0	0	0	0	0	0	0	0	1	2	2	0	384	0	0	0	0	0	0	0	15	11	2	2	3	2	40	30	0	3000.00	900.00	6000.00	0.00
1	E2018-1747	832	38	2	53	164	19.7055	0	0	0	0	0	0	0	0	0	1	0	0	0	0	0	0	0	2	1		0	95	1	0	1	0	0	0	4	26	39	0	1	1	1	17	29	0	100.00	400.00	1200.00	0.00
1	E2019-1411	2758	68	1	67	170	23.1834	1	0	0	0	0	0	0	0	0	0	0	0	0	0	0	1	0	2	2	2	0	390	0	0	1	0	0	0	4	18	10	0	1	1	1	6	29	0	300.00	2600.00	2700.00	500.00
1	E2018-1026	32	61	1	60	165	22.0386	0	0	0	0	0	0	0	0	0	0	0	0	0	0	0	0	0	1	1		0	225	1	0	0	0	0	0	1	18	39	0	1	1	1	27	29	0	400.00	200.00	1500.00	500.00
1	E2019-95	4619	65	1	73	170	25.2595	0	0	0	0	0	0	0	0	0	1	0	0	0	0	0	0	0	2	1	2	0	137	1	0	0	0	0	0	1	4	13	0	1	1	1	0	29	0	50.00	200.00	1200.00	500.00
0	I2018-62	5183	60	1	65	165	23.8751	1	0	0	0	0	0	0	0	0	0	0	0	0	0	0	0	0	2	1	1	1	161	0	0	0	0	0	1	1	18	12	0	1	1	0	0	29	0	850.00	100.00	1500.00	500.00
1	E2019-502	4123	71	1	55	167	19.721	0	0	0	0	0	0	0	0	0	0	0	0	0	0	0	0	0	1	1		0	254	1	0	1	0	0	MODS	5	26	26	0	1	3	3	33	28	1	500.00	800.00	2500.00	0.00
1	E2019-1453	2804	54	1	71	168	25.1559	0	0	0	0	0	0	0	0	0	0	0	0	0	0	0	0	0	2	1		0	385	1	0	1	0	0	0	4	17	38	0	1	1	1	45	28	0	300.00	500.00	2000.00	1000.00
1	E2019-307	3906	56	1	82	173	27.3982	0	0	0	0	0	0	0	0	0	1	0	0	0	0	0	0	0	2	1	1	1	400	1	0	1	0	0	0	4	13	26	0	1	2	2	25	28	0	150.00	650.00	2000.00	500.00
1	E2018-1109	124	54	1	59	172	19.9432	0	0	0	0	0	0	0	0	0	1	0	0	0	0	0	0	0	2	1	2	0	65	0	0	1	0	0	0	4	24	42	0	1	3	3	20	27	0	500.00	800.00	1500.00	1000.00
1	E2018-1853	950	52	1	61	173	20.3816	0	0	0	0	0	0	0	0	0	1	0	0	0	0	0	0	0	2	1	1	0	210	1	0	1	0	0	0	4	24	35	0	1	1	1	15	27	0	200.00	700.00	1200.00	500.00
0	I2019-275	5408	71	1	55	165	20.202	0	0	0	0	0	0	0	0	0	0	0	0	0	0	0	0	0	1	2	2	0	232	0	0	1	0	0	0	4	18	26	1	1	3	1	17	27	0	800.00	800.00	3250.00	1000.00
1	E2019-2064	3483	78	2	63	166	22.8625	0	0	0	0	0	0	0	0	0	0	0	0	0	0	0	0	0	1	1		0	286	1	0	0	0	0	0	1	26	26	0	1	1	1	20	27	0	200.00	600.00	2000.00	500.00
1	E2019-2231	3669	52	1	58	170	20.0692	1	0	0	0	0	0	0	0	0	0	0	1	0	0	0	0	0	2	1	1	0	298	1	0	0	0	0	0	1	4	13	0	2	1	1	30	27	0	300.00	100.00	3000.00	500.00
0	I2019-179	5307	55	1	71	172	23.9995	0	0	0	0	0	0	0	0	0	0	0	0	0	0	0	0	0	2	1	2	0	132	0	0	0	0	0	0	0	15	26	0	1	3	1	20	27	0	100.00	300.00	1250.00	500.00
1	E2018-834	2116	48	1	82	172	27.7177	0	0	0	0	0	0	0	0	0	0	0	0	0	0	0	0	0	1	1	1	0	355	1	0	1	0	0	0	4	26	14	0	1	3	3	0	26	0	200.00	400.00	3000.00	500.00
1	E2019-628	4262	56	1	75	177	23.9395	0	0	0	0	0	0	0	0	0	0	0	0	0	0	0	0	0	1	2	2	0	0	1	0	1	0	0	0	4	22	8	1	1	1	1	0	26	0	300.00	800.00	2500.00	1000.00
1	E2019-997	4671	59	1	76	177	24.2587	0	0	0	0	0	0	0	0	0	0	0	0	0	0	0	0	0	2	1	1	0	300	1	0	1	0	0	0	4	9	22	0	1	1	1	25	26	0	1000.00	750.00	2500.00	1000.00
1	E2018-2185	1319	55	1	62	178	19.5682	0	0	0	0	0	0	0	0	0	0	0	0	0	0	0	0	0	1	1	1	0	100	1	0	0	0	0	0	1	24	12	0	1	2	2	10	26	0	100.00	5.00	1200.00	0.00
1	E2019-747	4394	65	1	60	172	20.2812	0	0	0	0	0	0	0	0	0	1	0	0	0	0	0	0	0	2	1	1	0	159	1	0	0	0	0	0	1	18	2	1	1	1	1	0	26	0	200.00	100.00	1700.00	500.00
0	I2018-233	4820	29	1	60	172	20.2812	0	0	0	0	0	0	0	0	0	0	0	0	0	0	0	0	0	1	1	1	0	705	0	0	0	0	0	1	1	26	36	0	1	1	0	0	26	0	200.00	800.00	1500.00	500.00
0	I2019-65	5691	56	1	72	177	22.9819	0	0	0	0	0	0	0	0	0	0	0	0	0	0	0	0	0	1	1	1	1	118	0	0	0	0	0	0	0	13	34	0	4	0	0	0	26	0	100.00	0.00	1000.00	0.00
1	E2018-1112	128	52	1	60	160	23.4375	0	1	0	0	0	0	0	0	0	0	0	0	0	0	0	0	0	2	1	2	0	240	1	0	1	0	0	0	4	15	8	0	1	2	2	20	25	0	200.00	50.00	2000.00	0.00
1	E2018-963	2259	49	1	57	172	19.2672	0	0	0	0	0	0	0	0	0	0	0	0	0	0	0	0	0	1	2	2	0	320	1	0	1	0	0	0	4	22	19	1	1	1	1	30	25	0	1700.00	400.00	2800.00	1000.00
1	E2019-981	4654	65	1	78	175	25.4694	1	0	0	0	0	0	0	0	0	0	0	0	1	0	0	0	0	2	1	1	0	0	0	0	1	0	0	0	4	6	7	0	1	2	2	22	25	0	NA	NA	NA	NA
0	I2019-191	5320	61	2	63	155	26.2227	1	0	0	0	0	0	0	0	0	1	0	0	1	0	0	0	0	2	1	1	0	225	1	0	1	0	0	0	4	15	26	0	1	1	2	32	25	0	800.00	200.00	1500.00	500.00
0	I2018-80	5203	78	1	56	169	19.6072	0	0	0	0	0	0	0	0	0	0	0	0	0	0	0	0	0	1	1	2	0	212	1	0	0	0	1	0	3	21	26	0	4	0	0	0	25	0	50.00	100.00	2000.00	0.00
1	E2019-437	4050	67	1	75	175	24.4898	1	0	0	0	0	0	0	0	0	1	0	0	0	0	0	0	0	2	1	1	0	219	1	0	0	1	0	0	2	18	16	0	1	1	1	18	25	0	900.00	200.00	1600.00	500.00
1	E2019-1616	2985	65	1	58	169	20.3074	0	0	0	0	0	1	0	0	0	0	0	0	0	0	0	0	0	3	1		0	198	0	0	0	0	0	1	1	17	24	0	1	3	3	45	25	0	600.00	50.00	1600.00	500.00
1	E2019-1976	3384	35	1	74	183	22.0968	0	0	0	0	0	0	0	0	0	0	0	0	0	0	0	0	0	1	1	1	0	342	1	0	0	0	0	0	1	15	26	0	1	1	1	55	25	0	900.00	400.00	2600.00	500.00
0	I2018-326	4921	55	1	91	170	31.4879	0	0	0	0	0	0	0	0	0	0	0	0	0	0	0	0	0	1	1		0	188	0	0	0	0	0	0	0	18	36	0	1	1	1	11	25	0	300.00	600.00	1500.00	500.00
0	I2019-387	5525	55	1	70	172	23.6614	0	0	0	0	0	0	0	0	0	0	0	0	0	0	0	0	0	2	1	1	0	259	0	0	1	0	0	0	4	13	30	1	1	1	3	47	24	0	1000.00	400.00	2500.00	1000.00
1	E2018-1679	756	63	1	65	170	22.4913	0	0	0	0	0	0	0	0	0	1	0	0	0	0	0	0	0	2	2	2	0	469	1	0	0	0	0	0	1	16	26	0	4	0	0	0	24	0	1200.00	500.00	3000.00	0.00
1	E2018-2176	1309	59	1	75	168	26.5731	1	1	0	0	0	1	0	0	0	0	0	0	0	0	0	0	0	2	1	2	0	118	0	0	1	0	0	0	4	4	26	0	1	1	1	45	23	0	100.00	200.00	1600.00	0.00
1	E2018-725	1995	58	1	50	170	17.301	0	0	0	0	0	0	0	0	0	0	0	0	0	0	0	0	0	1	2	2	0	375	0	0	1	0	0	0	4	5	44	0	1	0	0	15	23	0	600.00	800.00	1500.00	500.00
1	E2018-936	2229	65	1	75	170	25.9516	1	0	0	0	0	0	0	0	0	0	0	0	0	0	0	0	0	2	1	1	0	273	1	0	1	0	0	0	4	4	10	0	1	2	2	45	23	0	600.00	900.00	1600.00	500.00
1	E2019-1425	2773	56	1	69	170	23.8754	0	0	0	0	0	0	0	0	0	0	0	0	0	0	0	0	0	1	2	2	0	440	1	0	1	0	0	0	4	24	26	1	1	1	1	0	23	0	500.00	300.00	2500.00	1000.00
0	I2018-416	5019	49	1	57	159	22.5466	0	0	0	0	0	0	0	0	0	0	0	0	0	0	0	0	0	1	1		0	146	0	1	0	0	0	0	4	18	16	0	1	1	1	9	23	0	2500.00	300.00	2500.00	250.00
0	I2019-234	5367	66	1	61	171	20.8611	0	0	0	0	0	0	0	0	0	0	0	0	0	0	0	0	0	2	1		1	257	0	0	0	1	0	1	2	15	35	0	1	3	1	20	23	0	1500.00	500.00	1500.00	500.00
0	I2019-42	5561	51	1	56	167	20.0796	0	0	0	0	0	0	0	0	0	0	0	0	0	0	0	0	0	1	1	2	0	395	0	0	0	1	0	0	2	18	35	0	4	0	0	0	23	0	600.00	300.00	1500.00	500.00
0	I2018-438	5043	27	1	59	171	20.1771	0	0	0	0	0	0	0	0	0	1	0	0	0	0	0	0	0	2	1	1	0	134	1	0	0	0	0	0	1	15	18	2	1	3	1	18	23	0	200.00	100.00	1500.00	0.00
0	I2019-469	5612	65	1	55	162	20.9572	0	0	0	0	0	0	0	0	0	0	0	0	0	0	0	0	0	1	1		0	309	0	0	0	0	0	0	0	13	40	0	4	0	0	0	23	0	700.00	500.00	2200.00	1000.00
1	E2019-725	4370	56	1	90	172	30.4218	1	1	0	0	0	0	0	0	0	0	0	1	1	0	1	0	0	2	1	2	0	241	1	0	1	0	0	0	4	13	26	0	1	1	1	15	22	0	200.00	700.00	1600.00	1000.00
1	E2019-792	4444	60	1	52	170	17.9931	0	1	0	0	0	0	0	0	0	1	0	0	0	0	0	0	0	2	1	2	0	309	1	0	1	0	0	0	4	4	26	0	1	1	1	15	22	0	60.00	400.00	1600.00	1000.00
1	E2019-884	4546	63	1	85	170	29.4118	1	1	0	0	0	0	0	0	0	0	0	1	0	0	0	0	0	2	1	1	0	412	0	0	1	0	0	0	4	26	10	0	1	1	1	19	22	0	100.00	400.00	1200.00	500.00
1	E2018-1090	103	58	1	70	178	22.0932	1	0	0	0	0	0	0	0	0	0	0	0	0	0	0	0	0	2	1	1	0	253	0	0	1	0	0	0	4	26	36	1	1	1	1	30	22	0	300.00	500.00	2000.00	500.00
1	E2018-913	2204	47	1	56	169	19.6072	0	0	0	0	0	0	0	0	0	1	0	0	0	0	0	0	0	2	1	2	0	250	0	0	1	0	0	0	4	26	10	1	1	3	3	12	22	0	1400.00	500.00	1500.00	1000.00
1	E2019-796	4448	59	1	61	171	20.8611	0	0	0	0	0	0	0	0	0	1	0	0	0	0	0	0	0	2	1	2	0	197	1	0	1	0	0	0	4	26	26	1	1	1	1	18	22	0	1700.00	700.00	4450.00	500.00
1	E2019-808	4462	50	1	84	178	26.5118	0	0	0	0	0	0	0	0	0	1	0	0	0	0	0	0	0	2	2	2	0	383	1	0	1	0	0	0	4	22	26	1	1	1	1	0	22	0	800.00	1000.00	2700.00	1500.00
0	I2019-392	5530	57	1	69	176	22.2753	0	0	0	0	0	0	0	0	0	1	0	0	0	0	0	0	0	2	1		1	218	0	0	0	0	1	0	3	7	26	0	4	3	3	45	22	0	50.00	100.00	2500.00	0.00
1	E2018-469	1710	68	1	63	165	23.1405	1	1	0	0	0	0	0	0	0	0	0	0	0	0	0	0	0	2	1		0	266	1	0	0	0	0	0	1	23	24	0	4	0	0	0	22	0	50.00	500.00	2000.00	0.00
1	E2019-1114	2428	66	1	63	170	21.7993	0	0	0	0	0	0	0	0	0	0	0	0	0	0	0	0	0	1	1	2	0	170	1	0	0	0	0	0	1	5	15	0	1	0	0	15	22	0	300.00	700.00	2000.00	500.00
1	E2019-1711	3091	57	1	69	175	22.5306	0	0	0	0	0	0	0	0	0	1	0	0	0	0	0	0	0	2	1	1	0	126	1	0	0	0	0	0	1	6	10	0	1	3	3	45	22	0	700.00	950.00	2200.00	500.00
1	E2019-2073	3493	71	2	45	150	20	0	0	0	0	0	0	0	0	0	0	0	0	0	0	0	0	0	2	1	2	0	190	1	0	0	0	0	0	1	5	35	0	1	1	1	30	22	0	500.00	1200.00	2000.00	500.00
1	E2018-2131	1260	53	2	54	165	19.8347	0	0	0	0	0	0	0	0	0	0	0	0	0	0	0	0	0	1	1		0	492	0	0	0	0	0	0	0	17	33	0	1	1	1	45	22	0	300.00	800.00	2000.00	1000.00
0	I2018-402	5004	54	1	74.5	170	25.7785	1	0	0	0	0	0	0	0	0	1	0	1	1	0	0	0	0	2	1	1	0	257	0	0	0	0	0	0	0	15	8	0	1	1	3	43	22	0	1000.00	500.00	2500.00	500.00
0	I2018-456	5063	69	1	73	168	25.8645	0	0	0	0	0	0	0	0	0	0	0	0	0	0	0	0	0	1	1	2	0	175	0	0	0	0	0	0	0	5	26	0	1	1	0	0	22	0	1400.00	300.00	2050.00	500.00
1	E2019-1574	2938	50	1	52	165	19.1001	0	1	0	0	0	0	0	0	0	1	0	0	0	0	0	0	0	2	1	1	0	260	0	0	1	0	0	0	4	26	44	1	1	3	3	0	21	0	500.00	500.00	2000.00	500.00
1	E2019-1625	2995	54	1	72	169	25.2092	1	1	0	0	0	0	0	0	0	0	0	0	1	0	0	0	0	2	1	2	0	217	1	0	1	0	0	0	4	5	18	0	1	2	2	30	21	0	100.00	500.00	1500.00	0.00
1	E2018-1695	774	41	2	45	158	18.026	0	0	0	0	0	0	0	0	0	0	0	0	0	0	0	0	0	1	1	2	0	193	0	0	1	0	0	0	4	9	40	2	1	3	3	22	21	0	500.00	500.00	1600.00	500.00
1	E2018-2219	1357	47	1	68	162	25.9107	0	0	0	0	0	0	0	0	0	0	0	0	0	0	0	0	0	1	1	2	0	455	1	0	1	0	0	0	4	18	30	1	1	2	2	25	21	0	900.00	1600.00	2200.00	3000.00
1	E2019-1162	2481	66	2	52	153	22.2137	0	0	0	0	0	0	0	0	0	0	0	0	0	0	0	0	0	1	1	1	0	346	1	0	1	0	0	0	4	4	26	0	1	3	3	45	21	0	2800.00	500.00	3200.00	1000.00
1	E2019-1499	2854	44	1	61	162	23.2434	0	0	0	0	0	0	0	0	0	1	0	0	0	0	0	0	0	2	1		0	155	0	0	1	0	0	0	4	15	12	0	1	2	2	20	21	0	2000.00	100.00	2600.00	500.00
1	E2018-140	447	78	1	65	158	26.0375	1	1	0	0	0	0	0	0	0	1	0	0	1	0	0	0	0	2	1	2	1	141	0	0	0	1	0	0	2	13	10	0	3	1	1	0	21	0	30.00	300.00	1100.00	500.00
1	E2019-2267	3708	51	2	75	165	27.5482	0	0	0	0	0	0	0	0	0	1	0	0	0	0	0	0	0	2	1	1	0	167	0	0	0	1	0	0	2	15	37	0	1	1	1	26	21	0	100.00	1500.00	1000.00	500.00
0	I2019-382	5520	81	1	91	175	29.7143	0	0	0	0	0	0	0	0	0	0	0	0	1	0	0	0	0	2	1	1	1	220	0	0	0	1	0	0	2	13	15	0	1	2	1	7	21	0	100.00	150.00	1200.00	500.00
1	E2019-726	4371	56	1	95	172	32.112	1	1	0	0	0	0	0	0	0	0	0	1	1	0	1	0	0	2	1	1	1	330	1	0	0	0	0	0	1	13	18	0	1	1	1	45	21	0	1500.00	75.00	2200.00	500.00
1	E2018-217	1302	62	1	76	175	24.8163	0	0	0	0	0	0	0	0	0	0	0	0	0	0	0	0	0	1	1	2	1	0	1	0	0	0	0	0	1	24	12	2	2	0	0	0	21	0	1000.00	700.00	3000.00	500.00
1	E2019-1856	3251	67	2	65	161	25.0762	1	0	0	0	0	0	0	0	0	0	0	0	0	0	0	0	0	2	1	2	0	437	1	0	0	0	0	0	1	12	26	0	1	0	0	20	21	0	600.00	700.00	2000.00	1000.00
1	E2019-252	3845	58	1	53	165	19.4674	0	0	0	0	0	0	0	0	0	0	0	0	0	0	0	0	0	1	1		1	131	1	0	0	0	0	0	1	18	23	0	1	1	1	0	21	0	300.00	300.00	700.00	500.00
0	I2019-203	5334	61	1	65	172	21.9713	0	0	0	0	0	0	0	0	0	0	0	0	0	0	0	0	0	1	1	1	1	176	1	0	0	0	0	1	1	7	26	0	1	1	0	0	21	0	100.00	120.00	1200.00	500.00
1	E2018-437	1675	43	1	59	165	21.6713	0	0	0	0	0	0	0	0	0	1	0	0	0	0	0	0	0	2	1	1	1	285	0	0	0	0	0	0	0	8	35	1	1	0	0	0	21	0	400.00	1500.00	2000.00	1000.00
1	E2019-1134	2450	71	1	54	160	21.0938	0	0	0	0	0	0	0	0	0	1	0	0	0	0	0	0	0	2	1	1	0	140	0	0	0	0	0	0	0	26	40	0	1	2	2	15	21	0	100.00	300.00	1500.00	500.00
0	I2019-489	5631	52	1	66	168	23.3844	0	0	0	0	0	0	0	0	0	1	0	0	0	0	0	0	0	2	1	2	0	357	0	0	1	0	0	0	5	16	21	0	1	3	1	7	20	1	2000.00	300.00	2500.00	500.00
1	E2018-1330	370	62	1	75	170	25.9516	1	1	0	0	0	0	0	0	0	1	0	0	0	0	0	0	0	2	1	1	0	174	1	0	1	0	0	0	4	26	26	0	1	1	1	14	20	0	100.00	300.00	1700.00	500.00
1	E2018-1810	903	61	2	53	165	19.4674	0	1	0	0	0	0	0	0	0	0	0	0	0	0	0	0	0	2	1	1	0	210	1	0	1	0	0	0	4	24	4	0	1	2	2	20	20	0	600.00	400.00	500.00	1000.00
1	E2019-1518	2876	53	1	63	169	22.0581	0	1	0	0	0	0	0	0	0	0	0	0	0	0	0	0	0	2	1	2	0	241	0	0	1	0	0	0	4	17	1	2	1	3	3	45	20	0	400.00	400.00	2000.00	500.00
1	E2018-1282	316	46	2	47	157	19.0677	1	0	0	0	0	0	0	0	0	1	0	1	0	0	0	0	0	2	1		0	281	1	0	1	0	0	0	4	26	26	0	1	3	3	15	20	0	500.00	400.00	2000.00	1000.00
1	E2018-134	380	67	1	46	171	15.7313	0	0	0	0	0	0	0	0	0	1	0	0	0	0	0	0	0	2	1	1	0	274	0	0	1	0	0	0	4	18	19	3	2	0	0	0	20	0	150.00	600.00	1600.00	500.00
1	E2018-1483	539	70	1	59	160	23.0469	0	0	0	0	0	0	0	0	0	0	0	0	0	0	0	0	0	1	1		0	516	1	0	1	0	0	0	4	12	37	0	1	1	1	26	20	0	600.00	1000.00	3400.00	1500.00
1	E2019-653	4290	63	1	65	167	23.3067	0	0	0	0	0	0	0	0	0	0	0	0	0	0	0	0	0	1	1	1	0	385	1	0	1	0	0	0	4	23	2	1	3	0	0	0	20	0	300.00	500.00	3000.00	1000.00
1	E2019-685	4325	55	1	71	176	22.921	1	0	0	0	0	0	0	0	0	0	0	0	1	0	0	0	0	2	1	2	0	373	1	0	1	0	0	0	4	22	24	1	1	1	1	0	20	0	500.00	400.00	2500.00	500.00
1	E2019-972	4644	68	1	54	165	19.8347	1	0	0	0	0	0	0	0	0	0	0	0	1	0	0	0	0	2	1	1	0	371	0	0	1	1	0	0	4	26	26	0	1	1	1	15	20	0	400.00	700.00	2600.00	1000.00
1	E2018-444	1683	63	1	70	170	24.2215	0	0	0	0	0	0	0	0	0	1	0	0	0	0	0	0	0	2	1	1	0	270	0	0	0	1	0	0	2	6	24	0	1	2	2	30	20	0	500.00	400.00	2000.00	500.00
0	I2019-128	5256	47	1	80	170	27.6817	0	0	0	0	0	0	0	0	0	0	0	0	0	0	0	0	0	2	1	2	0	197	0	0	0	1	0	0	2	26	26	0	1	1	2	20	20	0	50.00	100.00	1200.00	500.00
1	E2018-2178	1311	55	1	60	170	20.7612	0	1	0	0	0	0	0	0	0	1	0	0	0	0	0	0	0	2	1	1	0	262	1	0	0	0	0	0	1	4	26	0	1	3	3	30	20	0	400.00	300.00	2100.00	500.00
1	E2018-747	2019	56	1	78	164	29.0006	1	1	0	0	0	0	0	0	0	1	0	1	0	0	0	1	0	2	1	2	0	75	1	0	0	0	0	0	1	2	32	0	1	1	1	10	20	0	0.00	0.00	1000.00	500.00
1	E2018-452	1692	63	2	55	162	20.9572	0	0	0	0	0	0	0	0	0	0	0	0	0	0	0	0	0	2	1	1	0	140	1	0	0	0	0	0	1	18	26	0	1	0	0	0	20	0	150.00	650.00	1000.00	500.00
0	I2019-10	5225	68	2	52	160	20.3125	1	0	0	0	0	0	0	0	0	1	0	0	0	0	0	0	0	2	1	1	1	165	1	0	0	0	0	0	1	26	36	0	1	1	1	16	20	0	300.00	100.00	1000.00	500.00
0	I2019-259	5391	64	1	76	166	27.5802	1	0	0	1	0	0	0	0	0	1	0	0	0	0	0	0	0	2	1	2	1	291	0	0	0	0	0	1	1	18	12	1	1	1	0	0	20	0	200.00	300.00	1000.00	500.00
0	I2019-524	5669	64	1	66	167	23.6652	0	0	0	0	0	0	0	0	0	1	0	0	0	0	0	0	0	2	1	2	0	237	1	0	0	0	0	0	1	7	25	0	1	3	3	45	20	0	1000.00	400.00	2700.00	1000.00
0	I2019-169	5299	69	1	68	167	24.3824	0	1	0	0	0	0	0	0	0	1	0	0	0	0	0	0	0	1	1	1	0	291	0	0	0	0	0	0	0	5	26	0	1	1	3	45	20	0	600.00	300.00	1700.00	1000.00
0	I2018-312	4906	67	2	57	158	22.8329	1	0	0	1	0	0	0	0	0	0	0	1	0	0	0	1	0	2	1	1	0	147	0	0	0	0	0	0	0	5	19	0	1	2	2	24	20	0	300.00	200.00	500.00	500.00
1	E2019-1785	3172	66	1	62	172	20.9573	0	1	0	0	0	0	0	0	0	1	0	0	0	0	0	0	0	2	1	2	0	382	0	1	1	0	0	0	6	23	41	0	1	2	2	40	19	0	300.00	300.00	1700.00	500.00
1	E2019-2111	3536	70	1	69	170	23.8754	0	0	0	0	0	0	0	0	0	1	0	0	0	0	0	0	0	2	1	2	0	195	0	1	1	0	0	0	6	24	29	0	1	2	2	10	19	0	200.00	400.00	1500.00	1000.00
1	E2019-1154	2472	55	1	67	175	21.8776	0	1	0	0	0	0	0	0	0	0	0	0	0	0	0	0	0	2	1		0	110	0	0	1	0	0	0	4	15	26	0	1	1	1	18	19	0	100.00	200.00	1000.00	500.00
1	E2018-1233	262	66	1	54	155	22.4766	0	0	0	0	0	0	0	0	0	1	0	0	0	0	0	0	0	2	1	1	0	195	1	0	1	0	0	0	4	26	32	0	1	2	2	30	19	0	300.00	200.00	2100.00	500.00
1	E2018-1267	299	64	2	70	160	27.3438	1	0	0	0	0	0	0	0	0	0	0	0	1	0	0	0	0	2	1	2	0	410	1	0	1	0	0	0	4	23	21	0	1	1	1	15	19	0	100.00	300.00	2500.00	0.00
1	E2018-1402	450	56	1	60	170	20.7612	1	0	0	0	0	0	0	0	0	1	0	0	0	0	0	0	0	2	1		0	224	1	0	1	0	0	0	4	26	15	0	1	1	1	15	19	0	700.00	300.00	1000.00	500.00
1	E2018-1465	519	54	1	61	170	21.1073	0	0	0	0	0	0	0	0	0	1	0	0	0	0	0	0	0	2	1	1	1	281	1	0	1	0	0	0	4	26	24	0	1	2	2	0	19	0	600.00	500.00	2000.00	1000.00
1	E2018-1746	831	69	1	61	165	22.4059	1	0	0	0	0	0	0	0	0	0	0	0	0	0	0	0	0	2	1	1	0	178	1	0	1	0	0	0	4	6	26	0	1	1	1	15	19	0	100.00	300.00	1000.00	500.00
1	E2018-1799	889	80	2	60	161	23.1473	0	0	0	0	0	0	0	0	0	0	0	0	0	0	0	0	0	1	1	2	0	285	1	0	1	0	0	0	4	23	26	1	1	2	2	33	19	0	500.00	400.00	3000.00	500.00
1	E2018-555	1806	68	1	84	175	27.4286	1	0	0	0	0	0	0	0	0	0	0	0	0	0	0	0	0	2	1	1	1	235	0	0	1	0	0	0	4	24	32	0	2	2	2	0	19	0	100.00	200.00	2000.00	0.00
1	E2019-1934	3338	57	2	56	158	22.4323	0	0	0	0	0	0	0	0	0	0	0	0	0	0	0	0	0	1	2	2	0	346	1	0	1	0	0	0	4	18	41	1	1	1	1	0	19	0	200.00	800.00	2200.00	500.00
0	I2019-244	5376	66	2	57	150	25.3333	0	0	0	0	0	0	0	0	0	0	0	0	0	0	0	0	0	2	1	2	0	165	0	1	0	0	0	0	4	18	12	0	3	1	0	0	19	0	100.00	200.00	500.00	500.00
1	E2019-2075	3495	75	1	62	160	24.2188	1	0	0	0	0	0	0	0	0	0	0	0	0	0	1	0	0	2	1	2	0	288	0	0	0	1	0	0	2	26	40	1	1	1	1	0	19	0	200.00	1600.00	2600.00	1000.00
1	E2018-2050	1170	76	1	59	164	21.9363	1	1	0	0	0	0	0	0	0	0	0	0	0	0	0	0	0	2	1	1	0	215	1	0	0	0	0	0	1	4	18	0	1	2	2	27	19	0	300.00	100.00	2700.00	500.00
1	E2018-823	2104	64	1	60	165	22.0386	0	1	0	0	0	0	0	0	0	1	0	0	0	0	0	0	0	2	1	1	0	160	0	0	0	0	0	1	1	4	1	0	1	1	1	22	19	0	500.00	200.00	1100.00	1000.00
1	E2019-1858	3253	47	1	51	170	17.6471	0	0	0	0	0	0	0	0	0	0	0	0	0	0	0	0	0	1	1	1	0	275	1	0	0	0	0	0	1	16	40	0	1	2	2	13	19	0	250.00	1650.00	2000.00	1000.00
0	I2019-330	5470	58	2	50	157	20.2848	0	0	0	0	0	0	0	0	0	0	0	0	0	0	0	0	1	3	1	1	0	135	0	0	0	0	0	1	1	2	30	0	1	1	1	15	19	0	50.00	50.00	1100.00	0.00
1	E2019-1586	2951	60	1	57	163	21.4536	0	0	0	0	0	0	0	0	0	1	0	0	0	0	0	0	0	2	1	2	0	256	0	0	0	0	0	0	0	3	44	0	1	2	2	45	19	0	500.00	100.00	1800.00	1000.00
0	I2018-11	4686	65	1	56	165	20.5693	0	0	0	0	0	0	0	0	0	0	0	0	0	0	0	0	0	1	1	2	1	142	0	0	0	0	0	0	0	7	15	0	3	1	0	0	19	0	50.00	100.00	1500.00	0.00
0	I2018-414	5017	54	1	60	172	20.2812	0	0	0	0	0	0	0	0	0	0	0	0	0	0	0	0	0	1	1	1	0	140	0	0	0	0	0	0	0	26	22	0	1	1	1	10	19	0	150.00	200.00	1600.00	0.00
0	I2019-125	5253	70	2	42	146	19.7035	0	0	0	0	0	0	0	0	0	1	0	0	0	0	0	0	0	2	1		0	550	0	0	0	0	0	0	0	26	17	1	1	1	2	30	19	0	200.00	1000.00	3000.00	1000.00
0	I2019-301	5438	47	1	61	172	20.6193	0	0	0	0	0	0	0	0	0	0	0	0	0	0	0	0	0	2	1	1	0	217	0	0	0	0	0	0	0	26	36	0	1	2	2	32	19	0	600.00	100.00	1500.00	500.00
0	I2019-324	5463	41	1	64	172	21.6333	0	0	0	0	0	0	0	0	0	1	0	0	0	0	0	0	0	2	1	2	0	375	0	0	0	0	0	0	0	16	30	0	4	1	0	0	19	0	20.00	300.00	500.00	0.00
0	I2019-401	5541	60	2	63	160	24.6094	0	0	0	0	0	0	0	0	0	0	0	0	0	0	0	0	0	1	1	2	0	127	0	0	0	0	0	0	0	3	14	0	1	2	2	30	19	0	200.00	100.00	500.00	500.00
1	E2019-1575	2939	69	1	64	172	21.6333	1	1	0	1	0	0	0	0	0	0	0	1	1	0	0	0	0	2	1	1	0	207	1	0	1	0	0	1	4	15	4	0	1	1	1	15	18	0	400.00	300.00	1000.00	1000.00
1	E2018-1313	351	68	1	72	165	26.4463	0	0	0	0	0	0	0	0	0	0	0	0	0	0	0	0	0	1	1	1	0	153	1	0	1	0	0	0	4	26	36	0	1	1	1	15	18	0	100.00	200.00	1500.00	500.00
1	E2018-1365	408	65	1	59	165	21.6713	0	0	0	0	0	0	0	0	0	0	0	0	0	0	0	0	0	1	1	1	1	236	1	0	1	0	0	0	4	24	38	0	1	2	2	0	18	0	200.00	200.00	2000.00	500.00
1	E2018-2175	1308	64	2	58	153	24.7768	0	0	0	0	0	0	0	0	0	0	0	0	0	0	0	0	0	1	1		0	630	1	0	1	0	0	0	4	17	36	0	1	1	1	45	18	0	300.00	2000.00	2700.00	1500.00
1	E2018-398	1631	55	1	79	173	26.3958	1	0	0	0	0	0	0	0	0	0	0	0	1	0	0	0	0	2	1	1	0	264	0	0	1	0	0	0	4	2	10	1	1	2	2	25	18	0	300.00	400.00	2100.00	500.00
1	E2019-1920	3323	62	2	48	163	18.0662	0	0	0	0	0	0	0	0	0	1	0	0	0	0	0	0	0	2	1	1	0	220	0	0	1	0	0	0	4	16	26	0	1	1	1	30	18	0	100.00	200.00	1500.00	500.00
1	E2019-1970	3378	47	1	60	155	24.974	0	0	0	0	0	0	0	0	0	0	0	0	0	0	0	0	0	1	1	1	0	135	1	0	1	0	0	0	4	24	42	0	1	3	3	13	18	0	100.00	100.00	2100.00	500.00
1	E2019-336	3938	67	1	77	177	24.5779	0	0	0	0	0	0	0	0	0	1	0	0	0	0	0	0	0	2	1	2	1	227	1	0	1	0	0	0	4	13	26	0	1	2	2	35	18	0	700.00	1000.00	1200.00	1000.00
1	E2019-861	4521	52	2	59	160	23.0469	0	0	0	0	0	0	0	0	0	1	0	0	0	0	0	0	0	2	2	2	0	360	0	0	1	0	0	0	4	26	35	0	1	1	1	20	18	0	200.00	800.00	1800.00	0.00
0	I2018-291	4882	48	1	99	171	33.8566	0	0	0	0	0	0	0	0	0	0	0	0	0	0	0	0	0	1	2	2	0	95	0	1	0	0	0	0	4	13	11	0	1	1	0	0	18	0	50.00	100.00	1000.00	0.00
1	E2018-962	2258	59	1	71	173	23.7228	0	0	0	0	0	0	0	0	0	1	0	0	0	0	0	0	0	2	1	2	0	220	0	0	0	1	0	0	2	18	11	0	1	3	3	15	18	0	800.00	400.00	2000.00	1000.00
1	E2019-1613	2982	69	1	50	175	16.3265	0	0	0	0	0	0	0	0	0	0	0	0	0	0	0	0	0	1	2	2	0	245	1	0	0	1	0	0	2	13	35	1	1	1	1	20	18	0	600.00	100.00	1500.00	500.00
0	I2019-288	5422	53	1	79	173	26.3958	0	0	0	0	0	0	0	0	0	0	0	0	0	0	0	0	0	2	1	2	0	151	0	0	0	1	0	0	2	5	19	0	1	1	0	0	18	0	10.00	200.00	1600.00	0.00
1	E2019-1064	2372	73	1	68	172	22.9854	0	1	0	0	0	0	0	0	0	0	0	0	0	0	0	0	0	2	1	1	0	366	1	0	0	0	0	0	1	6	25	0	1	2	2	25	18	0	200.00	500.00	3000.00	500.00
1	E2019-295	3892	41	1	76	170	26.2976	0	1	0	0	0	0	0	0	0	1	0	0	0	0	0	0	0	2	1	1	0	202	1	0	0	0	0	0	1	15	24	0	3	1	1	0	18	0	50.00	400.00	700.00	0.00
1	E2018-865	2150	55	1	55	165	20.202	0	0	0	0	0	0	0	0	0	0	0	0	0	0	0	0	0	2	1	2	0	390	1	0	0	0	0	0	1	15	19	0	1	1	1	18	18	0	200.00	300.00	2000.00	1000.00
1	E2018-1383	428	50	1	42	153	17.9418	0	0	0	0	0	0	0	0	0	1	0	0	0	0	0	0	0	2	1	1	0	158	0	0	0	0	0	0	0	16	42	0	4	2	2	0	18	0	20.00	900.00	1000.00	500.00
1	E2018-1784	873	51	2	73	165	26.8136	0	0	0	0	0	0	0	0	0	1	0	0	0	0	0	0	0	2	1	1	0	245	0	0	0	0	0	0	0	6	26	0	1	3	3	30	18	0	200.00	400.00	1500.00	1000.00
1	E2018-1989	1100	54	1	81	170	28.0277	1	0	0	0	0	0	0	0	0	1	0	1	1	0	0	0	0	2	1	1	0	198	0	0	0	0	0	0	0	18	38	0	1	2	2	15	18	0	200.00	300.00	1500.00	500.00
1	E2018-670	1934	65	2	47	153	20.0777	0	0	0	0	0	0	0	0	0	0	0	0	0	0	0	0	0	1	2	1	0	360	0	0	0	0	0	0	0	4	36	0	1	0	0	0	18	0	300.00	1000.00	1500.00	500.00
1	E2018-757	2030	65	1	80	176	25.8264	1	0	0	0	0	0	0	0	0	0	0	0	0	0	0	0	0	2	1	2	0	237	0	0	0	0	0	0	0	13	19	0	1	1	1	15	18	0	50.00	400.00	1000.00	1000.00
1	E2019-1789	3176	58	2	85	168	30.1162	0	0	0	0	0	0	0	0	0	1	0	0	0	0	0	0	0	2	1	2	0	233	0	1	0	0	0	0	0	6	2	0	1	3	3	45	18	0	1200.00	1200.00	1600.00	1000.00
1	E2019-50	4120	62	1	78	170	26.9896	1	0	0	0	0	0	0	0	0	0	0	0	0	0	0	0	0	2	1	1	0	170	0	0	0	0	0	0	0	18	17	0	1	2	2	15	18	0	100.00	150.00	600.00	500.00
0	I2018-401	5003	65	1	65	174	21.4692	0	0	0	0	0	0	0	0	0	1	0	0	0	0	0	0	0	3	1	2	0	122	0	0	0	0	0	0	0	18	36	0	1	1	1	15	18	0	50.00	50.00	1200.00	500.00
0	I2018-403	5005	38	1	55	175	17.9592	0	0	0	0	0	0	0	0	0	1	0	0	0	0	0	0	0	2	2	3	0	138	0	0	0	0	0	0	0	9	11	0	4	0	0	0	18	0	1200.00	300.00	3000.00	500.00
1	E2019-186	3255	60	1	90	178	28.4055	0	1	0	0	0	0	0	0	0	1	0	0	0	0	0	0	0	2	1	2	0	155	1	1	1	0	0	0	6	15	20	0	3	0	0	0	17	0	100.00	300.00	1500.00	0.00
1	E2019-878	4539	55	1	85	179	26.5285	0	1	0	0	0	0	0	0	0	0	0	0	0	0	0	0	0	2	1		0	243	0	0	1	0	0	0	4	3	24	0	1	1	1	45	17	0	700.00	100.00	1600.00	500.00
1	E2018-1148	167	78	2	78	43	421.85	0	0	0	0	0	0	0	0	0	0	0	0	0	0	0	0	0	1	2	2	0	424	1	0	1	0	0	0	4	23	38	2	1	1	1	0	17	0	600.00	1700.00	4250.00	0.00
1	E2018-1393	439	61	2	65	170	22.4913	0	0	0	0	0	0	0	0	0	0	0	0	0	0	0	0	0	1	2	2	0	231	1	0	1	0	0	0	4	4	41	0	1	2	2	29	17	0	300.00	1100.00	2100.00	500.00
1	E2018-844	2127	65	2	65	150	28.8889	0	0	0	0	0	0	0	0	0	0	0	0	0	0	0	0	0	1	1	1	0	300	1	0	1	0	0	0	4	16	29	0	1	0	0	15	17	0	650.00	800.00	3500.00	500.00
1	E2019-1083	2393	51	1	55	167	19.721	0	0	0	0	0	0	0	0	0	0	0	0	0	0	0	0	0	1	2	1	0	340	1	0	1	0	0	0	4	23	16	3	1	2	2	0	17	0	300.00	700.00	1800.00	500.00
0	I2018-250	4839	66	1	56	165	20.5693	1	0	0	0	0	0	0	0	0	0	0	0	0	0	0	0	0	3	1	1	0	185	0	0	0	0	1	0	3	24	19	0	1	1	0	0	17	0	400.00	300.00	1200.00	500.00
1	E2019-992	4666	59	2	56	165	20.5693	1	1	0	0	0	0	0	0	0	0	0	0	0	0	0	0	0	2	2	2	0	493	1	0	0	1	0	0	2	24	11	1	1	1	1	6	17	0	800.00	500.00	3200.00	1000.00
1	E2018-561	1813	77	2	60	155	24.974	1	0	0	0	0	0	0	0	0	0	0	0	1	0	0	0	0	2	1	1	0	115	0	0	0	1	0	0	2	12	44	0	1	2	2	11	17	0	300.00	100.00	1100.00	500.00
1	E2018-2166	1298	67	1	76	178	23.9869	0	0	0	0	0	0	0	0	0	0	0	0	0	0	0	0	0	1	1	1	0	208	0	0	0	0	0	1	1	15	35	0	1	3	3	31	17	0	500.00	200.00	2500.00	500.00
1	E2018-359	1588	65	1	74	170	25.6055	1	0	0	0	0	0	0	0	0	0	0	1	0	0	0	0	0	2	1	2	0	200	1	0	0	0	0	0	1	24	2	0	1	1	1	15	17	0	300.00	200.00	1000.00	500.00
1	E2019-1228	2554	43	1	71	167	25.4581	0	0	0	0	0	0	0	0	0	1	0	0	0	0	0	0	0	2	1	1	0	100	1	0	0	0	0	0	1	12	21	0	1	1	1	15	17	0	100.00	200.00	1500.00	500.00
1	E2019-2370	3823	50	1	69	169	24.1588	0	0	0	0	0	0	0	0	0	1	0	0	0	0	0	0	0	2	1	1	0	289	1	0	0	0	0	0	1	26	1	0	1	1	1	12	17	0	NA	NA	NA	NA
1	E2019-419	4030	47	1	72	176	23.2438	0	0	0	0	0	0	0	0	0	0	0	0	0	0	0	0	0	1	2	2	1	412	1	0	0	0	0	0	1	0	26	0	4	0	0	0	17	0
1	E2019-686	4326	60	1	78	178	24.6181	1	1	0	0	0	0	0	0	0	1	0	1	0	0	0	1	0	2	1	1	0	143	0	0	0	0	0	0	0	13	26	0	1	2	2	15	17	0	200.00	100.00	1200.00	500.00
1	E2019-2007	3420	62	1	67	158	26.8386	0	0	0	0	0	0	0	0	0	0	0	0	0	0	0	0	0	1	1	1	0	212	0	0	0	0	0	0	0	15	35	0	1	2	2	15	17	0	200.00	800.00	1200.00	500.00
1	E2019-2247	3686	54	1	50	160	19.5312	0	0	0	0	0	0	0	0	0	0	0	0	0	0	0	0	0	1	2	2	0	479	0	0	0	0	0	0	0	6	26	1	1	1	1	25	17	0	200.00	1500.00	3000.00	1000.00
0	I2018-101	4677	64	1	55	170	19.0311	0	0	0	0	0	0	0	0	0	1	0	0	0	0	0	0	0	2	1	2	0	210	0	0	0	0	0	0	0	16	8	0	1	1	0	0	17	0	300.00	100.00	1000.00	500.00
0	I2018-259	4847	48	1	84	166	30.4834	1	0	0	0	0	0	0	0	0	1	0	0	0	1	0	0	0	2	1		0	253	0	0	0	0	0	0	0	26	19	0	1	3	1	20	17	0	400.00	200.00	2500.00	1000.00
0	I2018-85	5208	59	1	66	175	21.551	0	0	0	0	0	0	0	0	0	0	0	0	0	0	0	0	0	1	2	2	0	0	0	0	0	0	0	0	0	26	10	0	1	1	0	0	17	0	5.00	200.00	0.00	0.00
0	I2019-426	5568	68	2	40	152	17.313	0	0	0	0	0	0	0	0	0	0	0	0	0	0	0	0	0	1	1		0	321	0	0	0	0	0	0	0	7	26	0	1	3	0	0	17	0	5200.00	200.00	4375.00	1500.00
0	I2019-75	5702	58	1	75	161	28.9341	0	0	0	0	0	0	0	0	0	0	0	0	0	0	0	0	0	1	1	2	1	0	0	0	0	0	0	0	0	0	38	3	4	1	0	0	17	0
1	E2018-101	14	65	1	92	180	28.3951	0	0	0	0	0	0	0	0	0	1	0	0	0	0	0	0	0	2	1		0	210	0	0	1	0	0	0	4	26	16	0	1	1	1	0	16	0	150.00	600.00	1600.00	500.00
1	E2019-1606	2974	53	1	66	170	22.8374	0	1	0	0	0	0	0	0	0	1	0	0	0	0	0	0	0	2	1		0	332	0	0	1	0	0	0	4	17	20	0	1	2	2	45	16	0	200.00	400.00	1500.00	500.00
1	E2018-1602	672	66	1	73	173	24.3911	0	0	0	1	0	0	0	0	0	0	0	0	0	0	0	0	0	2	1		0	274	1	0	1	0	0	0	4	26	1	1	3	2	2	0	16	0	200.00	300.00	1600.00	500.00
1	E2019-487	4105	43	1	62	163	23.3355	0	0	0	0	0	0	0	0	0	0	0	0	0	0	0	0	0	1	1	1	0	520	1	0	1	0	0	0	4	23	4	1	1	1	1	18	16	0	600.00	800.00	3000.00	1000.00
1	E2019-597	4227	57	1	82	174	27.0842	0	0	0	0	0	0	0	0	0	1	0	0	0	0	0	0	0	2	1	1	0	157	0	0	1	0	0	0	4	4	1	0	1	2	2	21	16	0	500.00	100.00	1500.00	500.00
1	E2019-698	4339	68	1	69	170	23.8754	0	0	0	0	0	0	0	0	0	1	0	0	0	0	0	0	0	2	1		0	200	0	0	1	0	0	0	4	4	36	0	1	3	3	45	16	0	300.00	300.00	1000.00	500.00
0	I2019-252	5384	68	1	60	169	21.0077	0	0	0	0	0	0	0	0	0	0	0	0	0	0	1	0	0	2	1	1	0	150	0	0	1	0	0	0	4	24	32	0	1	2	2	22	16	0	300.00	200.00	1200.00	500.00
1	E2018-2272	1416	58	1	65	160	25.3906	1	0	0	0	0	0	0	0	0	1	0	0	1	1	0	0	0	2	1	1	0	100	0	0	0	1	0	0	2	18	31	0	1	2	2	14	16	0	200.00	100.00	1000.00	500.00
1	E2018-522	1770	40	2	57	158	22.8329	0	0	0	0	0	0	0	0	0	0	0	0	0	0	0	0	0	1	2	2	0	400	0	0	0	1	0	0	2	3	15	0	1	2	2	20	16	0	700.00	700.00	3000.00	500.00
0	I2019-457	5600	51	1	70	170	24.2215	0	0	0	0	0	0	0	0	0	0	0	0	0	0	0	0	0	1	1	2	0	147	0	0	0	1	0	0	2	18	15	0	1	3	2	30	16	0	1000.00	100.00	1000.00	1000.00
0	I2019-291	5426	65	1	55	170	19.0311	0	1	0	1	0	1	0	0	0	1	0	0	1	0	1	0	0	3	1	1	0	180	0	0	0	0	0	1	1	18	19	0	1	2	1	15	16	0	300.00	20.00	1000.00	0.00
1	E2018-216	1291	61	1	69	173	23.0546	1	0	0	0	0	0	0	0	0	1	0	0	1	0	0	0	0	2	1		1	201	1	0	0	0	0	0	1	18	12	0	1	1	1	15	16	0	200.00	200.00	1500.00	0.00
1	E2018-656	1918	44	1	71	176	22.921	0	0	0	0	0	0	0	0	0	0	0	0	0	0	0	0	0	1	1	2	0	274	1	0	0	0	0	0	1	4	39	0	1	3	3	42	16	0	1200.00	300.00	2200.00	1000.00
1	E2019-1704	3083	54	1	60	165	22.0386	0	0	0	0	0	0	0	0	0	1	0	0	0	0	0	0	0	2	1	1	0	179	1	0	0	0	0	0	1	15	30	0	1	3	3	26	16	0	400.00	100.00	2500.00	0.00
1	E2019-2161	3591	40	1	59	172	19.9432	0	0	0	0	0	0	0	0	0	1	0	0	0	0	0	0	0	2	1	2	0	275	1	0	0	0	0	0	1	6	39	1	1	3	3	12	16	0	250.00	2000.00	1500.00	500.00
1	E2019-876	4537	48	1	80	170	27.6817	1	0	0	0	0	0	0	0	0	0	0	0	0	0	0	0	0	2	1	1	0	370	1	0	0	0	0	0	1	5	2	0	1	1	1	30	16	0	400.00	400.00	3100.00	0.00
1	E2018-448	1687	85	1	77	170	26.6436	1	1	0	0	0	0	0	0	0	0	0	1	0	0	0	0	1	2	1		0	215	0	0	0	0	0	0	0	4	1	0	1	0	0	0	16	0	100.00	200.00	1000.00	1000.00
0	I2018-223	4810	62	1	74	172	25.0135	1	1	0	0	0	0	0	0	0	0	0	1	1	0	0	1	0	2	1	2	0	177	0	0	0	0	0	0	0	26	42	0	1	1	1	11	16	0	200.00	200.00	1000.00	500.00
0	I2018-59	5179	60	1	65	165	23.8751	0	1	0	0	0	0	0	0	0	1	0	0	0	0	0	0	0	2	1	1	0	333	0	0	0	0	0	0	0	26	30	0	1	1	0	0	16	0	50.00	300.00	1000.00	0.00
1	E2018-1359	401	31	1	66	180	20.3704	0	0	0	0	0	0	0	0	0	0	0	0	0	0	0	0	0	1	1	1	0	306	0	0	0	0	0	0	0	26	30	3	2	3	3	0	16	0	200.00	200.00	1500.00	1000.00
1	E2018-1676	753	69	1	78	182	23.5479	1	0	0	0	0	0	0	0	0	0	0	0	1	0	0	0	0	2	1	1	0	192	0	0	0	0	0	0	0	5	40	0	1	2	2	25	16	0	200.00	300.00	1000.00	500.00
1	E2018-1705	786	64	1	72	178	22.7244	0	0	0	0	0	0	0	0	0	0	0	0	0	0	1	0	0	2	2	2	0	150	0	0	0	0	0	0	0	15	18	0	4	0	0	0	16	0	100.00	300.00	1000.00	500.00
1	E2019-1106	2419	69	1	48	160	18.75	1	0	0	0	0	0	0	0	0	0	0	0	0	0	0	0	0	2	2	2	0	317	0	0	0	0	0	0	0	9	32	0	1	2	2	18	16	0	400.00	1200.00	3000.00	500.00
1	E2019-1810	3201	65	2	51	155	21.2279	1	0	0	0	0	0	0	0	0	0	0	0	1	0	0	0	0	2	1	2	0	243	0	0	0	0	0	0	0	3	36	0	1	0	0	15	16	0	200.00	500.00	1500.00	500.00
1	E2019-2254	3694	54	1	67	165	24.6097	1	0	0	0	0	0	0	0	0	0	0	0	1	0	0	0	0	2	1	1	0	260	0	0	0	0	0	0	0	26	32	0	1	3	3	32	16	0	500.00	300.00	2200.00	1000.00
0	I2018-498	5109	79	1	60	160	23.4375	0	0	1	1	0	0	0	0	0	0	0	0	0	0	0	0	0	2	1	2	0	184	0	0	0	0	0	0	0	7	33	0	3	1	0	0	16	0	50.00	100.00	1000.00	500.00
0	I2019-216	5348	68	1	75	175	24.4898	0	0	0	0	0	0	0	0	0	0	0	0	0	0	1	0	0	3	1	2	0	296	0	0	0	0	0	0	0	4	18	0	1	3	5	45	16	0	400.00	800.00	1500.00	500.00
1	E2019-1318	2654	55	1	68	173	22.7204	1	1	0	0	0	0	0	0	0	1	0	0	1	0	1	0	0	2	1		0	195	0	0	1	0	0	0	4	26	36	0	1	2	2	14	15	0	200.00	200.00	1500.00	500.00
1	E2018-1096	109	37	2	60	155	24.974	0	0	0	0	0	0	0	0	0	0	0	0	0	0	0	0	0	1	1		1	0	1	0	1	0	0	0	4	18	10	0	1	2	2	10	15	0	NA	NA	NA	NA
1	E2018-1114	130	72	1	54	165	19.8347	0	0	0	0	0	0	0	0	0	1	0	0	0	0	0	0	0	2	1		0	150	1	0	1	0	0	1	4	26	40	0	1	1	1	23	15	0	1100.00	300.00	1200.00	1000.00
1	E2018-1168	189	59	1	65	168	23.03	1	0	0	0	0	0	0	0	0	0	0	1	0	0	1	0	0	2	1		0	210	0	0	1	0	0	0	4	18	8	0	1	2	2	19	15	0	500.00	50.00	1500.00	500.00
1	E2018-1599	667	46	1	66	167	23.6652	0	0	0	0	0	0	0	0	0	1	0	0	0	0	0	0	0	2	1	1	0	274	0	0	1	0	0	0	4	26	16	1	1	1	1	23	15	0	600.00	400.00	1500.00	1000.00
1	E2018-917	2208	54	1	86	171	29.4108	0	0	0	0	0	0	0	0	0	1	0	0	0	0	0	0	0	2	1	1	0	295	1	0	1	0	0	0	4	26	27	2	1	1	1	10	15	0	200.00	200.00	1700.00	1000.00
1	E2019-1122	2437	54	1	65	170	22.4913	1	0	0	0	0	0	0	0	0	0	0	0	1	0	0	0	0	2	1		0	0	0	0	1	0	0	0	4	0	11	0	1	1	1	6	15	0	NA	NA	NA	NA
1	E2019-1929	3332	37	1	56	163	21.0772	0	0	0	0	0	0	0	0	0	1	0	0	0	0	0	0	0	2	1	1	0	243	0	0	1	0	0	0	4	24	26	0	1	2	2	15	15	0	200.00	75.00	1800.00	1000.00
1	E2019-2191	3624	52	1	72.5	170	25.0865	0	0	0	0	0	0	0	0	0	1	0	0	0	0	0	0	0	2	1	1	0	143	1	0	1	0	0	0	4	26	42	0	1	1	1	16	15	0	300.00	20.00	1000.00	500.00
1	E2019-740	4387	49	1	58	168	20.5499	0	0	0	0	0	0	0	0	0	1	0	0	0	0	0	0	0	2	1	1	0	173	0	0	1	0	0	0	4	26	36	0	1	3	3	15	15	0	200.00	450.00	1500.00	500.00
1	E2019-926	4593	61	1	60	170	20.7612	0	0	0	0	0	0	0	0	0	0	0	0	0	0	0	0	0	1	2	2	0	367	1	0	1	0	0	0	4	22	29	1	1	2	2	10	15	0	600.00	500.00	2500.00	1000.00
0	I2019-328	5467	75	1	50	166	18.1449	0	0	0	0	0	0	0	0	0	1	0	0	0	0	0	0	0	2	3	3	0	211	1	1	0	0	0	0	4	16	42	0	4	1	0	0	15	0	150.00	150.00	1200.00	500.00
0	I2019-433	5575	58	1	67	174	22.1297	0	0	0	0	0	0	0	0	0	1	0	0	0	0	0	0	0	2	1	1	0	265	0	1	0	0	0	0	4	26	26	2	1	3	2	12	15	0	300.00	500.00	1500.00	1000.00
0	I2019-184	5313	63	1	73	180	22.5309	1	1	0	0	1	0	0	0	0	1	0	1	1	0	1	0	1	2	1		0	327	0	0	0	1	0	0	2	26	4	0	1	2	2	38	15	0	900.00	200.00	2500.00	1000.00
0	I2019-153	5282	45	1	66	175	21.551	0	0	0	0	0	0	0	0	0	1	0	0	0	0	0	0	0	2	1		0	320	0	0	0	1	0	0	2	26	8	0	1	2	1	16	15	0	150.00	100.00	1500.00	500.00
0	I2019-28	5413	35	2	48	161	18.5178	0	0	0	0	0	0	0	0	1	1	0	0	0	0	0	0	0	2	1	2	1	220	0	0	0	1	0	0	2	26	25	1	4	0	0	0	15	0	2500.00	600.00	3000.00	0.00
1	E2018-1487	543	76	1	78	172	26.3656	0	1	1	0	0	0	0	0	0	0	0	0	0	0	0	0	1	2	1	1	0	235	1	0	0	0	0	1	1	26	19	0	1	1	1	15	15	0	100.00	450.00	1000.00	500.00
1	E2018-1508	567	78	1	69	168	24.4473	1	1	0	0	0	0	0	0	0	1	0	1	1	0	0	0	0	2	1		0	160	1	0	0	0	0	1	1	26	15	0	1	1	1	30	15	0	200.00	300.00	500.00	500.00
1	E2018-1717	799	80	1	65	168	23.03	1	1	0	0	0	0	0	0	0	0	0	0	0	0	0	0	0	2	1	1	0	101	1	0	0	0	0	0	1	4	26	0	1	1	1	12	15	0	100.00	300.00	1000.00	500.00
1	E2019-14	2744	61	1	75	176	24.2123	1	1	0	0	0	0	0	0	0	1	0	0	0	0	0	0	0	2	1		1	220	1	0	0	0	0	0	1	18	30	0	1	1	1	15	15	0	200.00	500.00	1700.00	500.00
1	E2019-2342	3792	56	1	79	162	30.1021	1	1	0	0	0	0	0	0	0	1	0	0	0	0	0	0	0	2	1	1	0	150	1	0	0	0	0	0	1	13	29	0	1	1	1	30	15	0	100.00	50.00	1600.00	500.00
1	E2019-2352	3803	47	1	81	165	29.7521	0	1	0	0	0	0	0	0	0	0	0	0	0	0	0	0	0	2	1	1	0	153	1	0	0	0	0	0	1	5	15	0	4	2	2	17	15	0	200.00	100.00	1500.00	500.00
1	E2018-1416	465	69	2	33	153	14.0971	0	0	0	0	0	0	0	0	0	0	0	0	0	0	0	0	0	1	1	2	0	166	1	0	0	0	0	0	1	18	36	0	1	1	1	12	15	0	200.00	200.00	2500.00	0.00
1	E2018-152	580	56	1	70	170	24.2215	0	0	0	0	0	0	0	0	0	0	0	0	0	0	0	0	0	1	1	1	0	221	1	0	0	0	0	0	1	15	32	0	1	1	1	0	15	0	1000.00	1600.00	3700.00	500.00
1	E2018-280	1501	48	1	72	180	22.2222	0	0	0	0	0	0	0	0	0	1	0	0	0	0	0	0	0	2	1	1	1	220	0	0	0	0	0	1	1	18	17	0	1	2	2	27	15	0	600.00	1000.00	2300.00	500.00
1	E2018-369	1599	55	1	65	170	22.4913	0	0	0	0	0	0	0	0	0	1	0	0	0	0	0	0	0	2	1	1	0	222	1	0	0	0	0	0	1	26	31	0	1	1	1	15	15	0	200.00	200.00	1500.00	1500.00
1	E2018-515	1762	64	1	70	175	22.8571	0	0	0	0	0	0	0	0	0	0	0	0	0	0	0	0	0	2	1	1	0	109	1	0	0	0	0	0	1	26	1	0	1	1	1	15	15	0	100.00	500.00	600.00	500.00
1	E2019-1947	3352	63	1	64	160	25	1	0	0	0	0	0	0	0	0	0	0	0	0	0	0	0	0	2	1		0	334	1	0	0	0	0	0	1	6	42	0	1	2	2	30	15	0	300.00	300.00	2500.00	0.00
1	E2019-2192	3625	42	2	57	160	22.2656	0	0	0	0	0	0	0	0	0	0	0	0	0	0	0	0	0	1	1	1	0	420	1	0	0	0	0	0	1	26	26	1	1	1	1	30	15	0	200.00	1300.00	3500.00	1000.00
1	E2019-2232	3670	50	1	65	162	24.7676	0	0	0	0	0	0	0	0	0	0	0	0	0	0	0	0	0	1	2	1	0	301	1	0	0	0	0	0	1	3	26	1	1	0	0	30	15	0	200.00	300.00	2100.00	500.00
1	E2019-717	4361	67	1	60	165	22.0386	0	0	0	0	0	0	0	0	0	0	0	0	0	0	0	0	0	1	1	2	0	486	1	0	0	0	0	0	1	26	26	2	1	2	2	20	15	0	500.00	1100.00	3500.00	500.00
0	I2019-385	5523	52	1	69	167	24.7409	0	0	0	0	0	0	0	0	0	0	0	0	0	0	0	0	0	1	1	1	0	270	1	0	0	0	0	0	1	26	26	0	1	1	1	10	15	0	50.00	100.00	2000.00	1000.00
0	I2019-56	5682	56	1	65	170	22.4913	0	0	0	0	0	0	0	0	0	0	0	0	0	0	0	0	0	1	1	2	0	178	1	0	0	0	0	0	1	24	24	0	1	1	1	18	15	0	200.00	600.00	1000.00	500.00
1	E2018-145	502	72	1	73	165	26.8136	1	1	0	0	0	0	0	0	0	1	0	1	0	0	0	0	0	2	1	1	0	137	0	0	0	0	0	0	0	16	26	0	1	1	1	0	15	0	100.00	300.00	1700.00	1000.00
0	I2018-425	5029	67	1	81	168	28.699	1	1	0	0	0	0	0	0	0	0	0	1	1	0	0	0	0	2	1	1	0	258	0	0	0	0	0	0	0	4	26	0	1	2	1	19	15	0	1000.00	200.00	2500.00	1000.00
0	I2019-161	5291	71	1	75	172	25.3515	1	1	0	0	0	0	0	0	0	0	0	1	0	0	0	0	1	2	1		0	206	0	0	0	0	0	0	0	7	22	0	1	3	2	30	15	0	200.00	500.00	1300.00	500.00
1	E2018-1413	462	56	1	74	170	25.6055	1	0	0	0	0	0	0	0	0	1	0	1	1	0	0	0	0	2	1	1	0	230	0	0	0	0	0	0	0	6	2	0	1	1	1	17	15	0	300.00	500.00	1500.00	500.00
1	E2018-1593	661	58	1	65	172	21.9713	0	0	0	0	0	0	0	0	0	0	0	0	0	0	0	0	0	1	1	1	0	169	0	0	0	0	0	0	0	18	26	0	1	2	2	14	15	0	200.00	900.00	2000.00	500.00
1	E2018-1601	671	61	1	69	174	22.7903	1	0	0	0	0	0	0	0	0	1	0	0	1	0	0	0	0	2	1	1	0	133	0	0	0	0	0	0	0	26	36	0	1	1	1	8	15	0	10.00	400.00	1200.00	500.00
1	E2018-1634	707	36	1	45	165	16.5289	0	0	0	0	0	0	0	0	0	1	0	0	0	0	0	0	0	2	1	1	0	100	0	0	0	0	0	0	0	26	7	0	1	1	1	7	15	0	100.00	150.00	1000.00	500.00
1	E2019-1177	2497	40	2	51	158	20.4294	0	0	0	0	0	0	0	0	0	1	0	0	0	0	0	0	0	2	1	1	0	214	0	0	0	0	0	0	0	18	11	0	1	2	2	10	15	0	200.00	1800.00	2100.00	500.00
1	E2019-1474	2827	63	1	76	167	27.2509	1	0	0	0	0	0	0	0	0	1	0	0	1	0	0	0	0	2	1	1	0	195	0	0	0	0	0	0	0	10	25	0	1	1	1	45	15	0	200.00	200.00	1800.00	500.00
1	E2019-1849	3243	55	1	61	165	22.4059	0	0	0	0	0	0	0	0	0	0	0	0	0	0	0	0	0	1	1	1	0	173	0	0	0	0	0	0	0	8	13	0	1	3	3	20	15	0	100.00	500.00	1000.00	500.00
1	E2019-2030	3446	41	1	79	176	25.5036	0	0	0	0	0	0	0	0	0	1	0	0	0	0	0	0	0	2	1	1	0	182	0	0	0	0	0	0	0	18	15	0	1	1	1	15	15	0	200.00	100.00	1200.00	500.00
1	E2019-2336	3785	49	1	65	160	25.3906	0	0	0	0	0	0	0	0	0	0	0	0	0	0	0	0	0	1	1	1	0	249	0	0	0	0	0	0	0	26	36	0	1	3	3	60	15	0	1200.00	75.00	2000.00	1000.00
1	E2019-2361	3813	56	1	65	170	22.4913	0	0	0	0	0	0	0	0	0	1	0	0	0	0	0	0	0	2	1	2	0	166	0	0	0	0	0	0	0	18	1	0	1	3	3	16	15	0	300.00	100.00	1600.00	500.00
1	E2019-359	3963	65	1	82	170	28.3737	0	0	0	0	0	0	0	0	0	1	0	0	0	0	0	0	0	2	1	1	1	237	0	0	0	0	0	0	0	6	16	0	1	1	1	15	15	0	100.00	600.00	2000.00	500.00
1	E2019-520	4143	44	2	56	160	21.875	0	0	0	0	0	0	0	0	0	0	0	0	0	0	0	0	0	1	1		0	164	0	0	0	0	0	0	0	18	12	0	1	3	3	14	15	0	700.00	350.00	1300.00	500.00
1	E2019-636	4271	65	1	62	164	23.0518	1	0	0	0	0	0	0	0	0	1	0	0	1	0	0	0	0	2	1	1	0	153	0	0	0	0	0	0	0	2	38	0	1	3	3	28	15	0	300.00	50.00	1600.00	0.00
1	E2019-836	4493	45	1	75	165	27.5482	0	0	0	0	0	0	0	0	0	1	0	0	0	0	0	0	0	2	1	1	0	219	0	0	0	0	0	0	0	6	4	0	1	2	2	15	15	0	300.00	400.00	2100.00	500.00
1	E2019-883	4545	51	1	67	172	22.6474	0	0	0	0	0	0	0	0	0	1	0	0	0	0	0	0	0	2	1	1	0	212	0	0	0	0	0	0	0	26	10	0	1	1	1	24	15	0	800.00	300.00	2000.00	1000.00
1	E2019-917	4583	56	1	68	175	22.2041	1	0	0	0	0	0	0	0	0	1	0	0	1	0	0	0	0	2	1	1	0	161	0	0	0	0	0	0	0	6	21	0	1	2	2	30	15	0	300.00	100.00	2200.00	500.00
0	I2018-303	4896	11	1	44	150	19.5556	0	0	0	0	0	0	0	0	0	0	0	0	0	0	0	0	0	1	1		0	244	0	0	0	0	0	0	0	26	1	0	1	3	0	0	15	0	500.00	500.00	3200.00	0.00
0	I2018-446	5052	77	1	62	166	22.4996	1	0	0	0	0	0	0	0	0	0	0	0	1	0	0	0	0	2	1		0	108	0	0	0	0	0	0	0	26	26	0	1	1	1	15	15	0	400.00	900.00	1700.00	500.00
0	I2018-469	5077	62	1	64	172	21.6333	0	0	0	0	0	0	0	0	0	0	0	0	0	0	0	0	0	1	1		0	115	0	0	0	0	0	0	0	16	4	0	3	1	0	0	15	0	10.00	30.00	1100.00	500.00
0	I2018-509	5122	62	1	58	160	22.6562	0	0	0	0	0	0	0	0	0	1	0	0	0	0	0	0	0	2	1	1	0	176	0	0	0	0	0	0	0	24	16	0	1	3	2	36	15	0	1200.00	200.00	2500.00	500.00
0	I2018-76	5198	64	2	65	155	27.0552	1	0	0	0	0	0	0	0	0	1	0	0	0	0	0	1	0	3	1	1	0	206	0	0	0	0	0	0	0	4	22	0	1	1	2	27	15	0	1200.00	300.00	1500.00	500.00
0	I2019-17	5300	65	1	71	170	24.5675	1	0	0	0	0	0	0	0	0	1	0	0	1	0	0	0	0	2	1	1	1	113	0	0	0	0	0	0	0	10	15	0	1	1	0	0	15	0	300.00	100.00	500.00	500.00
0	I2019-213	5345	71	2	63.5	164	23.6095	0	0	0	0	0	0	0	0	0	0	0	0	0	0	0	0	0	2	1	2	0	200	0	0	0	0	0	0	0	7	19	0	1	2	2	30	15	0	1000.00	300.00	1800.00	500.00
0	I2019-386	5524	68	1	62	162	23.6244	0	0	0	0	0	0	0	0	0	1	0	0	0	0	0	0	0	2	1	1	1	257	0	0	0	0	0	0	0	26	4	0	1	1	1	15	15	0	150.00	300.00	1100.00	500.00
0	I2019-421	5563	59	1	59	162	22.4813	0	0	0	0	0	0	0	0	0	0	0	0	0	0	0	0	0	2	1	2	0	157	0	0	0	0	0	0	0	18	14	0	3	1	0	0	15	0	50.00	50.00	1200.00	500.00
0	I2019-442	5584	56	1	60	170	20.7612	0	0	0	0	0	0	0	0	0	0	0	0	0	0	0	0	0	1	1	1	0	160	0	0	0	0	0	0	0	24	26	0	1	2	1	12	15	0	50.00	200.00	1000.00	500.00
0	I2019-5	5642	59	1	65	175	21.2245	0	0	0	0	0	0	0	0	0	0	0	0	0	0	0	0	0	3	1		0	193	0	0	0	0	0	0	0	11	26	0	1	2	2	32	15	0	600.00	200.00	2550.00	100.00
0	I2019-74	5701	62	1	62	170	21.4533	0	0	0	0	0	0	0	0	0	1	0	0	0	0	0	0	0	2	1	1	1	175	0	0	0	0	0	0	0	26	35	0	1	1	0	0	15	0	300.00	100.00	1500.00	500.00
1	E2018-796	2073	66	2	70	150	31.1111	1	0	0	0	0	0	0	0	0	0	0	1	0	0	0	0	0	2	1		0	155	1	0	1	0	0	0	5	26	14	0	1	2	2	15	14	呼吸道感染	200.00	200.00	1000.00	500.00
0	I2018-355	4952	45	1	72	170	24.9135	0	0	0	0	0	0	0	0	0	1	0	0	0	0	0	0	0	2	1	1	0	200	0	0	0	0	0	0	5	22	19	0	1	2	2	30	14	1	800.00	300.00	1500.00	500.00
1	E2018-1550	614	60	1	72	170	24.9135	1	1	0	0	0	0	0	0	0	1	0	0	1	0	0	0	0	3	1	1	0	100	1	0	1	0	0	1	4	11	24	0	1	2	2	30	14	0	100.00	10.00	500.00	0.00
1	E2018-841	2124	64	1	60	172	20.2812	1	1	0	0	0	0	0	0	0	0	0	1	0	0	0	0	0	2	1	1	0	160	1	0	1	0	0	0	4	23	26	0	4	0	0	0	14	0	100.00	200.00	1500.00	500.00
1	E2018-900	2190	65	1	75	165	27.5482	0	1	0	0	0	0	0	0	0	0	0	0	0	0	0	0	0	2	1	2	0	457	0	0	1	0	0	0	4	15	39	1	1	1	1	15	14	0	600.00	500.00	2500.00	1000.00
1	E2019-1582	2947	71	1	70	165	25.7117	0	1	0	0	0	0	0	0	0	0	0	0	0	0	0	0	0	2	2	3	0	439	1	0	1	0	0	0	4	23	30	1	1	2	2	30	14	0	1500.00	100.00	3800.00	250.00
1	E2019-2281	3724	49	1	90	180	27.7778	1	1	0	0	0	0	0	0	0	0	0	1	1	0	0	0	0	2	1		0	210	0	0	1	0	0	0	4	26	25	0	1	2	2	13	14	0	400.00	200.00	2000.00	500.00
1	E2019-2324	3772	59	1	59	170	20.4152	0	1	0	1	0	0	0	0	0	0	0	0	0	0	0	0	0	2	2	2	0	299	0	0	1	0	0	0	4	9	26	0	1	0	0	23	14	0	700.00	500.00	1000.00	1000.00
1	E2019-493	4112	41	1	65	175	21.2245	1	1	0	0	0	0	0	0	0	0	0	1	0	0	0	0	0	2	1		0	311	0	0	1	0	0	0	4	26	40	0	1	1	1	12	14	0	600.00	400.00	2700.00	1000.00
1	E2019-802	4456	66	1	64	167	22.9481	1	1	0	0	0	0	0	0	0	0	0	0	0	0	0	1	0	2	1	2	0	184	0	0	1	0	0	0	4	15	37	0	1	3	3	34	14	0	1500.00	500.00	1100.00	500.00
0	I2019-534	5679	57	1	65	170	22.4913	1	1	0	0	0	0	0	0	0	0	0	0	0	0	0	0	0	2	1	1	0	195	0	1	0	0	0	0	4	26	32	0	1	1	1	16	14	0	200.00	450.00	1600.00	500.00
1	E2018-1103	118	71	1	78	168	27.6361	1	0	0	0	0	0	0	0	0	1	0	0	1	0	0	0	0	2	1	1	0	213	1	0	1	0	0	0	4	18	41	0	1	1	1	0	14	0	300.00	300.00	1600.00	0.00
1	E2018-1446	498	33	2	76	177	24.2587	0	0	0	0	0	0	0	0	0	1	0	0	0	0	0	0	0	2	1		0	452	0	0	1	0	0	0	4	26	14	0	1	2	2	38	14	0	1600.00	600.00	2000.00	500.00
1	E2018-1787	876	65	2	72	165	26.4463	1	0	0	1	0	0	0	0	0	0	0	0	0	0	0	0	0	2	1		0	130	1	0	1	0	0	0	4	8	15	0	4	0	0	0	14	0	100.00	300.00	1500.00	0.00
1	E2018-1850	947	48	1	65	168	23.03	0	0	0	0	0	0	0	0	0	1	0	0	0	0	0	0	0	2	1	1	0	216	1	0	1	0	0	0	4	24	12	0	1	3	3	25	14	0	500.00	100.00	2600.00	500.00
1	E2018-2097	1221	55	1	70	173	23.3887	1	0	0	0	0	0	0	0	0	0	0	0	1	1	0	0	0	2	1	1	0	158	0	0	1	0	0	0	4	16	7	0	1	2	2	30	14	0	500.00	250.00	1100.00	500.00
1	E2018-2118	1245	44	1	78	175	25.4694	0	0	0	0	0	0	0	0	0	0	0	0	0	0	0	0	0	1	1		0	296	0	0	1	0	0	0	4	18	16	0	1	3	3	24	14	0	200.00	800.00	2500.00	1500.00
1	E2018-2133	1262	72	1	65	150	28.8889	1	0	1	0	1	0	0	0	0	0	0	1	0	0	1	0	0	2	2	2	0	302	0	0	1	0	0	0	4	26	19	0	1	2	2	35	14	0	250.00	400.00	1700.00	1000.00
1	E2018-2224	1363	64	1	59	173	19.7133	0	0	0	0	0	0	0	0	0	1	0	0	0	0	0	0	0	2	1	1	0	140	1	0	1	0	0	0	4	18	8	0	1	3	3	20	14	0	200.00	100.00	1000.00	500.00
1	E2018-270	1490	41	1	59	172	19.9432	0	0	0	0	0	0	0	0	0	1	0	0	0	0	0	0	0	2	1	1	0	176	0	0	1	0	0	0	4	6	8	0	1	1	1	0	14	0	100.00	750.00	500.00	500.00
1	E2018-433	1671	54	1	68	170	23.5294	1	0	0	0	0	0	0	0	0	0	0	0	0	0	0	0	0	2	1	1	1	227	0	0	1	0	0	0	4	16	6	0	1	1	1	0	14	0	300.00	75.00	1600.00	500.00
1	E2018-619	1877	68	2	71	162	27.0538	1	0	0	0	0	0	0	0	0	0	0	0	1	0	0	0	0	2	1	2	0	570	0	0	1	0	0	0	4	16	12	1	1	1	1	22	14	0	600.00	500.00	3000.00	500.00
1	E2018-811	2091	55	1	70	175	22.8571	1	0	0	0	0	0	0	0	0	1	0	0	0	0	0	0	0	2	1	1	0	60	1	0	1	0	0	0	4	19	8	0	1	1	1	0	14	0	50.00	200.00	1000.00	0.00
1	E2018-848	2131	59	1	70	175	22.8571	0	0	0	0	0	0	0	0	0	1	0	0	0	0	0	0	0	2	1	1	0	161	0	0	1	0	0	0	4	6	26	0	1	1	1	18	14	0	300.00	200.00	1700.00	500.00
1	E2019-1023	2327	54	1	73	175	23.8367	1	0	1	0	0	0	0	0	0	1	0	0	0	0	0	0	1	2	1	1	0	140	1	0	1	0	0	0	4	3	4	0	1	2	2	15	14	0	50.00	100.00	700.00	500.00
1	E2019-1130	2446	78	2	49	149	22.0711	1	0	0	0	0	0	0	0	0	1	0	0	1	0	0	0	0	2	1	1	0	175	0	0	1	0	0	0	4	26	26	0	1	2	2	7	14	0	300.00	200.00	1200.00	500.00
1	E2019-1281	2613	38	1	70	179	21.847	0	0	0	0	0	0	0	0	0	0	1	0	0	0	0	0	0	2	1	1	0	290	1	0	1	0	0	0	4	16	2	0	1	3	3	42	14	0	400.00	700.00	2200.00	500.00
1	E2019-1553	2915	40	2	65	170	22.4913	0	0	0	0	0	0	0	0	0	0	0	0	0	0	0	0	0	1	1	1	0	206	0	0	1	0	0	0	4	16	30	0	1	1	1	30	14	0	200.00	1500.00	2000.00	1000.00
1	E2019-1591	2957	54	1	78	178	24.6181	0	0	0	0	0	0	0	0	0	0	0	0	0	0	0	0	0	1	1	1	0	156	0	0	1	0	0	0	4	4	26	0	1	1	1	20	14	0	300.00	100.00	1300.00	500.00
1	E2019-1601	2969	55	1	72	169	25.2092	0	0	0	0	0	0	0	0	0	0	0	0	0	0	0	0	0	1	2	2	0	486	1	0	1	0	0	0	4	6	26	1	1	1	1	30	14	0	1100.00	600.00	3000.00	1500.00
1	E2019-1662	3036	62	2	75	155	31.2175	1	0	0	0	0	0	0	0	0	0	0	0	1	0	0	0	0	2	1	1	0	379	1	0	1	0	0	0	4	12	4	0	1	1	1	14	14	0	500.00	400.00	2500.00	500.00
1	E2019-1722	3103	55	1	55	173	18.3768	0	0	0	0	0	0	0	0	0	1	0	0	0	0	0	0	0	2	1	1	0	221	1	0	1	0	0	0	4	15	24	0	1	3	3	28	14	0	1000.00	300.00	2300.00	700.00
1	E2019-1770	3156	48	2	56	160	21.875	0	0	0	0	0	0	0	0	0	0	0	0	0	0	0	0	0	1	1	1	1	165	0	0	1	0	0	0	4	16	42	0	1	0	0	0	14	0	50.00	300.00	1100.00	0.00
1	E2019-1905	3306	80	2	60	160	23.4375	0	0	1	1	0	0	0	0	0	0	0	0	0	0	0	0	1	2	1	2	0	75	0	0	1	0	0	0	4	18	35	0	1	1	1	12	14	0	50.00	100.00	700.00	500.00
1	E2019-580	4209	61	2	49	160	19.1406	1	0	0	0	0	0	0	0	0	0	0	1	0	0	0	0	0	2	2	2	1	180	1	0	1	0	0	0	4	13	8	1	1	1	1	15	14	0	200.00	0.00	1500.00	500.00
1	E2019-691	4332	53	1	83	172	28.0557	1	0	0	0	0	0	0	0	0	1	0	0	1	0	1	0	0	2	1	1	0	109	1	0	1	0	0	0	4	3	23	0	1	1	1	45	14	0	100.00	50.00	1100.00	500.00
1	E2019-81	4464	64	2	62	160	24.2188	1	0	0	0	0	0	0	0	0	0	0	1	0	0	0	0	0	2	1	1	0	210	1	0	1	0	0	0	4	5	26	1	1	2	2	30	14	0	200.00	500.00	1700.00	500.00
0	I2019-436	5578	51	2	64	160	25	0	0	0	0	0	0	0	0	0	1	0	0	0	0	0	0	0	2	1	2	0	270	0	0	1	0	0	0	4	16	26	0	1	3	3	36	14	0	800.00	200.00	1000.00	1000.00
1	E2018-1272	305	51	1	60	165	22.0386	0	0	0	0	0	0	0	0	0	1	0	0	0	0	0	0	0	2	1	1	0	140	0	0	0	0	1	0	3	8	27	0	1	1	1	15	14	0	100.00	100.00	2600.00	0.00
0	I2018-285	4875	54	1	58	172	19.6052	0	0	0	0	0	0	0	0	0	1	0	0	0	0	0	0	0	2	2	2	1	252	0	0	0	0	1	0	3	24	42	0	4	3	1	20	14	0	50.00	1500.00	2000.00	500.00
0	I2018-298	4889	63	1	62	167	22.231	0	0	0	1	0	0	0	0	0	0	0	0	0	0	0	0	1	2	1	2	0	150	0	0	0	0	1	0	3	10	26	0	1	1	0	0	14	0	100.00	100.00	1100.00	500.00
0	I2019-117	5244	59	1	70	163	26.3465	0	0	0	0	0	0	0	0	0	1	0	0	0	0	0	0	0	2	1	2	1	136	0	0	0	0	1	0	3	13	26	0	4	1	1	15	14	0	2000.00	50.00	4750.00	1000.00
1	E2018-479	1721	64	1	55	158	22.0317	0	0	0	0	0	0	0	0	0	0	0	0	0	0	0	0	0	1	1	1	0	300	0	0	0	1	0	0	2	5	26	0	1	2	2	45	14	0	500.00	300.00	1500.00	500.00
0	I2019-337	5476	69	1	71	175	23.1837	0	0	0	0	0	0	0	0	0	0	0	0	0	0	0	0	0	2	1	2	0	110	0	0	0	1	0	0	2	24	6	0	1	1	0	0	14	0	300.00	350.00	700.00	0.00
0	I2019-373	5511	55	1	70	178	22.0932	0	0	0	0	0	0	0	0	0	0	0	0	0	0	0	0	0	3	1	2	0	156	0	0	0	1	0	0	2	26	26	0	1	1	1	10	14	0	100.00	100.00	1500.00	550.00
1	E2018-238	1454	73	1	59	169	20.6575	1	1	0	0	0	0	0	0	0	0	0	0	0	0	0	0	0	2	1	1	0	145	1	0	0	0	0	0	1	6	42	0	1	1	1	0	14	0	300.00	300.00	1000.00	500.00
1	E2019-325	3926	57	1	71	178	22.4088	1	1	0	0	0	0	0	0	0	1	0	0	0	0	0	0	0	2	1	1	1	240	1	0	0	0	0	0	1	26	1	0	1	1	1	14	14	0	100.00	100.00	1000.00	1000.00
1	E2019-516	4138	64	1	77.5	167	27.7887	1	1	0	0	0	1	0	0	0	0	0	0	0	0	0	0	0	3	1		0	146	1	0	0	0	0	1	1	18	11	0	1	1	1	0	14	0	100.00	800.00	1200.00	0.00
0	I2019-423	5565	50	1	69	175	22.5306	0	1	0	0	0	0	0	0	0	1	0	0	0	0	0	0	0	2	1	1	0	180	0	0	0	0	0	1	1	9	30	0	1	2	1	18	14	0	1400.00	100.00	2500.00	1000.00
1	E2018-1328	367	44	1	70	180	21.6049	0	0	0	0	0	0	0	0	0	0	0	0	0	0	0	0	0	1	2	2	0	336	1	0	0	0	0	0	1	13	37	1	1	1	1	31	14	0	300.00	1500.00	1700.00	500.00
1	E2018-1397	443	55	1	73	171	24.9649	0	0	0	0	0	0	0	0	0	0	0	0	0	0	0	0	0	1	1		1	188	1	0	0	0	0	0	1	16	4	0	1	1	1	30	14	0	200.00	100.00	1700.00	0.00
1	E2018-1511	571	69	2	80	162	30.4832	0	0	0	0	0	0	0	0	0	0	0	0	0	0	0	0	0	2	1	2	0	195	1	0	0	0	0	0	1	2	41	0	1	2	2	7	14	0	500.00	1000.00	1500.00	500.00
1	E2018-1537	599	67	1	55	165	20.202	0	0	0	0	0	0	0	0	0	0	0	0	0	0	0	0	0	1	1	2	0	136	1	0	0	0	0	0	1	13	19	0	4	0	0	0	14	0	50.00	350.00	1500.00	0.00
1	E2018-376	1607	54	1	58	171	19.8352	0	0	0	0	0	0	0	0	0	0	0	0	0	0	0	0	0	1	1	1	0	210	0	0	0	0	0	1	1	24	24	0	2	1	1	13	14	0	200.00	100.00	1300.00	500.00
1	E2019-1422	2770	63	2	54	161	20.8325	1	0	0	0	0	0	0	0	0	1	0	0	1	0	0	0	0	2	1	1	0	293	1	0	0	0	0	0	1	26	37	0	1	3	3	13	14	0	400.00	1200.00	2700.00	500.00
1	E2019-159	2955	34	1	59	160	23.0469	0	0	0	0	0	0	0	0	0	1	0	0	0	0	0	0	0	2	1	1	0	235	1	0	0	0	0	0	1	18	11	0	1	1	1	13	14	0	200.00	200.00	1600.00	500.00
1	E2019-1802	3192	72	1	60	164	22.3081	0	0	0	1	0	0	0	0	0	1	0	0	0	0	0	0	0	2	2	2	0	458	1	0	0	0	0	0	1	12	37	0	1	0	0	20	14	0	500.00	1400.00	3000.00	500.00
1	E2019-1870	3267	69	1	70	167	25.0995	1	0	0	0	0	0	0	0	0	0	0	0	0	0	0	0	0	2	1	1	0	237	1	0	0	0	0	0	1	16	26	0	1	1	1	0	14	0	200.00	600.00	2100.00	500.00
1	E2019-748	4395	50	1	64	169	22.4082	0	0	0	0	0	0	0	0	0	0	0	0	0	0	0	0	0	1	1	1	1	161	1	0	0	0	0	0	1	15	23	0	1	2	2	20	14	0	900.00	50.00	1600.00	500.00
1	E2018-1704	785	72	1	79	168	27.9904	1	1	0	0	0	0	0	0	0	1	0	1	1	0	0	0	0	2	1		0	270	0	0	0	0	0	0	0	18	42	0	1	2	2	24	14	0	200.00	200.00	1500.00	1000.00
1	E2018-1796	886	57	2	67	162	25.5296	0	1	0	0	0	0	0	0	0	0	0	0	0	0	0	0	0	2	1	2	0	179	0	0	0	0	0	0	0	16	4	0	1	2	2	30	14	0	800.00	900.00	1200.00	1000.00
1	E2019-1653	3026	64	2	65	155	27.0552	1	1	0	0	0	0	0	0	0	0	0	0	1	0	0	0	0	2	1	1	0	381	0	0	0	0	0	0	0	6	23	0	1	1	1	30	14	0	800.00	1000.00	2000.00	500.00
1	E2019-2035	3451	49	1	62	164	23.0518	0	1	0	0	0	0	0	0	0	1	0	0	0	0	0	0	0	2	1	2	0	260	0	0	0	0	0	0	0	15	15	0	1	3	3	16	14	0	2500.00	700.00	4000.00	1000.00
1	E2019-2081	3502	54	1	79	170	27.3356	0	1	0	0	0	0	0	0	0	0	0	0	0	0	0	0	0	2	1	2	0	155	0	0	0	0	0	0	0	16	35	0	1	2	2	35	14	0	50.00	100.00	500.00	500.00
1	E2019-2312	3759	51	1	72	169	25.2092	1	1	0	0	0	0	0	0	0	1	0	1	1	0	1	0	0	2	1	1	0	160	0	0	0	0	0	0	0	13	25	0	1	1	1	48	14	0	100.00	100.00	1100.00	0.00
1	E2019-489	4107	67	1	73	156	29.9967	1	1	0	0	0	0	0	0	0	1	0	0	0	0	0	0	0	2	1		0	253	0	0	0	0	0	0	0	26	26	0	1	3	3	0	14	0	400.00	400.00	1700.00	500.00
0	I2018-266	4855	61	1	60	170	20.7612	1	1	0	1	0	0	0	0	0	0	0	0	1	0	0	0	1	3	1		0	104	0	0	0	0	0	0	0	3	24	0	1	1	3	45	14	0	50.00	100.00	1600.00	500.00
0	I2019-441	5583	47	1	70	168	24.8016	0	1	0	0	0	0	0	0	0	0	0	0	0	0	0	0	0	2	1	1	0	82	0	0	0	0	0	0	0	2	26	0	1	2	0	0	14	0	10.00	200.00	1200.00	0.00
1	E2018-1243	273	42	1	51	170	17.6471	0	0	0	0	0	0	0	0	0	0	0	0	0	0	0	0	0	1	1	1	0	257	0	0	0	0	0	0	0	17	39	0	1	2	2	31	14	0	500.00	300.00	3300.00	0.00
1	E2018-1480	536	77	2	48	150	21.3333	1	0	0	0	0	0	0	0	0	1	0	0	0	0	0	0	0	2	1	1	0	230	0	0	0	0	0	0	0	13	37	0	1	3	3	30	14	0	500.00	800.00	1000.00	500.00
1	E2018-1905	1008	52	1	63	170	21.7993	0	0	0	0	0	0	0	0	0	0	0	0	0	0	0	0	0	1	1	1	0	126	0	0	0	0	0	0	0	18	36	1	1	1	1	0	14	0	150.00	100.00	1000.00	500.00
1	E2018-1907	1010	49	1	78	169	27.31	0	0	0	0	0	0	0	0	0	1	0	0	0	0	0	0	0	2	1	1	0	157	0	0	0	0	0	0	0	18	16	0	1	1	1	12	14	0	200.00	500.00	1500.00	500.00
1	E2018-1964	1073	75	1	66	172	22.3094	0	0	1	0	0	0	0	0	0	0	0	0	0	0	1	0	1	2	1	2	0	215	0	0	0	0	0	0	0	18	23	1	1	2	2	12	14	0	150.00	400.00	1500.00	500.00
1	E2018-1992	1104	55	1	64	173	21.3839	0	0	0	0	0	0	0	0	0	0	0	0	0	0	0	0	0	1	1		0	174	0	0	0	0	0	0	0	26	1	0	1	3	3	0	14	0	500.00	1300.00	2500.00	500.00
1	E2018-2061	1182	22	1	79	167	28.3266	0	0	0	0	0	0	0	0	0	1	0	0	0	0	0	0	0	2	1	1	0	138	0	0	0	0	0	0	0	18	26	0	1	2	2	11	14	0	200.00	1000.00	1700.00	500.00
1	E2018-2214	1352	63	1	43	153	18.369	0	0	0	0	0	0	0	0	0	0	0	0	0	0	0	0	0	1	1	2	0	147	0	0	0	0	0	0	0	16	22	0	1	1	1	14	14	0	200.00	500.00	1500.00	500.00
1	E2018-742	2014	47	1	78	170	26.9896	0	0	0	0	0	0	0	0	0	1	0	0	0	0	0	0	0	2	1	1	0	183	0	0	0	0	0	0	0	18	26	0	1	2	2	15	14	0	100.00	400.00	1500.00	500.00
1	E2019-1007	2309	36	1	76	175	24.8163	0	0	0	0	0	0	0	0	0	0	0	0	0	0	0	0	0	1	1	1	0	310	0	0	0	0	0	0	0	16	26	0	1	2	2	50	14	0	800.00	300.00	1700.00	1000.00
1	E2019-1173	2493	40	1	60	168	21.2585	0	0	0	0	0	0	0	0	0	0	0	0	0	0	0	0	0	1	1	1	0	219	0	0	0	0	0	0	0	16	35	0	1	2	2	40	14	0	500.00	400.00	2000.00	1000.00
1	E2019-1223	2549	67	1	64	175	20.898	0	0	0	0	0	0	0	0	0	0	0	0	0	0	0	0	0	1	1	1	0	0	0	0	0	0	0	0	0	6	26	0	1	1	1	45	14	0	NA	NA	NA	NA
1	E2019-1257	2586	62	1	100	188	28.2933	0	0	0	0	0	0	0	0	0	1	0	0	0	0	0	0	0	2	1	1	0	220	0	0	0	0	0	0	0	26	6	0	1	2	2	18	14	0	200.00	500.00	1000.00	500.00
1	E2019-1472	2825	74	1	77	168	27.2817	0	0	0	0	0	0	0	0	0	0	0	0	0	0	0	0	0	1	1	1	0	299	0	0	0	0	0	0	0	10	12	0	1	1	1	15	14	0	300.00	500.00	2000.00	500.00
1	E2019-1635	3006	52	1	69	162	26.2917	0	0	0	0	0	0	0	0	0	1	0	0	0	0	0	0	0	2	1	1	0	201	0	0	0	0	0	0	0	6	26	0	1	2	2	30	14	0	600.00	1200.00	1500.00	1000.00
1	E2019-1648	3020	68	1	80	170	27.6817	1	0	0	0	0	0	0	0	0	0	0	0	0	0	0	1	0	2	1	1	0	102	0	0	0	0	0	0	0	24	16	0	1	2	2	16	14	0	400.00	200.00	1100.00	500.00
1	E2019-1773	3159	51	1	65	163	24.4646	0	0	0	0	0	0	0	0	0	1	0	0	0	0	0	0	0	2	1	1	0	187	0	0	0	0	0	0	0	26	10	0	1	1	1	15	14	0	100.00	100.00	1600.00	500.00
1	E2019-1774	3160	48	1	60	177	19.1516	0	0	0	0	0	0	0	0	0	1	0	0	0	0	0	0	0	2	1	1	0	230	0	0	0	0	0	0	0	26	10	0	1	1	1	16	14	0	100.00	200.00	1500.00	500.00
1	E2019-1784	3171	69	2	50	150	22.2222	0	0	0	0	0	0	0	0	0	1	0	0	0	0	0	0	0	2	1	1	0	284	0	0	0	0	0	0	0	26	10	0	1	1	1	30	14	0	500.00	700.00	2000.00	500.00
1	E2019-1801	3191	47	1	64	162	24.3865	0	0	0	0	0	0	0	0	0	0	0	0	0	0	0	0	0	1	2	2	0	196	0	0	0	0	0	0	0	3	26	1	1	0	0	30	14	0	50.00	100.00	1000.00	1000.00
1	E2019-1814	3205	61	1	60	167	21.5139	0	0	0	0	0	0	0	0	0	1	0	0	0	0	0	0	0	2	1	1	0	281	0	0	0	0	0	0	0	18	40	1	1	2	2	8	14	0	400.00	600.00	1000.00	1000.00
1	E2019-1850	3245	56	1	51	164	18.9619	0	0	0	0	0	0	0	0	0	1	0	0	0	0	0	0	0	2	1	1	0	119	0	0	0	0	0	0	0	18	32	0	1	1	1	7	14	0	500.00	200.00	1300.00	500.00
1	E2019-1854	3249	46	1	65	170	22.4913	0	0	0	0	0	0	0	0	0	1	0	0	0	0	0	0	0	2	1		0	145	0	0	0	0	0	0	0	15	2	0	1	1	1	18	14	0	300.00	800.00	1000.00	500.00
1	E2019-1894	3293	56	1	80	170	27.6817	0	0	0	0	0	0	0	0	0	0	0	0	0	0	0	0	0	1	1	1	1	289	0	0	0	0	0	0	0	24	15	0	1	1	1	0	14	0	250.00	300.00	1000.00	500.00
1	E2019-1921	3324	56	1	65	163	24.4646	0	0	0	0	0	0	0	0	0	1	0	0	0	0	0	0	0	2	1	1	0	99	0	0	0	0	0	0	0	13	26	0	1	1	1	20	14	0	50.00	100.00	1200.00	500.00
1	E2019-2150	3579	72	1	85	172	28.7317	1	0	0	0	0	0	0	0	0	1	0	0	0	0	0	0	0	3	1	1	0	190	0	0	0	0	0	0	0	10	25	0	1	1	1	30	14	0	200.00	200.00	1500.00	500.00
1	E2019-2309	3755	40	1	60	169	21.0077	0	0	0	0	0	0	0	0	0	1	0	0	0	0	0	0	0	2	1	2	0	110	0	0	0	0	0	0	0	16	36	0	1	1	1	0	14	0	50.00	100.00	500.00	0.00
1	E2019-450	4065	59	1	70	163	26.3465	0	0	0	0	0	0	0	0	0	1	0	0	0	0	0	0	0	2	1	1	0	130	0	0	0	0	0	0	0	13	44	0	1	1	1	15	14	0	150.00	100.00	1700.00	500.00
1	E2019-73	4375	50	1	58	171	19.8352	1	0	0	0	0	0	0	0	0	1	0	0	1	0	0	0	0	2	1	1	0	95	0	0	0	0	0	0	0	26	8	0	1	1	1	20	14	0	50.00	50.00	500.00	500.00
1	E2019-763	4412	67	1	68	170	23.5294	1	0	0	0	0	0	0	0	0	1	0	0	0	0	0	0	0	2	1	1	0	246	0	0	0	0	0	0	0	17	7	0	1	1	1	45	14	0	150.00	400.00	1700.00	500.00
1	E2019-910	4576	49	1	70	165	25.7117	0	0	0	0	0	0	0	0	0	0	0	0	0	0	0	0	0	1	1		0	151	0	0	0	0	0	0	0	18	19	0	1	1	1	12	14	0	100.00	1600.00	1700.00	500.00
0	I2018-123	4701	34	1	60	169	21.0077	0	0	0	0	0	0	0	0	0	0	0	0	0	0	0	0	0	1	1	1	1	187	0	0	0	0	0	0	0	23	26	2	1	1	0	0	14	0	300.00	1200.00	2200.00	500.00
0	I2018-158	4738	47	1	56	160	21.875	0	0	0	0	0	0	0	0	0	1	0	0	0	0	0	0	0	2	1	2	0	179	0	0	0	0	0	0	0	26	26	0	3	1	0	0	14	0	50.00	600.00	1500.00	0.00
0	I2018-17	4751	68	1	62	163	23.3355	0	0	0	0	0	0	0	0	0	0	0	0	0	0	0	0	0	1	1	1	0	201	0	0	0	0	0	0	0	15	24	0	1	1	2	27	14	0	1500.00	300.00	2100.00	1000.00
0	I2018-192	4776	52	2	49	160	19.1406	0	0	0	0	0	0	0	0	0	0	0	0	0	0	0	0	0	1	1	1	0	159	0	0	0	0	0	0	0	1	19	0	1	2	1	10	14	0	100.00	100.00	1700.00	500.00
0	I2018-234	4821	38	2	51	160	19.9219	0	0	0	0	0	0	0	0	0	1	0	0	0	0	0	0	0	2	1	1	0	230	0	0	0	0	0	0	0	7	26	0	1	3	2	27	14	0	1200.00	800.00	3100.00	1000.00
0	I2018-309	4902	49	1	72	176	23.2438	0	0	0	0	0	0	0	0	0	0	0	0	0	0	0	0	0	1	1	1	0	236	0	0	0	0	0	0	0	3	4	0	1	3	0	0	14	0	400.00	100.00	2200.00	500.00
0	I2018-311	4905	43	1	63	167	22.5896	0	0	0	0	0	0	0	0	0	1	0	0	0	0	0	0	0	2	1		0	146	0	0	0	0	0	0	0	26	32	0	1	1	1	15	14	0	200.00	300.00	2000.00	0.00
0	I2018-314	4908	65	1	51	160	19.9219	0	0	0	0	0	0	0	0	0	0	0	0	0	0	0	0	0	1	1	1	0	270	0	0	0	0	0	0	0	5	26	0	1	2	2	30	14	0	600.00	600.00	2200.00	1000.00
0	I2018-336	4931	49	1	66	170	22.8374	0	0	0	0	0	0	0	0	0	0	0	0	0	0	0	0	0	1	1	2	0	180	0	0	0	0	0	0	0	7	26	0	4	1	0	0	14	0	30.00	300.00	0.00	0.00
0	I2018-391	4992	42	1	60	173	20.0474	0	0	0	0	0	0	0	0	0	1	0	0	0	0	0	0	0	2	1	1	0	388	0	0	0	0	0	0	0	7	11	0	1	3	1	18	14	0	1800.00	600.00	2400.00	1000.00
0	I2018-41	5012	76	1	63	169	22.0581	0	0	0	0	0	0	0	0	0	0	0	0	0	0	0	0	0	1	1	1	0	63	0	0	0	0	0	0	0	16	26	3	4	0	0	0	14	0	100.00	150.00	1000.00	500.00
0	I2018-538	5152	55	2	55	158	22.0317	0	0	0	0	0	0	0	0	0	1	0	0	0	0	0	0	0	2	1	2	0	215	0	0	0	0	0	0	0	18	17	1	1	1	0	0	14	0	300.00	150.00	1500.00	500.00
0	I2018-61	5182	33	1	60	160	23.4375	0	0	0	0	0	0	0	0	0	1	0	0	0	0	0	0	0	2	1	1	0	133	0	0	0	0	0	0	0	18	26	0	1	1	0	0	14	0	200.00	300.00	1000.00	500.00
0	I2018-95	5219	68	1	55	165	20.202	0	0	1	0	0	0	0	0	0	0	0	1	0	0	1	0	1	2	1	1	1	137	0	0	0	0	0	0	0	15	26	0	1	1	2	27	14	0	150.00	800.00	1700.00	500.00
0	I2019-119	5246	71	1	65	170	22.4913	1	0	1	0	0	0	0	0	0	0	0	0	1	0	0	0	1	2	1		0	0	0	0	0	0	0	0	0	7	8	1	4	1	0	0	14	0	50.00	700.00	1600.00	0.00
0	I2019-192	5321	53	2	52.5	155	21.8522	0	0	0	0	0	0	0	0	0	0	0	0	0	0	0	0	0	1	1	1	0	195	0	0	0	0	0	0	0	10	12	0	1	2	2	30	14	0	300.00	1000.00	2000.00	0.00
0	I2019-202	5333	67	1	98	173	32.7442	0	0	0	0	0	0	0	0	0	0	0	0	0	1	0	0	0	2	1		0	119	0	0	0	0	0	0	0	26	39	0	3	1	0	0	14	0	100.00	500.00	1000.00	500.00
0	I2019-229	5361	49	1	52	170	17.9931	0	0	0	0	0	0	0	0	0	0	0	0	0	0	0	0	0	2	1		0	181	0	0	0	0	0	0	0	18	38	1	1	2	0	0	14	0	200.00	500.00	1500.00	0.00
0	I2019-283	5417	53	1	55	170	19.0311	0	0	0	0	0	0	0	0	0	0	0	0	0	0	0	0	0	2	1	2	0	235	0	0	0	0	0	0	0	7	26	0	1	3	2	30	14	0	600.00	100.00	1500.00	1000.00
0	I2019-285	5419	56	1	71	165	26.079	0	0	0	0	0	0	0	0	0	1	0	0	0	0	0	0	0	2	1	1	0	326	0	0	0	0	0	0	0	16	19	0	1	3	1	15	14	0	800.00	200.00	2500.00	0.00
0	I2019-292	5427	62	1	70	170	24.2215	0	0	0	0	0	0	0	0	0	0	0	0	0	0	0	0	0	2	1	2	0	146	0	0	0	0	0	0	0	16	19	0	1	2	1	20	14	0	100.00	100.00	500.00	500.00
0	I2019-365	5504	65	1	86	172	29.0698	1	0	1	0	0	0	0	0	0	1	0	1	0	0	0	0	0	2	1	1	0	148	0	0	0	0	0	0	0	26	38	0	1	1	2	38	14	0	500.00	150.00	1500.00	500.00
0	I2019-415	5556	79	1	66	162	25.1486	0	0	0	0	0	0	0	0	0	0	0	1	0	0	1	0	1	2	1	1	1	143	0	0	0	0	0	0	0	7	30	0	1	1	0	0	14	0	100.00	100.00	1000.00	500.00
0	I2019-98	5725	50	1	72	172	24.3375	0	0	0	0	0	0	0	0	0	0	0	0	0	0	0	0	0	1	1	1	1	260	0	0	0	0	0	0	0	26	26	0	1	1	1	14	14	0	300.00	900.00	2200.00	500.00
1	E2018-1191	215	61	1	69	170	23.8754	1	1	0	0	0	0	0	0	0	0	0	1	0	0	0	0	0	2	1	1	0	130	1	0	1	0	0	0	4	26	36	0	1	2	2	14	13	0	100.00	300.00	1000.00	500.00
1	E2018-1430	481	69	2	50	150	22.2222	1	1	0	0	0	0	0	0	0	0	0	0	1	0	0	0	0	2	1	1	0	154	1	0	1	0	0	0	4	23	4	2	1	1	1	0	13	0	600.00	900.00	1100.00	1500.00
1	E2018-1582	649	65	1	48	170	16.609	0	1	0	0	0	0	0	0	0	0	0	0	0	0	0	0	0	2	2	2	0	435	1	0	1	0	0	0	4	9	2	1	1	1	1	22	13	0	700.00	800.00	3350.00	0.00
1	E2019-1099	2410	72	1	81	170	28.0277	1	1	0	0	0	0	0	0	0	0	0	0	0	0	0	0	0	2	1		0	140	0	0	1	0	0	0	4	26	40	0	1	1	1	12	13	0	300.00	300.00	1000.00	1000.00
1	E2019-568	4195	59	2	61	155	25.3902	1	1	0	0	0	0	0	0	0	1	0	0	1	0	0	0	0	2	1	1	0	183	0	0	1	0	0	0	4	15	18	0	1	2	2	16	13	0	200.00	200.00	1500.00	0.00
1	E2019-881	4543	71	2	63	159	24.9199	1	1	0	1	0	0	0	0	0	0	0	0	1	0	0	0	1	2	1		0	273	0	0	1	0	0	0	4	26	19	0	1	2	2	20	13	0	400.00	300.00	1600.00	1000.00
1	E2018-1178	200	61	1	67	175	21.8776	0	0	1	0	0	0	0	0	0	0	0	0	0	0	0	0	0	2	2	2	0	330	1	0	1	0	0	0	4	24	12	1	1	1	1	15	13	0	300.00	100.00	2000.00	500.00
1	E2018-1241	271	64	2	60	160	23.4375	0	0	0	0	0	0	1	0	0	1	0	0	0	0	0	0	0	2	1	1	0	197	1	0	1	0	0	0	4	26	32	0	1	1	1	8	13	0	100.00	1000.00	1500.00	500.00
1	E2018-1382	427	80	1	60	170	20.7612	1	0	0	0	0	0	0	0	0	0	0	0	0	0	0	0	0	2	1		0	92	0	0	1	0	0	0	4	13	30	1	1	1	1	45	13	0	200.00	50.00	2100.00	0.00
1	E2018-1495	552	51	1	78	172	26.3656	0	0	0	0	0	0	0	0	0	1	0	0	0	0	0	0	0	2	1	1	0	150	0	0	1	0	0	0	4	24	36	0	1	1	1	0	13	0	200.00	200.00	1000.00	500.00
1	E2018-1500	559	46	1	77	175	25.1429	0	0	0	0	0	0	0	0	0	1	0	0	0	0	0	0	0	3	1	1	0	193	1	0	1	0	0	0	4	26	14	0	1	2	2	18	13	0	600.00	200.00	2000.00	500.00
1	E2018-1621	693	48	1	75	180	23.1481	0	0	0	0	0	0	0	0	0	1	0	0	0	0	0	0	0	2	1		0	230	1	0	1	0	0	0	4	18	7	0	1	3	3	15	13	0	400.00	350.00	1500.00	500.00
1	E2018-1780	869	26	1	67	173	22.3863	0	0	0	0	0	0	0	0	0	1	0	0	0	0	0	0	0	2	1		0	174	1	0	1	0	0	0	4	26	39	0	1	3	3	18	13	0	400.00	100.00	1600.00	500.00
1	E2018-2215	1353	45	1	115	180	35.4938	0	0	0	0	0	0	0	0	0	0	0	0	0	0	0	0	0	1	1		0	222	1	0	1	0	0	0	4	18	10	0	1	2	2	33	13	0	1200.00	100.00	2200.00	1000.00
1	E2018-341	1569	74	1	73	170	25.2595	0	0	0	0	0	0	0	0	0	0	0	0	0	0	0	0	0	1	1	1	1	176	0	0	1	0	0	0	4	24	28	0	1	2	2	13	13	0	400.00	400.00	1000.00	500.00
1	E2018-37	1600	48	2	68	156	27.9421	0	0	0	0	0	0	0	0	0	1	0	0	0	0	0	0	0	2	1	1	0	120	0	0	1	0	0	0	4	4	14	0	1	1	1	0	13	0	600.00	100.00	1500.00	1000.00
1	E2018-628	1887	47	1	70	179	21.847	0	0	0	0	0	0	0	0	0	0	0	0	0	0	0	0	0	1	1	1	1	71	0	0	1	0	0	0	4	21	13	0	1	1	1	0	13	0	100.00	200.00	1000.00	500.00
1	E2018-676	1940	58	1	56	164	20.8209	0	0	0	0	0	0	0	0	0	1	0	0	0	0	0	0	0	2	1	1	0	120	0	0	1	0	0	0	4	5	43	0	1	1	1	31	13	0	150.00	500.00	1100.00	0.00
1	E2018-767	2041	61	2	69	163	25.9701	0	0	0	0	0	0	0	0	0	0	0	0	0	0	0	0	0	1	1		0	108	1	0	1	0	0	0	4	6	2	0	3	1	1	0	13	0	20.00	50.00	1200.00	0.00
1	E2018-830	2112	28	2	43	164	15.9875	0	0	0	0	0	0	0	0	0	0	0	0	0	0	0	0	0	1	1	1	0	231	0	0	1	0	0	0	4	5	14	1	1	0	0	31	13	0	300.00	1200.00	2000.00	500.00
1	E2018-842	2125	63	1	57	168	20.1956	1	0	0	0	0	0	0	0	0	0	0	0	0	0	0	0	0	2	1	1	0	194	1	0	1	0	0	0	4	24	36	0	1	2	2	0	13	0	200.00	100.00	1600.00	0.00
1	E2018-939	2232	45	1	70	180	21.6049	0	0	0	0	0	0	0	0	0	1	0	0	0	0	0	0	0	2	1	1	0	152	1	0	1	0	0	0	4	18	11	0	1	3	3	12	13	0	100.00	150.00	1000.00	500.00
1	E2019-1054	2361	70	1	75	183	22.3954	0	0	0	0	0	0	0	0	0	1	0	0	0	0	0	0	0	2	1	1	0	201	0	0	1	0	0	0	4	4	8	0	1	2	2	45	13	0	200.00	100.00	1500.00	500.00
1	E2019-1093	2404	59	1	59	162	22.4813	0	0	0	0	0	0	0	0	0	0	0	0	0	0	0	0	0	1	1		0	228	1	0	1	0	0	0	4	26	12	0	1	3	3	60	13	0	200.00	400.00	1700.00	500.00
1	E2019-1297	2630	55	1	60	170	20.7612	0	0	0	0	0	0	0	0	0	0	0	0	0	0	0	0	0	1	1	1	1	243	1	0	1	0	0	0	4	18	39	1	1	1	1	15	13	0	1200.00	300.00	2000.00	500.00
1	E2019-1637	3008	50	2	56	166	20.3223	0	0	0	0	0	0	0	0	0	1	0	0	0	0	0	0	0	2	1	1	0	127	0	0	1	0	0	0	4	26	44	0	1	2	2	9	13	0	15.00	50.00	700.00	500.00
1	E2019-1657	3030	71	1	62	167	22.231	0	0	0	0	0	0	0	0	0	0	0	0	0	0	0	0	0	1	1	1	0	250	0	0	1	0	0	0	4	24	10	0	1	3	3	27	13	0	2500.00	300.00	2400.00	1000.00
1	E2019-1924	3327	38	2	64	158	25.6369	0	0	0	0	0	0	0	0	0	0	0	0	0	0	0	0	0	1	1	1	0	258	0	0	1	0	0	0	4	9	40	0	1	3	3	60	13	0	1000.00	200.00	4000.00	1000.00
1	E2019-2051	3469	87	1	65	165	23.8751	1	0	0	0	0	0	0	0	0	0	0	1	0	0	0	0	0	2	2	2	0	150	1	0	1	0	0	0	4	4	8	0	3	0	0	0	13	0	50.00	100.00	1600.00	0.00
1	E2019-2163	3593	59	2	55	159	21.7555	0	0	0	0	0	0	0	0	0	1	0	0	0	0	0	0	0	2	1	1	0	95	0	0	1	0	0	0	4	16	26	0	1	2	2	18	13	0	100.00	100.00	1300.00	500.00
1	E2019-2290	3734	68	1	56	168	19.8413	1	0	1	1	0	0	0	0	0	0	0	1	0	0	0	0	1	2	1		0	245	0	0	1	0	0	0	4	4	36	0	1	2	2	12	13	0	100.00	200.00	1500.00	500.00
1	E2019-536	4160	50	1	68	170	23.5294	0	0	0	0	0	0	0	0	0	1	0	0	0	0	0	0	0	2	1		0	250	1	0	1	0	0	0	4	26	2	0	1	2	2	14	13	0	400.00	250.00	2000.00	1000.00
1	E2019-587	4216	57	1	76	172	25.6896	1	0	0	0	0	0	0	0	0	1	0	1	0	0	0	0	1	2	1	1	0	159	0	0	1	0	0	0	4	26	1	0	1	1	1	14	13	0	80.00	1100.00	1600.00	500.00
1	E2019-650	4287	70	1	66	170	22.8374	1	0	0	0	0	0	0	0	0	1	0	0	0	0	0	0	0	2	1	1	0	200	1	0	1	0	0	0	4	17	26	0	1	2	2	45	13	0	600.00	200.00	1100.00	1000.00
1	E2019-853	4512	73	1	80	170	27.6817	1	0	0	0	0	0	0	0	0	0	0	0	1	0	0	0	0	2	1	1	0	309	0	0	1	0	0	0	4	0	10	0	1	1	1	45	13	0	600.00	250.00	1600.00	1000.00
1	E2019-887	4549	68	2	65	150	28.8889	1	0	0	0	0	0	0	0	0	0	0	0	1	0	0	0	0	2	2	2	0	351	1	0	1	0	0	0	4	10	25	0	1	3	3	30	13	0	1200.00	100.00	2500.00	1000.00
1	E2019-905	4570	57	2	75	163	28.2284	1	0	0	0	0	0	0	0	0	0	0	0	1	0	0	0	0	2	1	1	0	390	0	0	1	0	0	0	4	0	26	1	1	2	2	36	13	0	500.00	800.00	3600.00	500.00
1	E2019-909	4574	81	1	78	173	26.0617	1	0	0	0	0	0	0	0	0	1	0	1	1	0	0	0	0	2	1	1	0	160	0	0	1	0	0	0	4	26	39	0	1	1	1	9	13	0	100.00	200.00	1000.00	500.00
0	I2019-528	5672	62	1	68	160	26.5625	0	0	0	0	0	0	0	0	0	0	0	0	0	0	0	0	0	1	1	2	0	85	0	0	0	1	0	0	2	13	8	0	1	2	1	15	13	0	50.00	50.00	600.00	500.00
1	E2018-662	1925	81	1	72	175	23.5102	0	1	0	0	0	0	0	0	0	1	0	0	0	0	0	0	0	2	1	1	0	160	1	0	0	0	0	0	1	18	42	0	1	2	2	15	13	0	50.00	150.00	1100.00	500.00
1	E2018-974	2271	65	1	66	170	22.8374	0	1	0	0	0	0	0	0	0	0	0	0	0	0	0	0	0	2	1	1	0	210	0	0	0	0	0	1	1	26	18	0	1	2	2	10	13	0	200.00	500.00	1200.00	1000.00
1	E2018-116	180	78	1	66	158	26.4381	0	0	0	0	0	0	0	0	0	1	0	0	0	0	0	0	0	2	1		0	280	1	0	0	0	0	0	1	6	37	0	1	1	1	30	13	0	600.00	400.00	1600.00	500.00
1	E2018-2048	1167	35	1	70	172	23.6614	0	0	0	0	0	0	0	0	0	0	0	0	0	0	0	0	0	1	2	2	0	475	1	0	0	0	0	0	1	20	26	3	1	1	1	0	13	0	300.00	1600.00	2600.00	1000.00
1	E2018-2080	1203	71	1	60	172	20.2812	0	0	0	0	0	0	0	0	0	0	0	0	0	0	0	0	0	1	1	1	1	510	1	0	0	0	0	0	1	24	7	0	1	1	1	0	13	0	400.00	500.00	2100.00	1000.00
1	E2018-2199	1334	44	1	81	176	26.1493	0	0	0	0	0	0	0	0	0	0	0	0	0	0	0	0	0	1	1		0	395	1	0	0	0	0	0	1	6	12	0	1	3	3	20	13	0	800.00	300.00	2000.00	500.00
1	E2018-379	1610	61	1	65	170	22.4913	0	0	0	0	0	0	0	0	0	0	0	0	0	0	0	0	0	2	1	1	1	75	1	0	0	0	0	0	1	23	22	0	1	1	1	0	13	0	50.00	500.00	1100.00	0.00
1	E2018-41	1645	81	1	70	171	23.939	0	0	0	0	0	0	0	0	0	1	0	0	0	0	0	0	0	2	1	1	1	158	0	0	0	0	0	1	1	16	36	0	1	1	1	0	13	0	200.00	30.00	1000.00	500.00
1	E2018-535	1784	64	2	66	160	25.7812	1	0	0	0	0	0	0	0	0	1	0	0	1	0	0	0	0	2	1	1	0	155	1	0	0	0	0	0	1	12	8	0	1	3	3	15	13	0	100.00	500.00	800.00	0.00
1	E2018-959	2254	61	1	72	185	21.0373	0	0	0	0	0	0	0	0	0	1	0	0	0	0	0	0	0	2	1		0	172	1	0	0	0	0	0	1	26	18	0	1	1	1	13	13	0	150.00	1400.00	1500.00	0.00
1	E2018-980	2278	67	2	47	165	17.2635	0	0	0	0	0	0	0	0	0	0	0	0	0	0	0	0	0	1	1	1	0	245	1	0	0	0	0	0	1	23	19	0	1	2	2	18	13	0	400.00	400.00	1850.00	500.00
1	E2019-1191	2513	66	1	70	170	24.2215	1	0	0	1	0	0	0	0	0	1	0	0	0	0	0	0	0	2	1		0	145	1	0	0	0	0	0	1	16	11	0	1	2	2	35	13	0	500.00	100.00	1000.00	500.00
1	E2019-1321	2658	67	2	46	155	19.1467	0	0	0	0	0	0	0	0	0	0	0	0	0	0	0	0	0	1	1	1	0	257	1	0	0	0	0	0	1	10	37	0	1	0	0	30	13	0	200.00	100.00	1600.00	500.00
1	E2019-2117	3542	67	1	63	168	22.3214	0	0	0	0	0	0	0	0	0	0	1	0	0	0	0	0	0	2	1	1	0	125	1	0	0	0	0	0	1	8	40	0	1	1	1	16	13	0	100.00	100.00	1500.00	500.00
1	E2019-2306	3752	56	1	60	161	23.1473	0	0	0	0	0	0	0	1	0	0	0	0	0	0	0	0	0	2	1	1	0	310	1	0	0	0	0	0	1	10	3	0	1	1	1	30	13	0	300.00	350.00	2100.00	500.00
1	E2019-2327	3775	73	2	58	157	23.5304	0	0	0	0	0	0	0	0	0	1	0	0	0	0	0	0	0	2	1	1	0	120	1	0	0	0	0	0	1	24	8	0	1	2	2	8	13	0	100.00	10.00	600.00	500.00
1	E2018-1702	783	41	1	77	180	23.7654	0	1	0	0	0	0	0	0	0	0	0	0	0	0	0	0	0	2	1	2	0	182	0	0	0	0	0	0	0	2	44	0	1	3	3	20	13	0	400.00	100.00	1600.00	500.00
1	E2019-570	4198	69	1	62	158	24.8358	0	1	0	0	0	0	0	0	0	1	0	0	0	0	0	0	0	2	1	1	0	144	0	0	0	0	0	0	0	26	1	0	1	2	2	15	13	0	200.00	600.00	1000.00	500.00
1	E2019-967	4638	74	2	57	159	22.5466	0	1	0	0	0	0	0	0	0	1	0	0	0	0	0	0	0	2	1	1	0	142	0	0	0	0	0	0	0	4	23	0	1	1	1	45	13	0	100.00	50.00	1100.00	500.00
1	E2019-978	4650	80	1	56	162	21.3382	1	1	0	0	0	0	0	0	0	0	0	1	0	0	0	0	0	2	1		0	139	0	0	0	0	0	0	0	4	23	0	1	1	1	5	13	0	100.00	900.00	1000.00	1000.00
0	I2018-172	4754	52	1	60.5	160	23.6328	0	1	0	0	0	0	0	0	0	1	0	0	0	0	0	0	0	2	1	1	0	192	0	0	0	0	0	0	0	15	26	0	1	1	1	18	13	0	600.00	400.00	1500.00	500.00
0	I2018-380	4980	66	1	60	170	20.7612	0	1	0	0	0	0	0	0	0	1	0	0	0	0	0	0	0	2	1	1	0	245	0	0	0	0	0	0	0	24	36	0	1	1	1	20	13	0	150.00	100.00	1300.00	500.00
0	I2018-444	5050	45	1	57	170	19.7232	0	1	0	0	0	0	0	0	0	0	0	0	0	0	0	0	0	2	1	1	1	180	0	0	0	0	0	0	0	15	12	0	1	1	0	0	13	0	1000.00	300.00	2300.00	500.00
0	I2019-418	5559	71	2	55	157	22.3133	1	1	0	0	0	0	0	0	0	1	0	0	1	0	0	0	0	2	1	1	0	117	0	0	0	0	0	0	0	16	34	0	1	1	1	17	13	0	50.00	100.00	1100.00	500.00
0	I2019-60	5686	57	1	75	175	24.4898	0	1	0	0	0	0	0	0	0	0	1	0	0	0	0	0	0	2	1	1	1	198	0	0	0	0	0	0	0	13	26	0	1	1	2	30	13	0	300.00	400.00	1600.00	500.00
1	E2018-1120	137	51	1	73	173	24.3911	0	0	0	0	0	0	0	0	0	1	0	0	0	0	0	0	0	2	1	2	0	182	0	0	0	0	0	0	0	6	44	0	1	1	1	10	13	0	100.00	800.00	1500.00	500.00
1	E2018-1154	174	56	1	61	156	25.0657	0	0	0	0	0	0	0	0	0	1	0	0	0	0	0	0	0	2	1		0	294	0	0	0	0	0	0	0	26	40	0	1	2	2	45	13	0	400.00	900.00	2500.00	500.00
1	E2018-1559	623	29	1	80	180	24.6914	0	0	0	0	0	0	0	0	0	1	0	0	0	0	0	0	0	2	1	1	0	150	0	0	0	0	0	0	0	18	36	1	1	3	3	12	13	0	1000.00	1000.00	2600.00	1000.00
1	E2018-164	713	58	1	65	165	23.8751	0	0	0	0	0	0	0	0	0	0	0	0	0	0	0	0	0	1	1	1	1	240	0	0	0	0	0	0	0	26	19	0	1	1	1	15	13	0	200.00	500.00	1500.00	1000.00
1	E2018-1716	798	65	1	61	175	19.9184	0	0	0	0	0	0	0	0	0	0	0	0	0	0	0	0	0	1	1	1	0	150	0	0	0	0	0	0	0	18	26	0	1	1	1	14	13	0	300.00	300.00	1700.00	500.00
1	E2018-1724	807	61	1	52	168	18.424	0	0	0	0	0	0	0	0	0	1	0	0	0	0	0	0	0	2	1	1	0	83	0	0	0	0	0	0	0	2	12	0	1	1	1	15	13	0	50.00	700.00	1200.00	500.00
1	E2018-1729	812	49	1	77	180	23.7654	0	0	0	0	0	0	0	0	0	1	0	0	0	0	0	0	0	2	1	1	0	142	0	0	0	0	0	0	0	24	18	0	1	1	1	17	13	0	200.00	300.00	1500.00	500.00
1	E2018-1986	1097	47	1	74	172	25.0135	0	0	0	0	0	0	0	0	0	0	0	0	0	0	0	0	0	1	1		0	182	0	0	0	0	0	0	0	4	26	0	1	2	2	45	13	0	300.00	150.00	1700.00	500.00
1	E2018-2049	1168	51	1	72	170	24.9135	0	0	0	0	0	0	0	0	0	1	0	0	0	0	0	0	0	2	1	1	0	184	0	0	0	0	0	0	0	4	26	0	1	2	2	45	13	0	200.00	400.00	1700.00	500.00
1	E2018-2276	1420	50	1	80	176	25.8264	0	0	0	0	0	0	0	0	0	1	0	0	0	0	0	0	0	2	1	1	0	120	0	0	0	0	0	0	0	26	4	0	1	1	1	14	13	0	200.00	200.00	1100.00	0.00
1	E2018-348	1576	69	1	55	163	20.7008	0	0	0	0	0	0	0	0	0	1	0	0	0	0	0	0	0	2	1	2	0	201	0	0	0	0	0	0	0	26	4	0	1	2	2	0	13	0	600.00	200.00	1000.00	500.00
1	E2018-5	1744	50	1	59	168	20.9042	0	0	0	0	0	0	0	0	0	1	0	0	0	0	0	0	0	2	1	2	1	150	0	0	0	0	0	0	0	26	4	0	1	1	1	0	13	0	200.00	2000.00	1500.00	500.00
1	E2018-536	1785	52	1	79	170	27.3356	0	0	0	0	0	0	0	0	0	0	0	0	0	0	0	0	0	1	1	1	0	210	0	0	0	0	0	0	0	13	18	0	1	3	3	46	13	0	400.00	250.00	1000.00	500.00
1	E2018-82	2100	61	2	83	161	32.0204	0	0	0	0	0	0	0	0	0	1	0	0	0	0	0	0	0	2	1	1	1	250	0	0	0	0	0	0	0	26	2	0	1	1	1	10	13	0	200.00	800.00	1000.00	1000.00
1	E2018-949	2243	77	1	55	173	18.3768	0	0	0	0	0	0	0	0	0	0	0	0	0	0	0	0	0	1	1	2	1	170	0	0	0	0	0	0	0	18	28	0	1	3	3	15	13	0	600.00	25.00	1300.00	500.00
1	E2019-1072	2381	65	1	53	168	18.7783	0	0	0	0	0	0	0	0	0	1	0	0	0	0	0	0	0	2	1	1	0	174	0	0	0	0	0	0	0	10	26	0	1	2	2	0	13	0	200.00	400.00	1600.00	500.00
1	E2019-1103	2416	64	1	45	158	18.026	0	0	0	0	0	0	0	0	0	0	0	0	0	0	0	0	0	1	1		0	197	0	0	0	0	0	0	0	5	8	1	1	3	3	45	13	0	300.00	200.00	1700.00	500.00
1	E2019-1447	2797	50	2	55	160	21.4844	0	0	0	0	0	0	0	0	0	0	0	0	0	0	0	0	0	1	1		0	290	0	0	0	0	0	0	0	8	24	1	2	1	1	20	13	0	500.00	900.00	1100.00	1000.00
1	E2019-192	3322	68	1	79	176	25.5036	0	0	0	0	0	0	0	0	0	1	0	0	0	0	0	0	0	2	1	1	1	200	0	0	0	0	0	0	0	18	16	1	1	1	1	0	13	0	1500.00	1700.00	2500.00	1000.00
1	E2019-196	3366	71	1	65	160	25.3906	1	0	0	0	0	0	0	0	0	1	0	0	0	0	0	0	0	2	1	1	1	222	0	0	0	0	0	0	0	17	29	0	1	1	1	0	13	0	600.00	200.00	2100.00	1000.00
1	E2019-1997	3407	62	1	46	160	17.9688	0	0	0	0	0	0	0	0	0	1	0	0	0	0	0	0	0	2	1	1	0	115	0	0	0	0	0	0	0	17	20	0	1	1	1	30	13	0	50.00	100.00	500.00	500.00
1	E2019-209	3511	56	1	82	182	24.7555	1	0	0	0	0	0	0	0	0	0	0	0	0	0	0	0	0	2	1	1	0	517	0	0	0	0	0	0	0	24	33	2	2	1	1	31	13	0	1000.00	1100.00	4800.00	500.00
1	E2019-2165	3595	71	1	78	178	24.6181	1	0	0	0	0	0	0	0	0	1	0	1	0	0	0	1	0	2	1	1	0	125	0	0	0	0	0	0	0	24	26	0	1	2	2	15	13	0	300.00	100.00	1000.00	500.00
1	E2019-2264	3705	70	1	60	173	20.0474	0	0	0	0	0	0	0	0	0	0	0	0	0	0	0	0	0	1	1		0	124	0	0	0	0	0	0	0	26	4	0	1	2	2	30	13	0	200.00	50.00	600.00	500.00
1	E2019-2368	3820	32	2	50	162	19.052	0	0	0	0	0	0	0	0	0	0	0	0	0	0	0	0	0	2	1	1	0	190	0	0	0	0	0	0	0	26	20	0	1	2	2	22	13	0	400.00	900.00	1700.00	500.00
1	E2019-524	4147	58	1	70	170	24.2215	0	0	0	0	0	0	0	0	0	0	0	0	0	0	0	0	0	1	1	2	0	300	0	0	0	0	0	0	0	6	26	2	1	3	3	30	13	0	1800.00	500.00	2750.00	1500.00
1	E2019-583	4212	64	1	61.5	170	21.2803	1	0	0	0	0	0	0	0	0	1	0	1	1	0	0	0	0	2	1	1	0	0	0	0	0	0	0	0	0	24	25	0	1	3	3	20	13	0	200.00	30.00	1200.00	500.00
1	E2019-669	4307	57	2	44	158	17.6254	0	0	0	0	0	0	0	0	0	1	0	0	0	0	0	0	0	3	1	2	0	120	0	0	0	0	0	0	0	24	13	2	1	3	3	22	13	0	100.00	100.00	1000.00	500.00
1	E2019-690	4331	50	1	80	171	27.3588	0	0	0	0	0	0	0	0	0	0	0	0	0	0	0	0	0	1	1	2	0	155	0	0	0	0	0	0	0	16	8	0	1	2	2	30	13	0	50.00	100.00	800.00	500.00
1	E2019-78	4430	61	1	66	170	22.8374	1	0	0	0	0	0	0	0	0	1	0	1	0	0	0	0	0	2	1	1	0	145	0	0	0	0	0	0	0	26	18	0	1	1	1	16	13	0	150.00	100.00	1500.00	500.00
1	E2019-825	4481	56	1	58	163	21.83	0	0	0	0	0	0	0	0	0	0	0	0	0	0	0	0	0	1	1	1	0	150	0	0	0	0	0	0	0	15	37	0	1	2	2	16	13	0	500.00	40.00	1200.00	500.00
1	E2019-830	4487	57	1	93	175	30.3673	1	0	0	0	0	0	0	0	0	0	0	0	0	0	0	0	0	2	1	1	0	203	0	0	0	0	0	0	0	5	10	0	1	2	2	45	13	0	300.00	100.00	1200.00	500.00
1	E2019-850	4509	65	1	60	161	23.1473	1	0	0	0	0	0	0	0	0	1	0	0	0	0	0	0	0	2	1	1	0	235	0	0	0	0	0	0	0	16	29	0	1	3	3	60	13	0	1000.00	800.00	2200.00	1500.00
0	I2018-119	4696	62	1	80	172	27.0416	0	0	0	0	0	0	0	0	0	0	0	0	0	0	0	0	0	1	1	1	1	382	0	0	0	0	0	0	0	24	23	0	1	1	0	0	13	0	600.00	400.00	2500.00	1000.00
0	I2018-12	4697	42	1	64	170	22.1453	0	0	0	0	0	0	0	0	0	1	0	0	0	0	0	0	0	2	1		0	226	0	0	0	0	0	0	0	26	39	0	1	2	2	18	13	0	300.00	50.00	1100.00	1000.00
0	I2018-140	4720	54	1	75	165	27.5482	0	0	0	0	0	0	0	0	0	0	0	0	0	0	0	0	0	1	1	1	0	139	0	0	0	0	0	0	0	8	11	0	1	1	1	15	13	0	200.00	200.00	100.00	300.00
0	I2018-143	4723	55	1	66	175	21.551	0	0	0	0	0	0	0	0	0	1	0	0	0	0	0	0	0	2	1	2	0	207	0	0	0	0	0	0	0	4	18	2	1	3	3	45	13	0	300.00	200.00	800.00	500.00
0	I2018-144	4724	44	1	95	182	28.6801	0	0	0	0	0	0	0	0	0	1	0	0	0	0	0	0	0	2	1	1	0	94	0	0	0	0	0	0	0	24	2	0	1	1	1	19	13	0	300.00	250.00	700.00	500.00
0	I2018-206	4792	41	1	45	162	17.1468	0	0	0	0	0	0	0	0	0	0	0	0	0	0	0	0	0	1	1	1	0	180	0	0	0	0	0	0	0	18	4	0	1	1	0	0	13	0	1000.00	300.00	2200.00	1000.00
0	I2018-243	4831	50	1	55	163	20.7008	0	0	0	0	0	0	0	0	0	0	0	0	0	0	0	0	0	1	1	2	0	176	0	0	0	0	0	0	0	7	26	0	3	1	0	0	13	0	20.00	100.00	1100.00	500.00
0	I2018-315	4909	48	1	66	167	23.6652	0	0	0	0	0	0	0	0	0	0	0	0	0	0	0	0	0	1	1		1	247	0	0	0	0	0	0	0	24	18	0	1	2	2	30	13	0	700.00	400.00	4500.00	1000.00
0	I2018-343	4939	73	1	64	156	26.2985	0	0	0	0	0	0	0	0	0	0	0	0	0	0	0	0	0	1	1	1	0	360	0	0	0	0	0	0	0	23	40	0	1	2	2	33	13	0	1200.00	500.00	3500.00	1000.00
0	I2018-419	5022	54	1	65	176	20.984	0	0	0	0	0	0	0	0	0	0	0	0	0	0	0	0	0	1	1	1	0	108	0	0	0	0	0	0	0	18	11	0	1	1	0	0	13	0	100.00	800.00	2100.00	0.00
0	I2018-420	5024	67	1	61	163	22.9591	0	0	0	0	0	0	0	0	0	1	0	0	0	0	0	0	0	2	1		0	307	0	0	0	0	0	0	0	26	26	0	1	1	1	15	13	0	200.00	300.00	1500.00	500.00
0	I2018-445	5051	49	1	63	169	22.0581	0	0	0	0	0	0	0	0	0	1	0	0	0	0	0	0	0	2	1	1	0	156	0	0	0	0	0	0	0	24	26	0	1	1	0	0	13	0	500.00	100.00	1500.00	500.00
0	I2018-471	5080	70	1	69	174	22.7903	0	0	0	0	0	0	0	0	0	0	0	0	0	0	0	0	0	1	1	1	0	165	0	0	0	0	0	0	0	2	10	0	1	1	1	17	13	0	150.00	200.00	1200.00	500.00
0	I2018-517	5131	45	1	73	175	23.8367	1	0	0	0	0	0	0	0	0	1	0	0	0	0	0	0	0	2	1	1	0	141	0	0	0	0	0	0	0	5	19	0	1	2	2	30	13	0	50.00	100.00	1100.00	500.00
0	I2018-528	5143	45	1	72	168	25.5102	0	0	0	0	0	0	0	0	0	0	0	0	0	0	0	0	0	1	1	1	0	118	0	0	0	0	0	0	0	7	26	0	1	1	1	15	13	0
0	I2018-64	5185	55	1	50	172	16.901	0	0	0	0	0	0	0	0	0	0	0	0	0	0	0	0	0	1	1	1	1	159	0	0	0	0	0	0	0	24	26	0	1	1	0	0	13	0	200.00	200.00	1600.00	500.00
0	I2019-102	5228	64	2	58	156	23.833	0	0	0	0	0	0	0	0	0	0	0	0	0	0	0	0	0	1	1	1	0	121	0	0	0	0	0	0	0	18	26	0	1	1	0	0	13	0	100.00	200.00	1200.00	500.00
0	I2019-182	5311	65	2	52	158	20.83	1	0	0	0	0	0	0	0	0	0	0	0	1	0	0	0	0	2	1	1	0	165	0	0	0	0	0	0	0	16	26	2	1	3	2	33	13	0	600.00	1500.00	2300.00	500.00
0	I2019-198	5327	47	1	70	174	23.1206	0	0	0	0	0	0	0	0	0	0	0	0	0	0	0	0	0	2	1	2	0	285	0	0	0	0	0	0	0	26	10	0	1	3	1	20	13	0	200.00	400.00	2000.00	0.00
0	I2019-280	5414	62	1	52	168	18.424	0	0	0	0	0	0	0	0	0	0	0	0	0	0	0	0	0	2	1	1	0	151	0	0	0	0	0	0	0	2	26	0	1	2	1	15	13	0	200.00	200.00	3200.00	500.00
0	I2019-359	5498	71	2	64	150	28.4444	0	0	0	0	0	0	0	0	0	0	0	0	1	0	0	0	0	2	1	1	0	193	0	0	0	0	0	0	0	26	31	0	1	1	0	0	13	0	50.00	50.00	2100.00	500.00
0	I2019-501	5644	52	2	52	158	20.83	0	0	0	0	0	0	0	0	0	0	0	0	0	0	0	0	0	1	1	1	1	354	0	0	0	0	0	0	0	13	26	1	2	1	3	45	13	0	300.00	500.00	2300.00	1000.00
0	I2019-527	5671	68	1	66	169	23.1084	1	0	0	0	0	0	0	0	0	0	0	0	1	1	1	0	0	2	1	1	0	162	0	0	0	0	0	0	0	16	26	0	1	2	2	30	13	0	250.00	120.00	1600.00	500.00
1	E2019-1005	2307	57	1	80	174	26.4236	1	1	0	0	0	0	0	0	0	0	0	1	0	0	0	0	0	2	1	2	0	100	0	1	1	0	0	1	5	9	26	0	1	2	2	25	12	1	50.00	200.00	1000.00	0.00
1	E2018-1001	5	55	1	71	173	23.7228	0	0	0	0	0	0	0	0	0	1	0	0	0	0	0	0	0	2	1	1	0	285	1	0	1	0	0	0	4	17	4	0	1	3	3	30	12	0	500.00	600.00	2100.00	500.00
1	E2018-1033	40	60	1	64	170	22.1453	0	0	0	0	0	0	0	0	0	1	0	0	0	0	0	0	0	2	1	1	0	216	1	0	1	0	0	0	4	16	16	0	1	3	3	30	12	0	300.00	1200.00	2100.00	500.00
1	E2018-105	58	50	1	68	172	22.9854	0	0	0	0	0	1	1	0	0	1	0	0	0	0	0	0	0	2	1	1	1	368	0	0	1	0	0	0	4	26	4	0	1	2	2	15	12	0	700.00	900.00	2000.00	500.00
1	E2018-2047	1166	44	1	78	183	23.2912	0	1	0	0	0	1	0	0	0	1	0	1	0	0	0	0	0	2	1	1	0	120	1	0	1	0	0	0	4	8	8	0	1	1	1	15	12	0	50.00	100.00	1100.00	1000.00
1	E2018-363	1593	71	1	64	171	21.8871	0	1	0	0	0	0	0	0	0	0	0	0	0	0	0	0	0	2	1	2	1	358	0	0	1	0	0	0	4	13	19	1	1	1	1	0	12	0	500.00	600.00	2300.00	1000.00
1	E2018-531	1780	56	1	72	179	22.4712	1	1	0	0	0	0	0	0	0	1	0	0	0	0	0	0	0	2	1	1	0	180	0	0	1	0	0	0	4	26	30	0	1	1	1	12	12	0	100.00	400.00	1200.00	500.00
1	E2018-874	2160	53	1	59	163	22.2063	1	1	0	0	0	0	0	0	0	1	0	1	0	0	0	0	0	2	1	1	0	160	1	0	1	0	0	0	4	4	1	0	1	2	2	29	12	0	400.00	100.00	1000.00	500.00
1	E2019-1105	2418	63	1	69	181	21.0616	0	1	0	0	0	0	0	0	0	0	0	0	0	0	0	0	0	2	1	1	0	333	1	0	1	0	0	0	4	4	14	0	1	1	1	45	12	0	400.00	600.00	2700.00	500.00
1	E2019-1110	2424	63	1	79	165	29.0174	1	1	0	0	0	0	0	0	0	0	0	1	0	0	1	1	1	2	1		0	125	1	0	1	0	0	1	4	21	11	0	1	1	1	0	12	0	100.00	200.00	1600.00	500.00
1	E2019-1378	2720	67	1	41.5	150	18.4444	1	1	0	0	0	0	0	0	0	0	0	0	1	0	0	0	0	2	1	1	0	165	0	0	1	0	0	0	4	24	40	0	1	2	2	12	12	0	200.00	50.00	600.00	500.00
1	E2019-1645	3017	67	1	88	173	29.4029	1	1	1	0	0	0	0	0	0	0	0	0	1	0	0	0	0	2	1	1	0	366	0	0	1	0	0	0	4	24	26	0	1	3	3	0	12	0	800.00	1300.00	3000.00	1000.00
1	E2019-578	4206	78	1	67	168	23.7387	1	1	0	0	0	0	0	0	0	1	0	0	1	0	0	0	0	2	1	2	0	268	0	0	1	0	0	0	4	26	26	0	1	1	1	30	12	0	400.00	700.00	2700.00	500.00
1	E2018-1105	120	69	2	81	167	29.0437	0	0	0	0	0	0	0	0	0	0	0	0	0	0	0	0	0	2	1	1	0	228	1	0	1	0	0	0	4	16	44	0	1	3	3	27	12	0	1200.00	200.00	2000.00	1500.00
1	E2018-1350	392	60	1	66	160	25.7812	0	0	0	0	0	0	0	0	0	0	0	0	0	0	0	0	0	1	1	1	0	188	1	0	1	0	0	0	4	16	25	0	1	1	1	25	12	0	200.00	200.00	1500.00	500.00
1	E2018-1357	399	71	1	68	161	26.2336	1	0	0	0	0	0	0	0	0	0	0	0	0	0	0	0	0	2	1		0	170	1	0	1	0	0	0	4	26	41	0	1	2	2	26	12	0	400.00	200.00	1500.00	500.00
1	E2018-1389	434	77	2	51	156	20.9566	0	0	0	0	0	0	0	0	0	0	0	0	0	0	0	0	0	1	1	1	0	140	0	0	1	0	0	0	4	26	36	0	1	1	1	0	12	0	50.00	200.00	1200.00	0.00
1	E2018-1409	457	70	2	64	151	28.0689	1	0	0	0	0	1	0	0	0	0	0	0	0	0	0	0	0	2	1	1	0	151	1	0	1	0	0	0	4	26	8	1	1	2	2	0	12	0	50.00	100.00	1200.00	0.00
1	E2018-1433	484	53	1	70	170	24.2215	0	0	0	0	0	0	0	0	0	1	0	0	0	0	0	0	0	2	1	1	0	0	1	0	1	0	0	0	4	26	18	0	1	1	1	16	12	0	200.00	1100.00	1500.00	500.00
1	E2018-1662	738	81	2	59	162	22.4813	0	0	0	0	0	0	0	0	0	0	0	0	0	0	0	0	0	1	1	1	0	212	1	0	1	0	0	0	4	26	16	1	1	2	2	9	12	0	500.00	1200.00	2000.00	500.00
1	E2018-1813	906	69	1	66	159	26.1066	1	0	0	0	0	0	0	0	0	0	1	0	1	0	0	0	0	2	1	1	0	85	0	0	1	0	0	0	4	4	24	0	1	1	1	15	12	0	100.00	400.00	600.00	500.00
1	E2018-2288	1433	46	1	67	172	22.6474	0	0	0	0	0	0	0	0	0	1	0	0	0	0	0	0	0	2	1	1	0	148	1	0	1	0	0	0	4	26	31	0	1	1	1	34	12	0	300.00	200.00	1100.00	500.00
1	E2018-484	1727	61	1	76	166	27.5802	0	0	0	0	0	0	0	0	0	1	0	0	0	0	0	0	0	2	1	1	0	201	0	0	1	0	0	0	4	13	26	0	1	3	3	30	12	0	800.00	0.00	2000.00	1000.00
1	E2018-488	1731	60	1	59	167	21.1553	0	0	0	0	0	0	0	0	0	1	0	0	0	0	0	0	0	2	1	2	0	242	0	0	1	0	0	0	4	16	26	1	1	3	3	37	12	0	2000.00	600.00	2000.00	1000.00
1	E2018-491	1735	36	1	70	1165	0.515758	0	0	0	0	0	0	0	0	0	1	0	0	0	0	0	0	0	2	1	1	0	216	0	0	1	0	0	0	4	23	18	0	1	1	1	20	12	0	200.00	200.00	1500.00	500.00
1	E2018-529	1777	48	1	60	170	20.7612	0	0	0	0	0	0	0	0	0	1	0	0	0	0	0	0	0	2	1		1	152	0	0	1	0	0	0	4	26	16	0	1	1	1	0	12	0	300.00	400.00	1500.00	500.00
1	E2018-639	1899	63	1	76	174	25.1024	0	0	0	0	0	0	0	0	0	1	0	0	0	0	0	0	0	2	1	1	0	130	0	0	1	0	0	0	4	8	27	0	1	1	1	25	12	0	100.00	200.00	1300.00	500.00
1	E2018-794	2071	72	1	58	165	21.3039	1	0	0	0	0	0	0	0	0	1	0	0	1	0	0	0	0	2	1	1	0	180	1	0	1	0	0	0	4	26	36	0	1	1	1	27	12	0	200.00	100.00	1600.00	500.00
1	E2018-884	2171	48	1	70	172	23.6614	1	0	0	0	0	0	0	0	0	1	0	1	0	0	0	0	0	2	1	1	0	352	1	0	1	0	0	0	4	26	28	0	1	2	2	0	12	0	300.00	500.00	2000.00	1000.00
1	E2018-971	2268	48	1	59	146	27.6787	0	0	0	0	0	0	0	0	0	0	0	0	0	0	0	0	0	1	1	1	0	220	1	0	1	0	0	0	4	21	8	1	1	2	2	0	12	0	400.00	50.00	1500.00	500.00
1	E2019-106	2367	77	1	62	169	21.7079	0	0	0	0	0	0	0	0	0	1	0	0	0	0	0	0	0	2	1	1	1	145	1	0	1	0	0	0	4	16	26	0	3	0	0	0	12	0	100.00	1000.00	1500.00	500.00
1	E2019-1128	2443	79	2	65	153	27.7671	1	0	0	0	0	0	0	0	0	0	0	0	1	0	0	0	0	2	1	1	0	180	0	0	1	0	0	0	4	26	40	1	1	2	2	15	12	0	300.00	300.00	1500.00	500.00
1	E2019-1159	2477	55	2	52	168	18.424	1	0	0	0	0	0	0	0	0	0	0	0	1	0	0	0	0	2	1	1	0	197	0	0	1	0	0	0	4	16	19	0	1	1	1	23	12	0	100.00	1600.00	1600.00	500.00
1	E2019-1466	2818	79	2	63	160	24.6094	1	0	0	0	0	0	0	0	0	0	0	0	0	0	0	0	0	2	1	1	0	166	0	0	1	0	0	0	4	24	6	0	1	3	3	13	12	0	200.00	500.00	500.00	1000.00
1	E2019-1571	2935	63	1	75	172	25.3515	0	0	0	0	0	0	0	0	0	1	0	0	0	0	0	0	0	2	1	2	0	141	1	0	1	0	0	0	4	10	26	0	1	1	1	18	12	0	400.00	100.00	1500.00	500.00
1	E2019-1629	2999	50	2	54	150	24	0	0	0	0	0	0	0	0	0	0	0	0	0	0	0	0	0	1	1	1	0	486	0	0	1	0	0	0	4	20	41	1	1	1	1	0	12	0	300.00	400.00	2500.00	500.00
1	E2019-1676	3051	64	1	65	165	23.8751	1	0	0	0	0	0	0	0	0	1	0	0	1	0	0	0	0	2	1	1	0	126	0	0	1	0	0	0	4	18	41	0	1	1	1	13	12	0	50.00	100.00	1000.00	500.00
1	E2019-1913	3315	67	2	60	152	25.9695	0	0	0	0	0	0	0	0	0	0	0	0	0	0	0	0	0	1	1	1	0	228	1	0	1	0	0	0	4	9	22	0	1	2	2	46	12	0	1500.00	600.00	2000.00	1000.00
1	E2019-1999	3409	57	1	62	169	21.7079	0	0	0	0	0	0	0	0	0	0	0	0	0	0	0	0	0	1	1	1	0	290	0	0	1	0	0	0	4	26	15	0	1	3	3	20	12	0	600.00	300.00	2000.00	1000.00
1	E2019-2059	3477	67	1	80	170	27.6817	1	0	0	0	0	0	0	0	0	0	0	1	0	0	0	0	0	2	1	1	0	660	1	0	1	0	0	0	4	12	8	0	1	1	1	15	12	0	350.00	2000.00	5600.00	1000.00
1	E2019-2246	3685	74	1	80	171	27.3588	1	0	0	0	0	0	0	0	0	0	0	1	0	0	0	0	0	2	1	1	0	462	1	0	1	0	0	0	4	12	3	0	1	1	1	18	12	0	400.00	300.00	1800.00	1000.00
1	E2019-284	3880	70	1	54	169	18.9069	0	0	0	0	0	0	0	0	0	0	0	0	0	0	0	0	0	1	1	2	0	220	0	0	1	0	0	0	4	15	33	0	1	1	1	26	12	0	200.00	50.00	2000.00	500.00
1	E2019-451	4066	56	2	55	175	17.9592	0	0	0	0	0	0	0	0	0	0	0	0	0	0	0	0	0	1	1	1	0	173	1	0	1	0	0	0	4	13	26	0	1	1	1	30	12	0	100.00	200.00	1600.00	500.00
1	E2019-513	4135	69	1	70	168	24.8016	1	0	0	0	0	0	0	0	0	1	0	0	0	0	0	0	0	2	1	2	0	260	0	0	1	0	0	0	4	17	24	0	1	3	3	45	12	0	600.00	150.00	2000.00	1000.00
1	E2019-54	4164	60	1	72	178	22.7244	0	0	0	0	0	0	0	0	0	1	0	0	0	0	0	0	0	2	1	1	1	209	0	0	1	0	0	0	4	26	39	0	1	1	1	13	12	0	200.00	200.00	1100.00	500.00
1	E2019-548	4173	48	1	81	174	26.7539	0	0	0	0	0	0	0	0	0	1	0	0	0	0	0	0	0	2	1	1	0	99	0	0	1	0	0	0	4	26	1	0	1	2	2	15	12	0	100.00	200.00	500.00	500.00
1	E2019-635	4270	71	1	75	171	25.6489	1	0	0	0	0	0	0	0	0	0	0	0	1	0	0	0	0	2	1	1	0	211	0	0	1	0	0	0	4	2	8	0	1	3	3	20	12	0	300.00	500.00	1000.00	500.00
1	E2019-885	4547	79	1	70	164	26.0262	0	0	0	0	0	0	0	0	0	0	0	0	0	0	0	0	0	1	1	1	0	130	0	0	1	0	0	0	4	3	34	0	1	2	2	45	12	0	250.00	120.00	1600.00	500.00
1	E2019-919	4585	58	1	65	168	23.03	1	0	0	0	0	0	0	0	0	1	0	0	1	0	0	0	1	2	2	2	0	650	0	0	1	0	0	0	4	26	37	0	1	1	1	45	12	0	1000.00	1000.00	2200.00	500.00
0	I2019-464	5607	58	1	67	178	21.1463	0	0	0	0	0	0	0	0	0	0	0	0	0	0	0	0	0	1	1	1	0	159	0	1	0	0	0	1	4	2	26	0	1	1	1	30	12	0	200.00	100.00	1500.00	500.00
0	I2019-316	5454	74	1	55	171	18.8092	0	0	0	0	0	0	0	0	0	0	0	0	0	0	0	0	0	2	1	2	0	156	0	0	0	0	1	0	3	21	8	0	1	1	1	13	12	0	500.00	100.00	1950.00	500.00
1	E2018-45	1689	64	1	80	178	25.2493	1	1	1	0	0	0	0	0	0	0	0	0	0	0	0	0	0	2	1	1	1	251	0	0	0	1	0	0	2	24	38	1	2	1	1	13	12	0	300.00	300.00	2000.00	1000.00
1	E2019-1341	2680	58	1	69	168	24.4473	0	0	0	0	0	0	0	0	0	0	0	0	0	0	0	0	0	1	1	1	1	214	0	0	0	1	0	0	2	18	39	0	1	1	1	14	12	0	350.00	800.00	1600.00	1000.00
1	E2018-1343	384	54	1	64	168	22.6757	0	0	0	0	0	0	0	0	0	1	0	0	0	0	0	0	0	2	1	1	0	147	0	0	0	0	0	1	1	4	42	0	1	1	1	30	12	0	300.00	1200.00	1100.00	500.00
1	E2018-24	1456	67	2	69	160	26.9531	0	0	0	0	0	0	0	0	0	0	0	0	0	0	0	0	0	1	1		0	156	0	0	0	0	0	1	1	26	2	0	1	1	1	15	12	0	300.00	200.00	1100.00	500.00
1	E2018-324	1550	39	1	64	173	21.3839	0	0	0	0	0	0	0	0	0	1	0	0	0	0	0	0	0	2	1	1	1	245	1	0	0	0	0	0	1	26	2	0	1	1	1	18	12	0	400.00	200.00	1000.00	500.00
1	E2018-801	2080	65	1	62	162	23.6244	0	0	0	0	0	0	0	0	0	0	0	0	0	0	0	0	0	1	1		1	312	1	0	0	0	0	0	1	26	4	1	1	1	1	30	12	0	300.00	800.00	1700.00	500.00
1	E2018-812	2092	77	2	49	152	21.2084	1	0	0	0	0	0	0	0	0	0	0	0	1	0	0	0	0	2	1	1	0	176	1	0	0	0	0	0	1	13	26	0	1	3	3	0	12	0	300.00	500.00	1500.00	500.00
1	E2018-902	2192	42	1	73	171	24.9649	0	0	0	0	0	0	0	0	0	0	0	0	0	0	0	0	0	1	1		0	120	1	0	0	0	0	0	1	24	11	0	1	1	1	0	12	0	100.00	300.00	1200.00	500.00
1	E2019-1124	2439	30	2	44	160	17.1875	0	0	0	0	0	0	0	0	0	0	0	0	0	0	0	0	0	1	1	1	0	350	1	0	0	0	0	0	1	26	26	0	1	2	2	30	12	0	300.00	900.00	3100.00	1000.00
1	E2019-1451	2802	70	1	74	168	26.2188	0	0	0	0	0	0	0	0	0	1	0	0	0	0	0	0	0	2	1	2	0	136	1	0	0	0	0	0	1	26	10	0	1	1	1	15	12	0	700.00	100.00	1700.00	500.00
1	E2019-391	3999	49	2	51	156	20.9566	0	0	0	0	0	0	0	0	0	0	0	0	0	0	0	0	0	1	1	1	1	370	1	0	0	0	0	0	1	17	30	0	1	1	1	45	12	0	200.00	400.00	2200.00	500.00
1	E2019-601	4233	48	2	52	158	20.83	0	0	0	0	0	0	0	0	0	1	0	0	0	0	0	0	0	2	1	1	0	115	1	0	0	0	0	0	1	26	18	0	1	1	1	14	12	0	50.00	200.00	700.00	500.00
1	E2018-154	602	69	1	75	170	25.9516	1	1	0	0	1	0	0	0	0	0	0	0	1	1	0	0	0	2	1		0	138	0	0	0	0	0	0	0	26	2	0	1	1	1	25	12	0	200.00	200.00	1100.00	500.00
1	E2018-1684	762	63	1	68	160	26.5625	1	1	0	0	0	0	0	0	0	0	0	0	0	0	0	0	0	2	1		0	287	0	0	0	0	0	0	0	26	38	0	1	3	3	30	12	0	200.00	300.00	1600.00	500.00
1	E2018-171	791	68	1	68	167	24.3824	1	1	0	0	0	0	0	0	0	0	1	0	1	0	0	0	0	2	1	1	1	200	0	0	0	0	0	0	0	26	28	0	1	1	1	20	12	0	50.00	500.00	1600.00	0.00
1	E2018-1725	808	58	1	70	170	24.2215	0	1	0	0	0	0	0	0	0	1	0	0	0	0	0	0	0	2	1	1	0	206	0	0	0	0	0	0	0	17	26	0	1	2	2	42	12	0	400.00	400.00	2200.00	1000.00
1	E2018-1837	932	65	2	50	162	19.052	0	1	0	0	0	0	0	0	0	1	0	0	0	0	0	0	0	2	1		0	222	0	0	0	0	0	0	0	13	26	0	1	1	1	45	12	0	300.00	300.00	1000.00	500.00
1	E2018-382	1614	50	1	89	171	30.4367	1	1	0	0	0	0	0	0	0	1	0	0	1	0	0	0	0	2	1	1	0	245	0	0	0	0	0	0	0	4	12	0	1	1	1	0	12	0	800.00	700.00	2000.00	0.00
1	E2018-399	1632	51	1	82	172	27.7177	0	1	0	0	0	0	0	0	0	0	0	0	0	0	0	0	0	2	1		0	209	0	0	0	0	0	0	0	24	26	0	1	1	1	21	12	0	300.00	300.00	1500.00	500.00
1	E2019-496	4115	56	1	74	175	24.1633	0	1	0	0	0	0	0	0	0	1	0	0	0	0	0	0	0	2	1		0	210	0	0	0	0	0	0	0	16	31	0	1	1	1	30	12	0	200.00	40.00	1000.00	500.00
1	E2019-908	4573	78	1	62	166	22.4996	0	1	0	0	0	0	0	0	0	1	0	0	0	0	0	0	0	2	1	1	0	101	0	0	0	0	0	0	0	26	39	0	1	1	1	0	12	0	100.00	200.00	1000.00	500.00
0	I2018-142	4722	72	1	66	156	27.1203	1	1	0	0	0	0	0	0	0	0	0	1	1	0	0	0	0	2	1	2	0	217	0	0	0	0	0	0	0	7	12	0	1	1	1	15	12	0	300.00	300.00	1000.00	300.00
0	I2018-265	4854	50	1	60	162	22.8624	0	1	0	0	0	0	0	0	0	1	0	0	0	0	0	0	0	2	1	2	0	146	0	0	0	0	0	0	0	15	38	0	1	1	1	15	12	0	300.00	100.00	1700.00	500.00
0	I2018-475	5084	64	2	56	158	22.4323	0	1	0	0	0	0	0	0	0	0	0	0	0	0	0	0	0	2	1	1	0	120	0	0	0	0	0	0	0	24	18	0	1	1	0	0	12	0	30.00	600.00	1100.00	0.00
0	I2019-238	5370	61	2	75	158	30.0433	1	1	0	0	0	0	0	0	0	1	0	0	0	0	0	0	0	2	1	2	0	209	0	0	0	0	0	0	0	26	18	0	1	1	1	15	12	0	200.00	400.00	1100.00	500.00
1	E2018-1	1	62	1	61	160	23.8281	0	0	0	0	0	0	0	0	0	0	0	0	0	0	0	0	0	1	1	2	0	120	0	0	0	0	0	0	0	23	32	0	1	3	3	18	12	0	200.00	200.00	1700.00	0.00
1	E2018-1058	67	46	1	69	178	21.7776	0	0	0	0	0	0	0	0	0	1	0	0	0	0	0	0	0	2	1	1	0	205	0	0	0	0	0	0	0	26	28	0	1	1	1	15	12	0	300.00	2000.00	1500.00	1000.00
1	E2018-1150	170	60	1	61	168	21.6128	0	0	0	0	0	0	0	0	0	0	0	0	0	0	0	0	0	1	1	1	0	247	0	0	0	0	0	0	0	5	26	0	1	2	2	45	12	0	450.00	800.00	2000.00	500.00
1	E2018-1535	597	53	1	69	170	23.8754	0	0	0	0	0	0	0	0	0	1	0	0	0	0	0	0	0	2	1	1	0	260	0	0	0	0	0	0	0	4	41	0	1	3	3	22	12	0	800.00	500.00	1500.00	1000.00
1	E2018-162	691	62	1	80	173	26.7299	1	0	1	0	0	0	0	0	0	0	0	0	1	0	1	0	0	3	1	1	1	320	0	0	0	0	0	0	0	16	36	0	1	1	1	13	12	0	200.00	900.00	1000.00	500.00
1	E2018-1688	766	57	1	92	175	30.0408	1	0	0	0	0	0	0	0	0	0	0	0	0	0	0	0	0	2	1	1	0	158	0	0	0	0	0	0	0	26	16	0	1	1	1	9	12	0	200.00	120.00	1000.00	500.00
1	E2018-1801	893	53	1	66	170	22.8374	0	0	0	0	0	0	0	0	0	1	0	0	0	0	0	0	0	2	1		0	150	0	0	0	0	0	0	0	9	41	0	1	2	2	28	12	0	250.00	200.00	1600.00	500.00
1	E2018-1843	939	43	1	83	170	28.7197	0	0	0	0	0	0	0	0	0	0	0	0	0	0	0	0	0	1	1	1	0	147	0	0	0	0	0	0	0	10	21	0	1	1	1	31	12	0	200.00	200.00	1500.00	500.00
1	E2018-1893	994	40	1	82	182	24.7555	0	0	0	0	0	0	0	0	0	1	0	0	0	0	0	0	0	2	1		0	135	0	0	0	0	0	0	0	15	16	0	1	3	3	56	12	0	3000.00	400.00	5200.00	1000.00
1	E2018-1933	1039	58	1	74	170	25.6055	0	0	0	0	0	0	0	0	0	0	0	0	0	0	0	0	0	1	1	1	0	220	0	0	0	0	0	0	0	6	17	0	1	2	2	27	12	0	500.00	300.00	2100.00	500.00
1	E2018-1991	1103	55	1	64	173	21.3839	0	0	0	0	0	0	0	0	0	0	0	0	0	0	0	0	0	1	1	1	1	284	0	0	0	0	0	0	0	26	40	0	1	3	3	0	12	0	600.00	100.00	1700.00	500.00
1	E2018-2059	1179	40	2	47	156	19.313	0	0	0	0	0	0	0	0	0	0	0	0	0	0	0	0	0	1	1		0	342	0	0	0	0	0	0	0	17	8	2	1	3	3	45	12	0	300.00	1600.00	2000.00	500.00
1	E2018-2114	1241	41	1	61	169	21.3578	0	0	0	0	0	0	0	0	0	1	0	0	0	0	0	0	0	2	1	1	0	275	0	0	0	0	0	0	0	26	24	0	1	3	3	15	12	0	400.00	800.00	1500.00	1000.00
1	E2018-2184	1318	72	1	70	165	25.7117	0	0	0	0	1	0	0	0	0	0	0	0	0	0	0	0	0	2	1		0	143	0	0	0	0	0	0	0	18	10	0	1	2	2	15	12	0	100.00	100.00	1700.00	500.00
1	E2018-2211	1349	81	1	58	168	20.5499	0	0	0	0	0	0	0	0	0	0	0	0	0	0	0	0	0	1	1	2	0	195	0	0	0	0	0	0	0	10	37	1	1	1	1	0	12	0	200.00	800.00	1500.00	500.00
1	E2018-2284	1429	36	1	65	170	22.4913	0	0	0	0	0	0	0	0	0	0	0	0	0	0	0	0	0	1	1	1	0	235	0	0	0	0	0	0	0	6	26	0	1	2	2	30	12	0	1000.00	600.00	1500.00	1000.00
1	E2018-705	1973	35	1	73	173	24.3911	1	0	0	0	0	0	0	0	0	1	0	1	0	0	0	0	0	2	1	1	0	124	0	0	0	0	0	0	0	26	24	0	1	1	1	14	12	0	300.00	500.00	1000.00	500.00
1	E2018-748	2020	61	1	55	165	20.202	0	0	0	0	0	0	0	0	0	1	0	0	0	0	0	0	0	2	1	1	0	80	0	0	0	0	0	0	0	26	18	0	1	1	1	18	12	0	100.00	75.00	1500.00	0.00
1	E2019-1017	2320	52	1	80	166	29.0318	1	0	0	0	0	0	0	0	0	1	0	0	1	0	0	0	0	2	1	1	0	228	0	0	0	0	0	0	0	6	6	0	1	2	2	25	12	0	700.00	400.00	2000.00	500.00
1	E2019-1022	2326	73	1	56	160	21.875	0	0	0	0	0	0	0	0	0	0	0	0	0	0	0	0	0	1	1	1	0	226	0	0	0	0	0	0	0	18	35	0	1	2	2	15	12	0	600.00	100.00	1500.00	500.00
1	E2019-1141	2458	55	1	74	173	24.7252	1	0	0	0	0	0	0	0	0	1	0	1	0	0	0	1	0	2	1	1	0	126	0	0	0	0	0	0	0	26	26	0	1	2	2	19	12	0	400.00	100.00	1200.00	500.00
1	E2019-1332	2670	57	2	60	155	24.974	1	0	0	0	0	0	0	0	0	1	0	0	1	0	0	0	0	2	1	2	0	250	0	0	0	0	0	0	0	26	38	0	3	0	0	0	12	0	20.00	300.00	1500.00	1000.00
1	E2019-1356	2696	72	2	54	150	24	0	0	0	0	0	0	0	0	0	1	0	0	0	0	0	0	0	2	1	1	0	200	0	0	0	0	0	0	0	6	16	0	1	2	2	0	12	0	100.00	700.00	1000.00	500.00
1	E2019-1377	2719	82	1	64	170	22.1453	1	0	0	0	0	0	0	0	0	0	0	0	1	0	0	0	0	2	1	1	1	170	0	0	0	0	0	0	0	26	4	0	1	3	3	0	12	0	200.00	100.00	1100.00	500.00
1	E2019-1436	2785	50	1	53	162	20.1951	0	0	0	0	0	0	0	0	0	1	0	0	0	0	0	0	0	2	1	1	0	123	0	0	0	0	0	0	0	9	30	0	1	3	3	20	12	0	400.00	20.00	1200.00	500.00
1	E2019-1604	2972	69	1	83	173	27.7323	1	0	0	0	0	0	0	0	0	1	0	1	0	0	0	0	0	2	1	2	0	136	0	0	0	0	0	0	0	13	26	0	1	3	3	47	12	0	500.00	100.00	1200.00	1000.00
1	E2019-1790	3178	54	1	68	176	21.9525	0	0	0	0	0	0	0	0	0	1	0	0	0	0	0	0	0	2	1	1	0	148	0	0	0	0	0	0	0	26	35	0	1	1	1	5	12	0	50.00	100.00	600.00	500.00
1	E2019-1817	3208	70	1	60	160	23.4375	0	0	0	0	0	0	0	0	0	0	0	0	0	0	0	0	0	1	1		0	246	0	0	0	0	0	0	0	18	41	0	1	2	2	9	12	0	100.00	800.00	1500.00	0.00
1	E2019-1826	3218	58	1	60	164	22.3081	0	0	0	0	0	0	0	0	0	1	0	0	0	0	0	0	0	2	1	1	0	143	0	0	0	0	0	0	0	24	26	0	1	1	1	12	12	0	100.00	650.00	600.00	500.00
1	E2019-1845	3239	66	1	64	165	23.5078	0	0	0	0	0	0	0	0	0	1	0	0	0	0	0	0	0	2	1		0	143	0	0	0	0	0	0	0	15	33	0	1	1	1	22	12	0	200.00	400.00	1500.00	1000.00
1	E2019-1860	3256	46	1	57	170	19.7232	0	0	0	0	0	0	0	0	0	1	0	0	0	0	0	0	0	2	1	1	0	280	0	0	0	0	0	0	0	8	25	0	1	2	2	20	12	0	400.00	100.00	1500.00	1000.00
1	E2019-1883	3281	61	2	57	150	25.3333	1	0	0	0	0	0	0	0	0	1	0	0	0	0	0	0	0	2	1	1	0	262	0	0	0	0	0	0	0	26	26	0	1	2	2	17	12	0	300.00	700.00	1500.00	500.00
1	E2019-1931	3335	37	1	61	176	19.6927	0	0	0	0	0	0	0	0	0	0	0	0	0	0	0	0	0	1	1	1	0	230	0	0	0	0	0	0	0	6	2	0	1	2	2	60	12	0	800.00	300.00	1500.00	1000.00
1	E2019-2112	3537	66	1	80	186	23.1241	0	0	0	0	0	0	0	0	0	1	0	0	0	0	0	0	0	2	1	1	0	151	0	0	0	0	0	0	0	26	26	0	1	1	1	37	12	0	450.00	900.00	1000.00	500.00
1	E2019-361	3966	47	1	66	178	20.8307	0	0	0	0	0	0	0	0	0	1	0	0	0	0	0	0	0	2	1	1	1	321	0	0	0	0	0	0	0	18	23	0	1	1	1	16	12	0	500.00	1400.00	1500.00	1000.00
1	E2019-408	4018	57	1	82	179	25.5922	0	0	0	0	0	0	0	0	0	0	0	0	0	0	0	0	0	1	1	2	1	170	0	0	0	0	0	0	0	4	38	0	1	2	2	30	12	0	700.00	700.00	2500.00	500.00
1	E2019-443	4057	71	1	70	170	24.2215	0	0	0	0	0	0	0	0	0	0	0	0	0	0	0	0	0	2	1		0	492	0	0	0	0	0	0	0	4	39	0	1	2	2	40	12	0	550.00	2000.00	4200.00	500.00
1	E2019-494	4113	29	1	48	168	17.0068	0	0	0	0	0	0	0	0	0	0	0	0	0	0	0	0	0	1	1	1	0	181	0	0	0	0	0	0	0	10	2	0	1	3	3	0	12	0	400.00	100.00	1600.00	500.00
1	E2019-526	4149	62	1	77	175	25.1429	0	0	0	0	0	0	0	0	0	0	0	0	0	0	0	0	0	1	1	1	0	153	0	0	0	0	0	0	0	6	26	0	1	2	2	30	12	0	150.00	500.00	1700.00	500.00
1	E2019-664	4302	67	1	71	170	24.5675	0	0	0	0	0	0	0	0	0	0	0	0	0	0	0	0	0	1	1	1	0	155	0	0	0	0	0	0	0	18	10	0	1	2	2	15	12	0	300.00	200.00	0.00	500.00
1	E2019-679	4318	65	1	74	176	23.8895	0	0	0	0	0	0	0	0	0	1	0	0	0	0	0	0	0	2	1	2	1	197	0	0	0	0	0	0	0	9	23	0	1	1	1	35	12	0	700.00	200.00	1100.00	1000.00
1	E2019-699	4340	48	1	60	170	20.7612	0	0	0	0	0	0	0	0	0	1	0	0	0	0	0	0	0	2	1	2	0	111	0	0	0	0	0	0	0	26	34	0	1	1	1	15	12	0	200.00	300.00	1200.00	500.00
1	E2019-705	4348	60	1	53	159	20.9644	0	0	0	0	0	0	0	0	0	1	0	0	0	0	0	0	0	2	1	2	0	264	0	0	0	0	0	0	0	6	39	0	1	3	3	30	12	0	1000.00	700.00	2000.00	1000.00
1	E2019-794	4446	51	1	70	168	24.8016	1	0	0	0	0	0	0	0	0	1	0	1	0	0	0	0	0	2	1	2	0	208	0	0	0	0	0	0	0	18	16	0	1	1	1	0	12	0	350.00	400.00	1700.00	500.00
1	E2019-866	4526	62	1	52	172	17.5771	0	0	0	0	0	0	0	0	0	1	0	0	0	0	0	0	0	2	1		0	210	0	0	0	0	0	0	0	18	24	1	1	1	1	14	12	0	400.00	500.00	1200.00	500.00
1	E2019-902	4567	45	1	70	172	23.6614	0	0	0	0	0	0	0	0	0	1	0	0	0	0	0	0	0	2	1		0	350	0	0	0	0	0	0	0	17	20	0	1	2	2	45	12	0	1000.00	900.00	2500.00	1000.00
0	I2018-1	4674	65	1	61	173	20.3816	0	0	0	0	0	0	0	0	0	0	0	0	0	0	0	0	0	1	1	2	1	338	0	0	0	0	0	0	0	26	42	0	1	1	0	0	12	0	850.00	800.00	2500.00	500.00
0	I2018-14	4719	54	1	68	173	22.7204	0	0	0	0	0	0	0	0	0	0	0	0	0	0	0	0	0	1	1	1	0	199	0	0	0	0	0	0	0	26	25	0	1	1	0	0	12	0	300.00	100.00	1500.00	1000.00
0	I2018-304	4897	71	1	60	170	20.7612	0	0	0	0	0	0	0	0	0	1	0	0	0	0	0	0	0	2	1	1	0	118	0	0	0	0	0	0	0	13	24	0	1	2	3	32	12	0	400.00	500.00	1500.00	500.00
0	I2018-368	4966	35	1	59	178	18.6214	0	0	0	0	0	0	0	0	0	1	0	0	0	0	0	0	0	2	1		0	186	0	0	0	0	0	0	0	26	14	0	1	1	1	12	12	0	200.00	200.00	1600.00	500.00
0	I2018-408	5010	57	1	74	162	28.1969	1	0	0	0	0	0	0	0	0	0	0	0	0	0	0	0	0	2	1	2	0	213	0	0	0	0	0	0	0	24	36	0	1	3	2	35	12	0	100.00	200.00	1500.00	500.00
0	I2018-42	5023	70	1	54	158	21.6311	1	0	0	1	0	0	0	0	0	0	0	0	1	0	0	0	0	2	1	2	0	240	0	0	0	0	0	0	0	26	8	1	1	2	0	0	12	0	100.00	400.00	1100.00	500.00
0	I2018-437	5042	58	1	54	161	20.8325	1	0	0	1	0	0	0	0	0	0	0	0	0	0	0	0	0	2	1		1	145	0	0	0	0	0	0	0	26	26	0	1	1	0	0	12	0	200.00	300.00	1700.00	500.00
0	I2018-453	5060	70	1	83	175	27.102	1	0	0	0	0	0	0	0	0	1	0	0	0	1	0	0	0	2	1	1	0	166	0	0	0	0	0	0	0	24	22	0	1	2	2	25	12	0	550.00	50.00	1700.00	500.00
0	I2018-5	5111	65	1	79	171	27.0169	0	0	0	0	0	0	0	0	0	1	0	0	0	0	0	0	0	2	1	1	0	202	0	0	0	0	0	0	0	4	33	0	1	1	1	15	12	0	200.00	500.00	1500.00	500.00
0	I2018-511	5125	54	1	70	168	24.8016	0	0	0	0	0	0	0	0	0	1	0	0	0	0	0	0	0	2	1	1	0	145	0	0	0	0	0	0	0	7	10	0	1	1	0	0	12	0	100.00	10.00	1100.00	500.00
0	I2018-514	5128	72	1	79	178	24.9337	0	0	0	0	0	0	0	0	0	0	0	0	0	0	0	0	0	1	1	2	0	349	0	0	0	0	0	0	0	2	26	1	1	2	1	20	12	0	2500.00	800.00	5100.00	1500.00
0	I2019-129	5257	50	2	51	148	23.2834	0	0	0	0	0	0	0	0	0	0	0	0	0	0	0	0	0	2	1	2	0	136	0	0	0	0	0	0	0	24	4	0	1	2	1	12	12	0	100.00	50.00	1000.00	500.00
0	I2019-135	5264	71	2	60	163	22.5827	0	0	0	0	0	0	0	0	0	0	0	1	1	0	0	0	0	2	1	2	0	106	0	0	0	0	0	0	0	15	7	0	1	1	1	15	12	0	100.00	100.00	600.00	500.00
0	I2019-235	5368	63	1	75	176	24.2123	1	0	0	0	0	0	0	0	0	1	0	1	0	0	0	0	0	2	1	2	1	200	0	0	0	0	0	0	0	8	26	0	1	1	1	10	12	0	200.00	150.00	1200.00	500.00
0	I2019-325	5464	53	2	72	165	26.4463	0	0	0	0	0	0	0	0	0	0	0	0	0	0	0	0	0	1	1		0	252	0	0	0	0	0	0	0	26	35	1	1	3	3	40	12	0	500.00	700.00	2000.00	500.00
0	I2019-399	5537	55	1	71	165	26.079	0	0	0	0	0	0	0	0	0	0	0	0	0	0	0	0	0	2	1	1	0	253	0	0	0	0	0	0	0	7	10	0	1	1	2	30	12	0	600.00	100.00	1600.00	1000.00
0	I2019-451	5594	73	1	69	168	24.4473	1	0	0	0	0	0	0	0	0	1	0	0	0	0	0	0	0	2	1	2	0	148	0	0	0	0	0	0	0	18	26	0	1	3	2	35	12	0	600.00	150.00	2200.00	500.00
0	I2019-484	5626	71	1	57	155	23.7253	0	0	0	0	0	0	0	0	0	0	0	0	0	0	0	0	0	2	1	1	0	146	0	0	0	0	0	0	0	22	15	0	1	2	2	30	12	0	150.00	40.00	700.00	500.00
0	I2019-54	5680	41	1	65	173	21.7181	0	0	0	0	0	0	0	0	1	1	0	0	0	0	0	0	0	2	1	1	0	183	0	0	0	0	0	0	0	8	32	0	1	1	0	0	12	0	150.00	50.00	1100.00	500.00
0	I2019-8	5706	49	1	70	170	24.2215	0	0	0	0	0	0	0	0	0	1	0	0	0	0	0	0	0	2	1	2	1	193	0	0	0	0	0	0	0	10	36	0	1	1	1	15	12	0	200.00	100.00	1500.00	500.00
0	I2019-90	5717	47	1	71	178	22.4088	0	0	0	0	0	0	0	0	0	1	0	0	0	0	0	0	0	2	1	1	1	223	0	0	0	0	0	0	0	18	18	0	1	1	1	16	12	0	200.00	100.00	2000.00	500.00
1	E2018-1022	28	67	1	83	175	27.102	1	0	0	0	0	0	0	0	0	1	0	0	0	0	1	0	0	2	1		0	122	0	0	1	0	0	0	4	26	1	0	1	3	3	15	11	0	200.00	100.00	1100.00	500.00
1	E2018-1005	9	76	2	59	163	22.2063	1	1	1	0	0	0	0	0	0	0	0	0	1	0	1	0	1	2	1	1	0	289	1	0	1	0	0	0	4	15	24	0	1	2	2	17	11	0	200.00	700.00	2000.00	0.00
1	E2018-1184	207	67	1	64	168	22.6757	1	1	1	0	1	0	0	0	0	0	0	1	1	0	0	0	0	2	1	1	0	150	1	0	1	0	0	0	4	16	36	0	1	1	1	25	11	0	100.00	100.00	1500.00	0.00
1	E2018-1639	712	56	2	60	169	21.0077	1	1	0	0	0	0	0	0	0	1	0	0	0	0	0	0	0	2	1	1	0	192	0	0	1	0	0	0	4	18	39	0	1	2	2	30	11	0	200.00	500.00	1100.00	500.00
1	E2018-907	2197	65	1	84	175	27.4286	0	1	1	0	0	0	0	0	0	0	0	0	0	0	0	0	0	2	1	1	0	165	1	0	1	0	0	0	4	18	4	0	1	2	2	15	11	0	600.00	100.00	1500.00	500.00
1	E2019-403	4013	51	1	60	168	21.2585	0	1	0	1	0	0	0	0	0	0	0	0	0	0	0	0	0	2	1	1	1	154	1	0	1	0	0	0	4	22	24	0	1	1	1	0	11	0	NA	NA	NA	NA
1	E2019-462	4078	80	1	50	164	18.5901	1	1	0	0	0	0	0	0	0	1	0	0	0	0	0	0	0	2	1	2	1	143	0	0	1	0	0	0	4	18	34	0	1	1	1	15	11	0	300.00	700.00	1200.00	500.00
1	E2019-964	4635	54	1	82	177	26.1738	0	1	0	0	0	0	0	0	0	1	0	0	0	0	0	0	0	2	1	2	0	280	1	0	1	0	0	0	4	2	36	2	1	3	3	40	11	0	600.00	400.00	3100.00	500.00
1	E2018-1059	68	52	2	53	160	20.7031	0	0	0	0	0	0	0	0	0	0	0	0	0	0	0	0	0	1	1		0	300	1	0	1	0	0	0	4	6	12	0	1	3	3	15	11	0	500.00	1000.00	1500.00	500.00
1	E2018-1115	131	61	2	55	155	22.8928	0	0	0	0	0	0	0	0	0	0	0	0	0	0	0	0	0	1	1		0	429	0	0	1	0	0	0	4	17	32	0	1	2	2	30	11	0	400.00	600.00	2000.00	500.00
1	E2018-1176	198	61	1	61	174	20.148	1	0	0	0	0	0	0	0	0	0	0	0	0	0	0	0	0	2	1	1	0	60	1	0	1	0	0	0	4	13	39	0	1	1	1	15	11	0	100.00	500.00	1100.00	500.00
1	E2018-1237	266	67	1	67	175	21.8776	1	0	0	0	0	0	0	0	0	0	0	0	1	0	0	0	0	2	1	1	1	387	1	0	1	0	0	0	4	24	4	0	2	1	1	22	11	0	300.00	400.00	1700.00	500.00
1	E2018-1326	365	71	1	53	168	18.7783	0	0	0	0	0	0	0	0	0	0	0	0	0	0	0	0	0	1	2	2	0	239	1	0	1	0	0	0	4	13	38	1	1	1	1	17	11	0	50.00	200.00	1600.00	500.00
1	E2018-1358	400	75	1	71	171	24.281	0	0	0	0	0	0	0	0	0	0	0	0	0	0	0	0	0	1	1	1	0	183	1	0	1	0	0	0	4	5	24	0	1	1	1	30	11	0	200.00	300.00	1100.00	500.00
1	E2018-1442	494	50	1	69	175	22.5306	0	0	0	0	0	0	0	0	0	0	0	0	0	0	0	0	0	1	1	1	0	90	0	0	1	0	0	0	4	13	15	1	1	2	2	12	11	0	250.00	100.00	1000.00	500.00
1	E2018-1489	545	57	1	72	175	23.5102	1	0	0	0	0	0	0	0	0	1	0	0	0	0	0	0	0	2	1	1	0	370	1	0	1	0	0	0	4	21	32	0	1	1	1	0	11	0	600.00	600.00	3200.00	1000.00
1	E2018-2261	1404	73	1	70	163	26.3465	1	0	0	0	0	0	0	0	0	0	0	0	1	0	0	0	0	2	1		0	236	0	0	1	0	0	0	4	17	32	0	1	1	1	45	11	0	100.00	300.00	1600.00	500.00
1	E2018-641	1902	50	1	75	172	25.3515	0	0	0	0	0	0	0	0	0	1	0	0	0	0	0	0	0	2	1	2	0	107	0	0	1	0	0	0	4	13	42	0	1	3	3	12	11	0	50.00	200.00	1000.00	1000.00
1	E2018-703	1971	61	2	61	165	22.4059	0	0	0	0	0	0	0	0	0	0	0	0	0	0	0	0	0	1	1	1	0	273	0	0	1	0	0	0	4	17	22	0	1	1	1	15	11	0	800.00	600.00	2000.00	500.00
1	E2018-756	2029	59	2	63	163	23.7118	1	0	0	0	0	0	0	0	0	0	0	0	1	0	0	0	0	2	1	2	0	180	1	0	1	0	0	0	4	26	14	0	1	1	1	12	11	0	300.00	400.00	1500.00	500.00
1	E2018-858	2142	80	1	49	162	18.6709	1	0	0	1	0	0	0	0	0	0	0	0	1	0	0	0	1	2	1		0	165	1	0	1	0	0	0	4	18	40	0	1	2	2	12	11	0	100.00	300.00	1100.00	500.00
1	E2018-933	2226	60	1	77	168	27.2817	0	0	0	0	0	0	0	0	0	1	0	0	0	0	0	0	0	2	1		0	158	0	0	1	0	0	0	4	18	39	0	1	1	1	15	11	0	100.00	200.00	500.00	500.00
1	E2018-995	2294	33	2	50	163	18.8189	0	0	0	0	0	0	0	0	0	0	0	0	0	0	0	0	0	1	1	1	0	146	1	0	1	0	0	0	4	24	26	0	1	1	1	27	11	0	400.00	1000.00	2000.00	500.00
1	E2019-100	2301	64	1	56	170	19.3772	1	0	0	0	0	0	0	0	0	1	0	1	0	0	0	0	0	2	1	1	1	101	1	0	1	0	0	0	4	6	2	0	1	1	1	0	11	0	150.00	100.00	1000.00	500.00
1	E2019-1012	2315	69	1	72	166	26.1286	1	0	0	0	0	0	0	0	0	0	0	0	1	0	0	0	0	2	1		0	244	1	0	1	0	0	0	4	26	17	1	1	1	1	30	11	0	300.00	200.00	2000.00	500.00
1	E2019-1246	2574	52	2	68	158	27.2392	1	0	0	0	0	0	0	0	0	1	0	0	0	0	0	0	0	2	1	2	0	266	0	0	1	0	0	0	4	22	25	1	1	2	2	30	11	0	1000.00	500.00	2900.00	500.00
1	E2019-1509	2866	75	1	59	170	20.4152	0	0	0	0	0	0	0	0	0	0	0	0	0	0	0	0	0	1	1	2	0	135	0	0	1	0	0	0	4	6	26	0	3	0	0	0	11	0	50.00	200.00	1100.00	500.00
1	E2019-153	2889	65	1	84	178	26.5118	1	0	0	0	0	0	0	0	0	0	0	1	1	0	1	0	0	2	1	1	0	285	0	0	1	0	0	0	4	26	26	0	1	1	1	0	11	0	50.00	200.00	1000.00	500.00
1	E2019-1995	3405	58	1	67	170	23.1834	0	0	0	0	0	0	0	0	0	0	0	0	0	0	0	0	0	1	1		1	449	0	0	1	0	0	0	4	17	7	0	1	1	1	45	11	0	1000.00	500.00	2500.00	1000.00
1	E2019-2138	3565	66	2	45	152	19.4771	0	0	0	0	0	0	0	0	0	0	0	0	0	0	0	0	0	1	1	1	0	106	0	0	1	0	0	0	4	15	24	0	1	2	2	18	11	0	50.00	50.00	1600.00	0.00
1	E2019-2176	3607	81	2	62	155	25.8065	0	0	0	0	0	0	0	0	0	0	0	0	0	0	0	0	0	1	2	2	0	310	1	0	1	0	0	0	4	13	26	1	1	1	1	0	11	0	100.00	150.00	1600.00	500.00
1	E2019-442	4056	51	1	91	175	29.7143	1	0	0	0	0	0	0	0	0	1	0	0	0	0	0	0	0	2	1	1	0	236	1	0	1	0	0	0	4	18	16	0	1	3	3	35	11	0	800.00	300.00	2000.00	1000.00
1	E2019-591	4221	67	1	55	168	19.487	0	0	0	0	0	0	0	0	0	0	0	0	0	0	0	0	0	1	1	1	0	222	0	0	1	0	0	0	4	15	8	0	1	2	2	32	11	0	750.00	600.00	1600.00	1000.00
1	E2019-659	4296	51	1	60	179	18.726	0	0	0	0	0	0	0	0	0	0	0	0	0	0	0	0	0	1	1	1	0	404	0	0	1	0	0	0	4	13	44	0	1	1	1	30	11	0	700.00	150.00	2000.00	1000.00
1	E2019-743	4390	50	1	75	174	24.7721	1	0	0	0	0	0	0	0	0	1	0	0	0	0	0	0	0	2	1	2	0	205	0	0	1	0	0	0	4	15	2	0	1	1	1	34	11	0	1000.00	300.00	2000.00	1000.00
1	E2019-776	4426	58	1	67	170	23.1834	0	0	0	0	0	0	0	0	0	0	0	0	0	0	0	0	0	2	1	2	0	280	0	0	1	0	0	0	4	0	32	0	1	1	1	0	11	0	200.00	900.00	1700.00	500.00
1	E2019-782	4433	58	1	73	170	25.2595	0	0	0	0	0	0	0	0	0	1	0	0	0	0	0	0	0	2	1	1	0	281	0	0	1	0	0	0	4	26	26	0	1	2	2	17	11	0	400.00	1500.00	2700.00	1000.00
1	E2019-839	4496	57	2	60	150	26.6667	1	0	0	0	0	0	0	0	0	0	0	0	1	0	0	0	0	2	1	1	0	302	0	0	1	0	0	0	4	4	26	0	1	1	1	15	11	0	150.00	300.00	2500.00	500.00
1	E2019-945	4614	72	1	78	175	25.4694	0	0	0	0	0	0	0	0	0	0	0	0	0	0	0	0	0	1	1	2	1	196	0	0	1	0	0	0	4	24	25	0	1	2	2	12	11	0	500.00	700.00	1700.00	500.00
1	E2018-1454	507	56	1	64	165	23.5078	0	0	0	0	0	0	0	0	0	1	0	0	0	0	0	0	0	2	1	1	0	127	0	0	0	0	1	0	3	18	30	0	1	1	1	12	11	0	100.00	400.00	1100.00	500.00
1	E2018-18	890	70	1	54	160	21.0938	1	1	0	0	0	0	0	0	0	0	0	0	0	0	0	0	0	2	1	1	0	240	0	0	0	1	0	0	2	4	24	0	1	1	1	17	11	0	200.00	200.00	2000.00	0.00
1	E2019-61	4242	74	1	67	171	22.913	1	1	0	0	0	0	0	0	0	1	0	1	0	0	0	0	0	2	1	1	0	150	1	0	0	0	0	0	1	6	40	0	1	1	1	15	11	0	200.00	200.00	1000.00	500.00
1	E2019-941	4610	71	1	89	172	30.0838	0	1	0	0	0	0	0	0	0	1	0	0	0	0	0	0	0	2	1		0	300	1	0	0	0	0	0	1	6	14	0	1	1	1	45	11	0	800.00	700.00	2000.00	500.00
1	E2018-969	2265	58	1	59	169	20.6575	0	0	0	0	0	0	0	0	0	0	0	0	0	0	0	0	0	1	1	2	0	180	1	0	0	0	0	0	1	9	21	0	1	0	0	0	11	0	700.00	100.00	1000.00	500.00
1	E2018-975	2272	55	1	80	170	27.6817	0	0	0	0	0	0	0	0	0	0	0	0	0	0	0	0	0	1	1	1	1	180	1	0	0	0	0	0	1	24	44	0	1	1	1	8	11	0	700.00	200.00	1500.00	1000.00
1	E2019-18	3188	56	2	569	163	214.159	0	0	0	0	0	1	0	0	0	1	0	0	0	0	0	0	0	2	1	1	0	147	1	0	0	0	0	0	1	4	40	0	1	1	1	6	11	0	100.00	100.00	700.00	500.00
1	E2019-210	3523	79	1	77	175	25.1429	1	0	0	1	0	0	0	0	0	1	0	1	0	0	0	1	0	2	1		0	208	1	0	0	0	0	0	1	18	8	0	1	1	1	14	11	0	100.00	500.00	1000.00	500.00
1	E2019-2195	3628	60	1	75	178	23.6713	0	0	0	0	0	0	0	0	0	1	0	0	0	0	0	0	0	2	1	1	0	220	1	0	0	0	0	0	1	6	33	0	1	1	1	45	11	0	200.00	400.00	1000.00	500.00
1	E2019-2305	3751	55	2	61	168	21.6128	0	0	0	0	0	0	0	0	0	1	0	0	0	0	0	0	0	2	1	1	0	130	1	0	0	0	0	0	1	26	4	0	1	1	1	20	11	0	300.00	100.00	1200.00	500.00
1	E2019-2363	3815	57	1	60	163	22.5827	1	0	0	0	0	0	0	0	0	0	0	0	0	0	0	0	0	2	1	1	1	152	1	0	0	0	0	0	1	12	35	0	1	1	1	0	11	0	100.00	100.00	1000.00	500.00
1	E2019-360	3965	67	2	64	165	23.5078	0	0	0	0	0	0	0	0	0	0	0	0	0	0	0	0	0	1	1	1	0	207	0	0	0	0	0	1	1	26	8	0	1	1	1	30	11	0	250.00	1200.00	1500.00	500.00
1	E2018-109	102	66	1	75	170	25.9516	1	1	0	0	0	0	0	0	0	0	0	0	1	0	0	0	0	2	1	1	1	94	0	0	0	0	0	0	0	9	41	0	1	1	1	0	11	0	100.00	290.00	1600.00	500.00
1	E2018-1821	915	60	1	61	162	23.2434	1	1	0	0	0	0	0	0	0	0	0	0	1	0	0	0	0	2	1	1	1	140	0	0	0	0	0	0	0	6	42	0	1	1	1	0	11	0	200.00	200.00	700.00	500.00
1	E2018-1935	1041	75	1	67	168	23.7387	1	1	0	1	0	0	0	0	0	0	0	1	1	0	0	0	0	2	1	1	1	251	0	0	0	0	0	0	0	23	4	0	2	3	3	0	11	0	400.00	400.00	2000.00	500.00
1	E2019-1316	2652	53	1	80	174	26.4236	1	1	0	0	0	0	0	0	0	0	0	0	0	0	0	0	0	2	1	1	0	266	0	0	0	0	0	0	0	15	26	0	1	2	2	20	11	0	500.00	500.00	2500.00	500.00
1	E2019-2118	3543	56	1	65	170	22.4913	1	1	1	0	0	0	0	0	0	1	0	0	0	0	0	0	0	2	1	1	0	200	0	0	0	0	0	0	0	6	15	0	1	1	1	15	11	0	100.00	50.00	1200.00	500.00
1	E2019-2171	3602	54	2	72	156	29.5858	0	1	0	0	0	0	0	0	0	0	0	0	0	0	0	0	0	2	1	2	0	205	0	0	0	0	0	0	0	2	31	0	1	2	2	35	11	0	150.00	40.00	1500.00	500.00
1	E2019-2299	3743	76	2	62	153	26.4855	1	1	0	0	0	0	0	0	0	0	0	0	1	0	0	0	0	2	1	1	0	249	0	0	0	0	0	0	0	2	44	0	1	1	1	55	11	0	300.00	200.00	1500.00	500.00
1	E2019-2318	3765	82	1	70	170	24.2215	0	1	0	0	0	0	0	0	0	0	0	0	0	0	0	0	0	2	1	2	0	139	0	0	0	0	0	0	0	13	26	0	1	2	2	15	11	0	150.00	200.00	600.00	500.00
1	E2019-658	4295	78	2	57	155	23.7253	1	1	1	1	0	0	0	0	0	0	0	1	0	0	0	0	0	2	1	1	0	145	0	0	0	0	0	0	0	18	32	0	1	2	2	15	11	0	300.00	150.00	1000.00	500.00
0	I2018-454	5061	88	1	81	170	28.0277	1	1	0	0	0	0	0	0	0	0	0	1	0	0	0	0	0	2	1	2	0	137	0	0	0	0	0	0	0	4	37	0	1	2	2	30	11	0	100.00	100.00	1200.00	500.00
0	I2018-81	5204	65	1	66	172	22.3094	1	1	0	0	0	0	0	0	0	0	0	0	1	0	0	0	0	2	1	1	1	140	0	0	0	0	0	0	0	18	30	0	1	3	2	25	11	0	200.00	200.00	1500.00	1000.00
0	I2019-103	5229	55	1	73	178	23.04	0	1	0	0	0	0	0	0	0	1	0	0	0	0	0	0	0	2	1	1	0	145	0	0	0	0	0	0	0	7	6	0	3	1	0	0	11	0	150.00	200.00	1100.00	500.00
0	I2019-104	5230	51	1	57	168	20.1956	0	1	0	0	0	0	0	0	0	0	0	0	0	0	0	0	0	2	1		1	460	0	0	0	0	0	0	0	22	19	0	4	1	0	0	11	0	300.00	700.00	2500.00	500.00
0	I2019-130	5259	70	1	85	180	26.2346	0	1	0	0	0	0	0	0	0	1	0	0	0	0	0	0	0	2	1		0	132	0	0	0	0	0	0	0	24	8	0	1	2	2	25	11	0	1000.00	50.00	1500.00	500.00
0	I2019-25	5381	56	1	61	168	21.6128	0	1	0	0	0	0	0	0	0	0	0	0	0	0	0	0	0	2	1	2	0	165	0	0	0	0	0	0	0	15	38	0	3	1	0	0	11	0	100.00	900.00	1500.00	0.00
1	E2018-1015	20	61	1	63	168	22.3214	0	0	0	0	0	0	0	0	0	1	0	0	0	0	0	0	0	2	1	1	0	112	0	0	0	0	0	0	0	5	26	0	1	1	1	25	11	0	200.00	300.00	1500.00	500.00
1	E2018-1113	129	68	1	73	176	23.5666	1	0	0	0	0	0	0	0	0	1	0	1	1	0	0	0	0	2	1	1	0	93	0	0	0	0	0	0	0	18	41	0	1	1	1	0	11	0	50.00	300.00	1100.00	0.00
1	E2018-136	402	63	1	85	177	27.1314	1	0	0	0	0	0	0	0	0	0	1	0	1	0	0	0	0	2	1	2	0	150	0	0	0	0	0	0	0	18	27	0	1	1	1	0	11	0	500.00	400.00	1200.00	1000.00
1	E2018-1398	444	55	1	97	183	28.9647	0	0	0	0	0	0	0	0	0	0	0	0	0	0	0	0	0	1	1	1	0	0	0	0	0	0	0	0	0	24	26	0	1	1	1	0	11	0	NA	NA	NA	NA
1	E2018-1558	622	63	1	60	165	22.0386	0	0	0	0	0	0	0	0	0	0	0	0	0	0	0	0	0	1	1	1	0	168	0	0	0	0	0	0	0	10	26	0	1	3	3	30	11	0	800.00	120.00	2000.00	1000.00
1	E2018-1624	696	66	1	61	163	22.9591	1	0	0	0	0	0	0	0	0	0	0	1	0	0	0	0	0	2	1	1	1	208	0	0	0	0	0	0	0	18	4	0	1	3	3	15	11	0	300.00	300.00	1500.00	500.00
1	E2018-1646	720	67	1	70	175	22.8571	0	0	0	0	0	0	0	0	0	0	0	0	0	0	0	0	0	1	1	1	1	181	0	0	0	0	0	0	0	24	39	0	1	1	1	28	11	0	50.00	150.00	1500.00	500.00
1	E2018-1651	726	63	1	65	178	20.5151	0	0	0	0	0	0	0	0	0	0	0	0	0	0	0	0	0	1	1	1	0	120	0	0	0	0	0	0	0	24	24	0	1	1	1	27	11	0	200.00	500.00	1100.00	0.00
1	E2018-1660	736	65	1	62	170	21.4533	0	0	0	0	1	0	0	0	0	1	0	0	0	0	0	0	0	2	1	1	1	173	0	0	0	0	0	0	0	24	26	0	1	2	2	39	11	0	200.00	1000.00	1500.00	500.00
1	E2018-1677	754	63	2	42	160	16.4062	0	0	0	0	0	0	0	0	0	0	0	0	0	0	0	0	0	1	1	1	0	190	0	0	0	0	0	0	0	26	16	0	1	2	2	22	11	0	100.00	700.00	1100.00	500.00
1	E2018-169	768	59	1	62	167	22.231	0	0	0	0	0	0	0	0	0	1	0	0	0	0	0	0	0	2	1	1	0	200	0	0	0	0	0	0	0	24	42	0	1	3	3	0	11	0	50.00	100.00	1500.00	0.00
1	E2018-1707	788	52	1	68	178	21.4619	0	0	0	0	0	0	0	0	0	0	0	0	0	0	0	0	0	1	1	1	0	261	0	0	0	0	0	0	0	24	38	0	1	1	1	29	11	0	600.00	100.00	2000.00	500.00
1	E2018-1712	794	72	1	75	176	24.2123	1	0	0	0	0	0	0	0	0	0	0	0	0	0	1	0	0	2	1	2	1	212	0	0	0	0	0	0	0	24	44	0	1	1	1	9	11	0	400.00	800.00	2100.00	1000.00
1	E2018-1743	828	60	1	69.5	168	24.6244	1	0	0	0	0	0	0	0	0	1	0	1	0	0	0	0	0	2	1		0	98	0	0	0	0	0	0	0	6	22	0	1	1	1	15	11	0	100.00	300.00	500.00	500.00
1	E2018-1749	834	65	1	85	175	27.7551	1	0	0	0	0	0	0	0	0	0	0	0	0	0	0	0	0	2	1	1	0	200	0	0	0	0	0	0	0	20	26	0	1	1	1	19	11	0	800.00	200.00	1900.00	1000.00
1	E2018-1762	849	52	1	100	172	33.8021	0	0	0	0	0	0	0	0	0	1	0	0	0	0	0	0	0	2	1	2	0	143	0	0	0	0	0	0	0	13	44	0	1	2	2	30	11	0	400.00	150.00	1700.00	500.00
1	E2018-1804	896	34	1	54	170	18.6851	0	0	0	0	0	0	0	0	0	0	0	0	0	0	0	0	0	1	1	1	0	138	0	0	0	0	0	0	0	18	7	0	1	1	1	12	11	0	100.00	600.00	2000.00	500.00
1	E2018-1817	910	56	2	63	168	22.3214	0	0	0	0	0	0	0	0	0	1	0	0	0	0	0	0	0	2	1		0	163	0	0	0	0	0	0	0	13	22	0	1	3	3	30	11	0	800.00	300.00	1500.00	1000.00
1	E2018-1839	934	55	1	80	173	26.7299	1	0	0	0	0	0	0	0	0	1	0	0	0	0	0	0	0	2	1	1	0	185	0	0	0	0	0	0	0	26	7	0	1	1	1	18	11	0	100.00	400.00	2500.00	500.00
1	E2018-1860	958	87	1	52	163	19.5717	1	0	0	0	0	0	0	0	0	1	0	0	0	0	0	0	0	2	1	1	0	75	0	0	0	0	0	0	0	21	36	0	1	1	1	0	11	0	50.00	50.00	1200.00	0.00
1	E2018-1925	1030	59	1	78	168	27.6361	1	0	0	0	0	0	0	0	0	0	0	0	1	0	0	0	0	2	1		0	140	0	0	0	0	0	0	0	6	8	0	1	1	1	15	11	0	300.00	300.00	1500.00	500.00
1	E2018-1953	1061	45	1	73	174	24.1115	0	0	0	0	0	0	0	0	0	1	0	0	0	0	0	0	0	2	1		0	118	0	0	0	0	0	0	0	26	2	0	1	2	2	20	11	0	150.00	200.00	2100.00	0.00
1	E2018-20	1113	47	1	83	173	27.7323	0	0	0	0	0	0	0	0	0	1	0	0	0	0	0	0	0	2	1	1	1	162	0	0	0	0	0	0	0	6	26	0	1	1	1	0	11	0	200.00	1000.00	1100.00	1000.00
1	E2018-2039	1157	73	1	76	167	27.2509	1	0	0	0	0	0	0	0	0	0	0	0	1	0	1	0	0	2	1	2	0	177	0	0	0	0	0	0	0	5	42	0	1	2	2	31	11	0	200.00	600.00	1500.00	500.00
1	E2018-2177	1310	52	1	63	171	21.5451	0	0	0	0	0	0	0	0	0	0	0	0	0	0	0	0	0	2	1	2	0	266	0	0	0	0	0	0	0	12	18	0	1	2	2	15	11	0	150.00	200.00	2500.00	500.00
1	E2018-2206	1343	61	1	70	169	24.5089	0	0	0	0	0	0	0	0	0	1	0	0	0	0	0	0	0	2	1	1	0	143	0	0	0	0	0	0	0	13	2	0	1	2	2	45	11	0	100.00	200.00	1500.00	500.00
1	E2018-2259	1401	65	1	41	168	14.5266	0	0	0	0	0	0	0	0	0	0	0	0	0	0	0	0	0	1	1	1	1	170	0	0	0	0	0	0	0	16	24	0	1	1	1	15	11	0	100.00	300.00	1450.00	0.00
1	E2018-2278	1422	63	1	56	170	19.3772	0	0	0	0	0	0	0	0	0	1	0	0	0	0	0	0	0	2	1		0	210	0	0	0	0	0	0	0	6	44	0	1	1	1	30	11	0	500.00	1200.00	2000.00	1000.00
1	E2018-31	1534	48	1	61	157	24.7475	0	0	0	0	0	0	0	0	0	0	0	0	0	0	0	0	0	1	1	1	0	195	0	0	0	0	0	0	0	6	26	0	1	1	1	15	11	0	350.00	150.00	1500.00	1000.00
1	E2018-338	1565	49	1	76	173	25.3934	0	0	0	0	0	0	0	0	0	0	0	0	0	0	0	0	0	1	1	1	0	129	0	0	0	0	0	0	0	26	7	0	1	1	1	13	11	0	250.00	600.00	1500.00	500.00
1	E2018-422	1659	46	1	66	170	22.8374	0	0	0	0	0	0	0	0	0	1	0	0	0	0	0	0	0	2	1		0	200	0	0	0	0	0	0	0	24	11	0	1	2	2	29	11	0	200.00	400.00	1500.00	500.00
1	E2018-523	1771	52	1	82	172	27.7177	0	0	0	0	0	0	0	0	0	1	0	0	0	0	0	0	0	2	1	1	0	196	0	0	0	0	0	0	0	3	11	0	1	2	2	45	11	0	300.00	150.00	1000.00	250.00
1	E2018-575	1828	47	1	72	172	24.3375	0	0	0	0	0	0	0	0	0	1	0	0	0	0	0	0	0	2	1	1	0	108	0	0	0	0	0	0	0	13	8	0	1	2	2	30	11	0	200.00	150.00	1500.00	250.00
1	E2018-715	1984	45	1	64	165	23.5078	0	0	0	0	0	0	0	0	0	1	0	0	0	0	0	0	0	2	1	1	0	125	0	0	0	0	0	0	0	23	26	0	1	3	3	20	11	0	200.00	300.00	2200.00	1000.00
[truncated: 3,718 more rows]
[truncated: 228 more columns]
